# Supplementary material for: 7-Methyl-5-[(4-methyl­benzene)­sulfon­yl]-2H,5H-[1,3]dioxolo[4,5-f]indole: crystal structure and Hirshfeld analysis
Source: Acta Crystallogr E Crystallogr Commun. 2018 Jan 19;74(Pt 2):184–8. doi: 10.1107/S2056989018000889 (PMC5956333; doi:10.1107/S2056989018000889)
Supplement: Supplementary file 1 [file e-74-00184-sup1.cif]

##############################################################################
#                                                                            #
# This CIF contains the data in a paper accepted for publication in          #
# Acta Crystallographica Section E. It conforms to the requirements of       #
# Notes for Authors for Acta Crystallographica Section E, and has been       #
# peer reviewed under the auspices of the IUCr Commission on Journals.       #
#                                                                            #
# Full details of the Crystallographic Information File format               #
# are given in the paper "The Crystallographic Information File (CIF):       #
# a New Standard Archive File for Crystallography" by S. R. Hall, F. H.      #
# Allen and I. D. Brown [Acta Cryst. (1991), A47, 655-685].                  #
#                                                                            #
# The current version of the core CIF dictionary is obtainable from          #
# ftp://ftp.iucr.org/pub/cif_core.dic.                                       #
#                                                                            #
# Software is freely available for graphical display of the structure(s)     #
# in this CIF. For information consult the CIF software page                 #
# http://www.iucr.org/resources/cif/software.                                #
#                                                                            #
# This file may be used for bona fide research purposes within the           #
# scientific community so long as proper attribution is given to the journal # 
# article from which it was obtained.                                        #
#                                                                            #
##############################################################################
data_I
_database_code_depnum_ccdc_archive 'CCDC 1816872'
_audit_creation_method     SHELXL-2014/6
_chemical_name_systematic
;\
7-Methyl-5-[(4-methylbenzene)sulfonyl]-2<i>H</i>,5<i>H</i>-[1,3]dioxolo[4,5-\
<i>f</i>]indole
;
_chemical_name_common     ?
_chemical_formula_moiety     'C17 H15 N O4 S'
_chemical_formula_sum     'C17 H15 N O4 S'
_chemical_formula_iupac     'C17 H15 N O4 S'
_chemical_formula_weight     329.36
_chemical_melting_point     ?
_shelx_space_group_comment
;
The symmetry employed for this shelxl refinement is uniquely defined
by the following loop, which should always be used as a source of
symmetry information in preference to the above space-group names.
They are only intended as comments.
;
_space_group_crystal_system     monoclinic
_space_group_name_H-M_alt     'C 2/c'
_space_group_name_Hall     '-C 2yc'
loop_
    _space_group_symop_operation_xyz
    'x, y, z'
    '-x, y, -z+1/2'
    'x+1/2, y+1/2, z'
    '-x+1/2, y+1/2, -z+1/2'
    '-x, -y, -z'
    'x, -y, z-1/2'
    '-x+1/2, -y+1/2, -z'
    'x+1/2, -y+1/2, z-1/2'
_cell_length_a     15.2673(13)
_cell_length_b     12.5337(9)
_cell_length_c     17.6096(15)
_cell_angle_alpha     90
_cell_angle_beta     112.628(3)
_cell_angle_gamma     90
_cell_volume     3110.3(4)
_cell_formula_units_Z     8
_cell_measurement_reflns_used     9928
_cell_measurement_theta_min     2.17
_cell_measurement_theta_max     26.35
_cell_measurement_temperature     290(2)
_exptl_crystal_description     irregular
_exptl_crystal_colour     colourless
_exptl_crystal_size_max     0.353
_exptl_crystal_size_mid     0.275
_exptl_crystal_size_min     0.169
_exptl_crystal_density_diffrn     1.407
_exptl_crystal_density_meas     ?
_exptl_crystal_density_method     ?
_exptl_crystal_F_000     1376
_exptl_absorpt_coefficient_mu     0.228
_exptl_absorpt_correction_type     multi-scan
_exptl_absorpt_process_details
;
(SADABS; Sheldrick, 1996)
;
_shelx_estimated_absorpt_T_min     0.924
_shelx_estimated_absorpt_T_max     0.962
_exptl_absorpt_correction_T_min     0.7089
_exptl_absorpt_correction_T_max     0.7454
_diffrn_ambient_temperature     290(2)
_diffrn_radiation_type     MoK\a
_diffrn_radiation_wavelength     0.71073
_diffrn_measurement_device_type     'Bruker APEXII CCD'
_diffrn_measurement_method     '\f and \w scans'
_diffrn_detector_area_resol_mean     ?
_diffrn_reflns_number     27617
_diffrn_reflns_av_R_equivalents     0.0283
_diffrn_reflns_theta_min     2.175
_diffrn_reflns_theta_max     26.392
_diffrn_reflns_theta_full     25.242
_diffrn_measured_fraction_theta_max     0.999
_diffrn_measured_fraction_theta_full     1.000
_diffrn_reflns_limit_h_min     -19
_diffrn_reflns_limit_h_max     19
_diffrn_reflns_limit_k_min     -15
_diffrn_reflns_limit_k_max     15
_diffrn_reflns_limit_l_min     -22
_diffrn_reflns_limit_l_max     21
_refine_special_details     ?
_reflns_number_total     3198
_reflns_number_gt     2784
_reflns_threshold_expression     'I > 2\s(I)'
_refine_ls_structure_factor_coef     Fsqd
_refine_ls_matrix_type     full
_refine_ls_R_factor_all     0.0475
_refine_ls_R_factor_gt     0.0414
_refine_ls_wR_factor_gt     0.1192
_refine_ls_wR_factor_ref     0.1248
_refine_ls_goodness_of_fit_ref     1.072
_refine_ls_restrained_S_all     1.072
_refine_ls_number_reflns     3198
_refine_ls_number_parameters     210
_refine_ls_number_restraints     0
_refine_ls_hydrogen_treatment     constr
_refine_ls_weighting_scheme     calc
_refine_ls_weighting_details
              'w=1/[\s^2^(Fo^2^)+(0.0609P)^2^+2.5262P] where P=(Fo^2^+2Fc^2^)/3'
_atom_sites_solution_hydrogens     geom
_atom_sites_solution_primary     ?
_atom_sites_solution_secondary     ?
_refine_ls_shift/su_max     0.001
_refine_ls_shift/su_mean     0.000
_refine_diff_density_max     0.261
_refine_diff_density_min     -0.272
_refine_ls_extinction_method     none
_refine_ls_extinction_coef     .
loop_
    _atom_type_symbol
    _atom_type_description
    _atom_type_scat_dispersion_real
    _atom_type_scat_dispersion_imag
    _atom_type_scat_source
    'C' 'C' 0.0033 0.0016
                         'International Tables Vol C Tables 4.2.6.8 and 6.1.1.4'
    'H' 'H' 0.0000 0.0000
                         'International Tables Vol C Tables 4.2.6.8 and 6.1.1.4'
    'N' 'N' 0.0061 0.0033
                         'International Tables Vol C Tables 4.2.6.8 and 6.1.1.4'
    'O' 'O' 0.0106 0.0060
                         'International Tables Vol C Tables 4.2.6.8 and 6.1.1.4'
    'S' 'S' 0.1246 0.1234
                         'International Tables Vol C Tables 4.2.6.8 and 6.1.1.4'
_computing_data_collection
;
APEX2 (Bruker, 2009)
;
_computing_cell_refinement
;
SAINT (Bruker, 2009)
;
_computing_data_reduction
;
SAINT (Bruker, 2009)
;
_computing_structure_solution
;
SIR2014 (Burla <i>et al.</i>, 2015)
;
_computing_structure_refinement
;
<i>SHELXL2014/6</i> (Sheldrick, 2015)
;
_computing_molecular_graphics
;
ORTEP-3 for Windows (Farrugia, 2012) and DIAMOND (Brandenburg,
2006)
;
_computing_publication_material
;
<i>MarvinSketch</i> (ChemAxon, 2010) and publCIF (Westrip, 2010)
;
loop_
    _atom_site_type_symbol
    _atom_site_label
    _atom_site_fract_x
    _atom_site_fract_y
    _atom_site_fract_z
    _atom_site_U_iso_or_equiv
    _atom_site_adp_type
    _atom_site_calc_flag
    _atom_site_occupancy
    _atom_site_disorder_assembly
    _atom_site_disorder_group
    C C1 0.63451(17) -0.0477(2) 0.44548(14) 0.0694(7) Uani d 1 . .
    H H1B 0.5872 -0.0417 0.4695 0.083 Uiso calc 1 . .
    H H1A 0.6615 -0.1188 0.4565 0.083 Uiso calc 1 . .
    C C2 0.71138(13) 0.08717(16) 0.41601(11) 0.0460(4) Uani d 1 . .
    C C3 0.77317(13) 0.16699(16) 0.41880(11) 0.0471(4) Uani d 1 . .
    H H3 0.8199 0.1899 0.4679 0.057 Uiso calc 1 . .
    C C4 0.76150(11) 0.21227(14) 0.34255(11) 0.0398(4) Uani d 1 . .
    C C5 0.81363(13) 0.29544(15) 0.32141(12) 0.0474(4) Uani d 1 . .
    C C6 0.77434(14) 0.30697(15) 0.23940(13) 0.0511(5) Uani d 1 . .
    H H6 0.7939 0.3563 0.2097 0.061 Uiso calc 1 . .
    C C7 0.68969(11) 0.17599(13) 0.26958(10) 0.0363(4) Uani d 1 . .
    C C8 0.62689(12) 0.09373(14) 0.26740(11) 0.0399(4) Uani d 1 . .
    H H8 0.5796 0.0698 0.2190 0.048 Uiso calc 1 . .
    C C9 0.64139(12) 0.05175(14) 0.34288(11) 0.0414(4) Uani d 1 . .
    C C10 0.54356(13) 0.35424(15) 0.12094(11) 0.0450(4) Uani d 1 . .
    C C11 0.46506(13) 0.33127(17) 0.13887(12) 0.0513(5) Uani d 1 . .
    H H11 0.4494 0.2610 0.1450 0.062 Uiso calc 1 . .
    C C12 0.41023(14) 0.41411(19) 0.14760(13) 0.0585(5) Uani d 1 . .
    H H12 0.3576 0.3989 0.1600 0.070 Uiso calc 1 . .
    C C13 0.43162(16) 0.51894(19) 0.13835(14) 0.0603(5) Uani d 1 . .
    C C14 0.51076(19) 0.53963(19) 0.12083(19) 0.0789(8) Uani d 1 . .
    H H14 0.5265 0.6100 0.1149 0.095 Uiso calc 1 . .
    C C15 0.56675(18) 0.45869(18) 0.11193(18) 0.0695(7) Uani d 1 . .
    H H15 0.6197 0.4741 0.1000 0.083 Uiso calc 1 . .
    C C16 0.89722(17) 0.3540(2) 0.38141(17) 0.0742(7) Uani d 1 . .
    H H16A 0.9423 0.3037 0.4161 0.111 Uiso calc 1 . .
    H H16B 0.8764 0.4002 0.4146 0.111 Uiso calc 1 . .
    H H16C 0.9265 0.3958 0.3519 0.111 Uiso calc 1 . .
    C C17 0.3709(2) 0.6088(2) 0.1472(2) 0.0907(9) Uani d 1 . .
    H H17A 0.4101 0.6595 0.1865 0.136 Uiso calc 1 . .
    H H17B 0.3241 0.5809 0.1658 0.136 Uiso calc 1 . .
    H H17C 0.3400 0.6432 0.0949 0.136 Uiso calc 1 . .
    N N 0.69912(11) 0.23364(12) 0.20445(10) 0.0447(4) Uani d 1 . .
    O O1 0.59147(10) -0.03034(12) 0.35900(9) 0.0605(4) Uani d 1 . .
    O O2 0.70666(11) 0.02948(14) 0.48058(9) 0.0708(5) Uani d 1 . .
    O O3 0.56284(12) 0.15436(12) 0.09072(9) 0.0636(4) Uani d 1 . .
    O O4 0.66542(13) 0.28779(14) 0.06197(10) 0.0718(5) Uani d 1 . .
    S S 0.61611(4) 0.25106(4) 0.11113(3) 0.04973(18) Uani d 1 . .
loop_
    _atom_site_aniso_label
    _atom_site_aniso_U_11
    _atom_site_aniso_U_22
    _atom_site_aniso_U_33
    _atom_site_aniso_U_12
    _atom_site_aniso_U_13
    _atom_site_aniso_U_23
    C1 0.0734(14) 0.0767(15) 0.0543(13) -0.0216(12) 0.0204(11) 0.0117(11)
    C2 0.0420(9) 0.0550(11) 0.0375(9) -0.0013(8) 0.0116(7) 0.0063(8)
    C3 0.0406(9) 0.0561(11) 0.0371(9) -0.0072(8) 0.0067(7) -0.0005(8)
    C4 0.0341(8) 0.0407(9) 0.0423(9) -0.0017(7) 0.0121(7) -0.0019(7)
    C5 0.0416(9) 0.0446(10) 0.0557(11) -0.0046(8) 0.0184(8) 0.0015(8)
    C6 0.0528(11) 0.0455(10) 0.0605(12) -0.0022(8) 0.0281(9) 0.0077(9)
    C7 0.0373(8) 0.0359(8) 0.0357(8) 0.0060(6) 0.0140(6) 0.0007(7)
    C8 0.0372(8) 0.0404(9) 0.0374(9) -0.0008(7) 0.0092(7) -0.0037(7)
    C9 0.0365(8) 0.0414(9) 0.0447(10) -0.0024(7) 0.0138(7) 0.0015(7)
    C10 0.0489(10) 0.0457(10) 0.0380(9) 0.0053(8) 0.0139(7) 0.0037(7)
    C11 0.0478(10) 0.0528(11) 0.0490(11) -0.0034(8) 0.0141(8) 0.0027(9)
    C12 0.0447(10) 0.0735(14) 0.0561(12) 0.0056(10) 0.0179(9) 0.0034(10)
    C13 0.0582(12) 0.0620(13) 0.0538(12) 0.0172(10) 0.0141(10) 0.0006(10)
    C14 0.0844(17) 0.0455(12) 0.114(2) 0.0059(11) 0.0467(16) 0.0118(13)
    C15 0.0691(14) 0.0508(12) 0.104(2) 0.0064(10) 0.0505(14) 0.0160(12)
    C16 0.0631(13) 0.0690(15) 0.0804(17) -0.0278(12) 0.0166(12) -0.0014(12)
    C17 0.0891(19) 0.0856(19) 0.091(2) 0.0387(16) 0.0270(16) -0.0044(16)
    N 0.0482(8) 0.0456(8) 0.0419(8) 0.0030(7) 0.0191(7) 0.0048(6)
    O1 0.0558(8) 0.0645(9) 0.0548(9) -0.0203(7) 0.0143(7) 0.0108(7)
    O2 0.0675(9) 0.0912(12) 0.0436(8) -0.0247(9) 0.0102(7) 0.0182(8)
    O3 0.0841(10) 0.0512(8) 0.0418(8) 0.0043(7) 0.0092(7) -0.0097(6)
    O4 0.0925(12) 0.0847(11) 0.0534(9) 0.0253(10) 0.0450(9) 0.0168(8)
    S 0.0639(3) 0.0513(3) 0.0347(3) 0.0115(2) 0.0198(2) 0.00229(18)
_geom_special_details
;
 All esds (except the esd in the dihedral angle between two l.s. planes)
 are estimated using the full covariance matrix.  The cell esds are taken
 into account individually in the estimation of esds in distances, angles
 and torsion angles; correlations between esds in cell parameters are only
 used when they are defined by crystal symmetry.  An approximate (isotropic)
 treatment of cell esds is used for estimating esds involving l.s. planes.
;
loop_
    _geom_bond_atom_site_label_1
    _geom_bond_atom_site_label_2
    _geom_bond_site_symmetry_2
    _geom_bond_distance
    _geom_bond_publ_flag
    C1 O2 . 1.417(3) ?
    C1 O1 . 1.424(3) ?
    C1 H1B . 0.9700 ?
    C1 H1A . 0.9700 ?
    C2 C3 . 1.363(3) ?
    C2 O2 . 1.373(2) ?
    C2 C9 . 1.392(3) ?
    C3 C4 . 1.404(3) ?
    C3 H3 . 0.9300 ?
    C4 C7 . 1.406(2) ?
    C4 C5 . 1.445(3) ?
    C5 C6 . 1.341(3) ?
    C5 C16 . 1.499(3) ?
    C6 N . 1.414(2) ?
    C6 H6 . 0.9300 ?
    C7 C8 . 1.398(2) ?
    C7 N . 1.409(2) ?
    C8 C9 . 1.366(2) ?
    C8 H8 . 0.9300 ?
    C9 O1 . 1.374(2) ?
    C10 C15 . 1.381(3) ?
    C10 C11 . 1.382(3) ?
    C10 S . 1.7539(19) ?
    C11 C12 . 1.379(3) ?
    C11 H11 . 0.9300 ?
    C12 C13 . 1.379(3) ?
    C12 H12 . 0.9300 ?
    C13 C14 . 1.382(3) ?
    C13 C17 . 1.503(3) ?
    C14 C15 . 1.374(3) ?
    C14 H14 . 0.9300 ?
    C15 H15 . 0.9300 ?
    C16 H16A . 0.9600 ?
    C16 H16B . 0.9600 ?
    C16 H16C . 0.9600 ?
    C17 H17A . 0.9600 ?
    C17 H17B . 0.9600 ?
    C17 H17C . 0.9600 ?
    N S . 1.6589(16) ?
    O3 S . 1.4264(16) ?
    O4 S . 1.4245(16) ?
loop_
    _geom_angle_atom_site_label_1
    _geom_angle_atom_site_label_2
    _geom_angle_atom_site_label_3
    _geom_angle_site_symmetry_1
    _geom_angle_site_symmetry_3
    _geom_angle
    _geom_angle_publ_flag
    O2 C1 O1 . . 108.90(17) ?
    O2 C1 H1B . . 109.9 ?
    O1 C1 H1B . . 109.9 ?
    O2 C1 H1A . . 109.9 ?
    O1 C1 H1A . . 109.9 ?
    H1B C1 H1A . . 108.3 ?
    C3 C2 O2 . . 127.80(17) ?
    C3 C2 C9 . . 122.80(17) ?
    O2 C2 C9 . . 109.39(16) ?
    C2 C3 C4 . . 115.51(16) ?
    C2 C3 H3 . . 122.2 ?
    C4 C3 H3 . . 122.2 ?
    C3 C4 C7 . . 120.70(16) ?
    C3 C4 C5 . . 131.16(16) ?
    C7 C4 C5 . . 108.13(16) ?
    C6 C5 C4 . . 107.02(16) ?
    C6 C5 C16 . . 127.80(19) ?
    C4 C5 C16 . . 125.17(19) ?
    C5 C6 N . . 110.52(17) ?
    C5 C6 H6 . . 124.7 ?
    N C6 H6 . . 124.7 ?
    C8 C7 C4 . . 123.30(16) ?
    C8 C7 N . . 129.75(15) ?
    C4 C7 N . . 106.87(15) ?
    C9 C8 C7 . . 113.86(15) ?
    C9 C8 H8 . . 123.1 ?
    C7 C8 H8 . . 123.1 ?
    C8 C9 O1 . . 126.47(16) ?
    C8 C9 C2 . . 123.82(16) ?
    O1 C9 C2 . . 109.70(16) ?
    C15 C10 C11 . . 120.45(19) ?
    C15 C10 S . . 119.21(16) ?
    C11 C10 S . . 120.33(15) ?
    C12 C11 C10 . . 119.1(2) ?
    C12 C11 H11 . . 120.5 ?
    C10 C11 H11 . . 120.5 ?
    C13 C12 C11 . . 121.5(2) ?
    C13 C12 H12 . . 119.2 ?
    C11 C12 H12 . . 119.2 ?
    C12 C13 C14 . . 118.2(2) ?
    C12 C13 C17 . . 121.2(2) ?
    C14 C13 C17 . . 120.6(2) ?
    C15 C14 C13 . . 121.5(2) ?
    C15 C14 H14 . . 119.2 ?
    C13 C14 H14 . . 119.2 ?
    C14 C15 C10 . . 119.2(2) ?
    C14 C15 H15 . . 120.4 ?
    C10 C15 H15 . . 120.4 ?
    C5 C16 H16A . . 109.5 ?
    C5 C16 H16B . . 109.5 ?
    H16A C16 H16B . . 109.5 ?
    C5 C16 H16C . . 109.5 ?
    H16A C16 H16C . . 109.5 ?
    H16B C16 H16C . . 109.5 ?
    C13 C17 H17A . . 109.5 ?
    C13 C17 H17B . . 109.5 ?
    H17A C17 H17B . . 109.5 ?
    C13 C17 H17C . . 109.5 ?
    H17A C17 H17C . . 109.5 ?
    H17B C17 H17C . . 109.5 ?
    C7 N C6 . . 107.42(15) ?
    C7 N S . . 126.55(13) ?
    C6 N S . . 121.92(13) ?
    C9 O1 C1 . . 105.71(15) ?
    C2 O2 C1 . . 106.13(16) ?
    O4 S O3 . . 120.32(10) ?
    O4 S N . . 105.29(10) ?
    O3 S N . . 106.38(8) ?
    O4 S C10 . . 108.84(9) ?
    O3 S C10 . . 109.32(10) ?
    N S C10 . . 105.67(8) ?
loop_
    _geom_torsion_atom_site_label_1
    _geom_torsion_atom_site_label_2
    _geom_torsion_atom_site_label_3
    _geom_torsion_atom_site_label_4
    _geom_torsion_site_symmetry_1
    _geom_torsion_site_symmetry_2
    _geom_torsion_site_symmetry_3
    _geom_torsion_site_symmetry_4
    _geom_torsion
    _geom_torsion_publ_flag
    O2 C2 C3 C4 . . . . -179.98(19) ?
    C9 C2 C3 C4 . . . . 0.3(3) ?
    C2 C3 C4 C7 . . . . 0.4(3) ?
    C2 C3 C4 C5 . . . . -178.72(19) ?
    C3 C4 C5 C6 . . . . 178.8(2) ?
    C7 C4 C5 C6 . . . . -0.3(2) ?
    C3 C4 C5 C16 . . . . 0.3(3) ?
    C7 C4 C5 C16 . . . . -178.9(2) ?
    C4 C5 C6 N . . . . -1.1(2) ?
    C16 C5 C6 N . . . . 177.4(2) ?
    C3 C4 C7 C8 . . . . -0.6(3) ?
    C5 C4 C7 C8 . . . . 178.63(16) ?
    C3 C4 C7 N . . . . -177.66(16) ?
    C5 C4 C7 N . . . . 1.60(19) ?
    C4 C7 C8 C9 . . . . 0.2(2) ?
    N C7 C8 C9 . . . . 176.48(16) ?
    C7 C8 C9 O1 . . . . -179.05(17) ?
    C7 C8 C9 C2 . . . . 0.5(3) ?
    C3 C2 C9 C8 . . . . -0.8(3) ?
    O2 C2 C9 C8 . . . . 179.44(18) ?
    C3 C2 C9 O1 . . . . 178.81(18) ?
    O2 C2 C9 O1 . . . . -0.9(2) ?
    C15 C10 C11 C12 . . . . 0.0(3) ?
    S C10 C11 C12 . . . . 178.91(15) ?
    C10 C11 C12 C13 . . . . 0.4(3) ?
    C11 C12 C13 C14 . . . . -0.7(4) ?
    C11 C12 C13 C17 . . . . 179.4(2) ?
    C12 C13 C14 C15 . . . . 0.6(4) ?
    C17 C13 C14 C15 . . . . -179.5(3) ?
    C13 C14 C15 C10 . . . . -0.2(4) ?
    C11 C10 C15 C14 . . . . -0.1(4) ?
    S C10 C15 C14 . . . . -179.0(2) ?
    C8 C7 N C6 . . . . -178.99(17) ?
    C4 C7 N C6 . . . . -2.23(18) ?
    C8 C7 N S . . . . 23.7(3) ?
    C4 C7 N S . . . . -159.50(13) ?
    C5 C6 N C7 . . . . 2.1(2) ?
    C5 C6 N S . . . . 160.66(14) ?
    C8 C9 O1 C1 . . . . 178.0(2) ?
    C2 C9 O1 C1 . . . . -1.6(2) ?
    O2 C1 O1 C9 . . . . 3.5(3) ?
    C3 C2 O2 C1 . . . . -176.7(2) ?
    C9 C2 O2 C1 . . . . 3.0(2) ?
    O1 C1 O2 C2 . . . . -4.0(3) ?
    C7 N S O4 . . . . -164.49(15) ?
    C6 N S O4 . . . . 41.24(17) ?
    C7 N S O3 . . . . -35.75(17) ?
    C6 N S O3 . . . . 169.99(15) ?
    C7 N S C10 . . . . 80.39(16) ?
    C6 N S C10 . . . . -73.87(16) ?
    C15 C10 S O4 . . . . -24.4(2) ?
    C11 C10 S O4 . . . . 156.74(16) ?
    C15 C10 S O3 . . . . -157.60(19) ?
    C11 C10 S O3 . . . . 23.51(18) ?
    C15 C10 S N . . . . 88.3(2) ?
    C11 C10 S N . . . . -90.61(17) ?
loop_
    _geom_hbond_atom_site_label_D
    _geom_hbond_atom_site_label_H
    _geom_hbond_atom_site_label_A
    _geom_hbond_site_symmetry_A
    _geom_hbond_distance_DH
    _geom_hbond_distance_HA
    _geom_hbond_distance_DA
    _geom_hbond_angle_DHA
    C11 H11 Cg2 2_655 0.93 2.88 3.662(2) 142
    S O3 Cg1 2_655 1.422(2) 3.770(2) 4.9921(12) 143.74(10)
    S O4 Cg1 6_655 1.426(2) 3.856(2) 4.9243(12) 132.02(9)
_shelx_hkl_file
;
  -2   0   0   25.75    0.81
   2   0   0   26.34    0.81
   2   0   0   26.78    0.80
   2   0   0   26.70    0.81
   2   0   0   26.94    0.81
   2   0   0   26.61    0.81
  -2   0   0   26.01    0.81
  -2   0   0   25.70    0.81
  -2   0   0   26.82    0.80
   4   0   0  108.66    3.21
  -4   0   0  105.22    3.24
  -4   0   0  107.14    3.21
  -4   0   0  104.57    3.24
   4   0   0  104.46    3.21
   4   0   0  104.48    3.76
   4   0   0  108.40    3.26
   4   0   0  106.42    3.21
   6   0   0   38.10    1.18
  -6   0   0   38.23    1.16
   6   0   0   39.03    1.15
   6   0   0   37.47    1.16
  -6   0   0   36.37    1.18
   6   0   0   38.08    1.18
  -6   0   0   36.40    1.18
  -8   0   0    0.47    0.06
   8   0   0    0.48    0.04
   8   0   0    0.35    0.05
   8   0   0    0.59    0.07
  -8   0   0    0.39    0.06
  -8   0   0    0.44    0.05
   8   0   0    0.52    0.05
  10   0   0    8.40    0.31
  10   0   0    8.21    0.30
 -10   0   0    8.08    0.33
 -10   0   0    8.03    0.33
  10   0   0    8.08    0.28
 -12   0   0   10.22    0.39
  12   0   0   10.59    0.38
 -12   0   0   10.93    0.43
  12   0   0    9.52    0.36
 -12   0   0   11.03    0.42
  12   0   0   11.21    0.40
  14   0   0    0.11    0.04
  14   0   0    0.25    0.06
 -14   0   0    0.32    0.08
 -14   0   0    0.17    0.07
  14   0   0    0.24    0.06
  16   0   0    0.47    0.08
 -16   0   0    0.50    0.12
  16   0   0    0.69    0.10
 -16   0   0    0.54    0.11
   1  -1   0    0.15    0.02
   1  -1   0    0.15    0.02
  -1  -1   0    0.20    0.02
  -1  -1   0    0.19    0.02
   1  -1   0    0.15    0.02
   1  -1   0    0.17    0.02
  -1  -1   0    0.18    0.02
  -1   1   0    0.16    0.02
  -1   1   0    0.18    0.02
   1   1   0    0.18    0.02
   1   1   0    0.14    0.02
  -1   1   0    0.16    0.02
   1   1   0    0.18    0.02
   1   1   0    0.16    0.02
   1   1   0    0.18    0.02
   3  -1   0  220.38    6.94
  -3  -1   0  220.36    6.95
  -3  -1   0  225.66    6.89
   3  -1   0  226.45    6.97
   3  -1   0  231.00    6.96
  -3  -1   0  231.54    6.96
  -3  -1   0  230.49    6.97
  -3  -1   0  225.89    6.94
  -3   1   0  233.74    7.00
   3   1   0  236.21    7.15
   3   1   0  224.36    6.97
  -3   1   0  241.41    6.99
  -3   1   0  231.46    6.94
   3   1   0  219.44    6.92
  -3   1   0  238.17    6.94
  -5  -1   0    0.15    0.02
   5  -1   0    0.05    0.02
   5  -1   0    0.07    0.03
  -5  -1   0    0.13    0.03
   5  -1   0    0.06    0.02
   5  -1   0    0.05    0.02
  -5  -1   0    0.09    0.02
  -5  -1   0    0.08    0.02
  -5  -1   0    0.07    0.02
   5   1   0    0.14    0.03
  -5   1   0    0.07    0.03
   5   1   0    0.13    0.02
   5   1   0    0.11    0.02
   5   1   0    0.17    0.03
  -5   1   0    0.05    0.02
  -5   1   0    0.03    0.02
  -7  -1   0    1.88    0.11
   7  -1   0    1.86    0.11
   7  -1   0    1.98    0.09
   7  -1   0    1.81    0.09
  -7  -1   0    1.75    0.10
  -7  -1   0    1.90    0.09
  -7  -1   0    1.89    0.11
   7  -1   0    1.77    0.10
   7   1   0    1.87    0.10
  -7   1   0    1.97    0.11
   7   1   0    1.87    0.08
  -7   1   0    1.75    0.11
   7   1   0    1.81    0.10
   7   1   0    1.88    0.10
  -7   1   0    2.02    0.10
  -9  -1   0    9.35    0.33
   9  -1   0    9.46    0.33
   9  -1   0    9.67    0.35
  -9  -1   0    9.49    0.36
  -9  -1   0    9.25    0.36
  -9  -1   0    9.65    0.35
   9  -1   0   10.07    0.33
  -9   1   0    9.74    0.36
  -9   1   0    9.25    0.35
  -9   1   0    9.30    0.36
   9   1   0    9.45    0.34
   9   1   0    9.28    0.34
   9   1   0    9.11    0.31
 -11  -1   0    0.01    0.04
  11  -1   0    0.03    0.03
 -11  -1   0    0.03    0.04
  11  -1   0    0.05    0.03
  11  -1   0   -0.01    0.03
  11   1   0    0.02    0.03
 -11   1   0    0.00    0.04
 -11   1   0    0.03    0.05
  11   1   0    0.04    0.03
  11   1   0    0.07    0.02
 -13  -1   0    0.92    0.12
  13  -1   0    0.77    0.08
  13  -1   0    1.01    0.08
 -13  -1   0    0.96    0.13
  13  -1   0    0.83    0.10
  13   1   0    0.94    0.10
  13   1   0    1.02    0.06
  13   1   0    1.00    0.11
 -13   1   0    0.79    0.11
 -13   1   0    0.74    0.11
  15  -1   0    1.03    0.09
 -15  -1   0    1.35    0.15
 -15  -1   0    1.26    0.16
  15  -1   0    1.17    0.10
  15  -1   0    1.38    0.13
  15   1   0    0.98    0.11
  15   1   0    1.14    0.12
 -15   1   0    0.90    0.13
 -15   1   0    0.99    0.14
 -17  -1   0    0.29    0.10
 -17  -1   0    0.28    0.09
  17  -1   0    0.34    0.08
  17   1   0    0.19    0.07
 -17   1   0    0.35    0.11
 -17   1   0    0.19    0.09
  17   1   0    0.37    0.08
   0  -2   0   29.23    0.88
   0  -2   0   29.35    0.88
   0  -2   0   29.36    0.88
   0  -2   0   29.79    0.89
   0  -2   0   28.65    0.88
   0  -2   0   28.07    0.89
   0   2   0   28.52    0.89
   0   2   0   29.27    0.89
   0   2   0   29.21    0.88
   2  -2   0  132.54    4.12
   2  -2   0  132.17    4.14
  -2  -2   0  133.53    4.11
   2  -2   0  130.17    4.15
   2  -2   0  132.84    4.12
  -2  -2   0  143.98    4.14
  -2  -2   0  135.27    4.13
  -2  -2   0  138.04    4.13
   2   2   0  135.12    4.19
   2   2   0  139.40    4.11
   2   2   0  135.31    4.14
  -2   2   0  134.88    4.24
  -2   2   0  131.56    4.15
   2   2   0  146.47    4.14
   2   2   0  136.18    4.12
  -2   2   0  135.85    4.12
  -2   2   0  134.67    4.13
   2   2   0  141.93    4.10
  -4  -2   0    7.62    0.28
   4  -2   0    8.03    0.27
  -4  -2   0    7.27    0.26
  -4  -2   0    7.84    0.26
   4  -2   0    8.00    0.27
  -4  -2   0    7.36    0.26
  -4  -2   0    7.62    0.24
   4  -2   0    7.94    0.27
   4  -2   0    8.32    0.27
   4   2   0    7.51    0.25
  -4   2   0    7.89    0.28
  -4   2   0    8.04    0.27
   4   2   0    7.61    0.26
   4   2   0    7.42    0.26
  -4   2   0    7.47    0.27
  -4   2   0    7.83    0.27
   4   2   0    7.52    0.26
  -6  -2   0    4.43    0.19
  -6  -2   0    4.99    0.21
   6  -2   0    5.01    0.17
  -6  -2   0    4.83    0.19
  -6  -2   0    4.83    0.19
  -6  -2   0    4.80    0.19
   6  -2   0    5.03    0.20
  -6  -2   0    4.88    0.16
   6  -2   0    4.87    0.20
   6  -2   0    4.85    0.19
   6   2   0    4.84    0.18
   6   2   0    5.08    0.19
  -6   2   0    5.16    0.20
  -6   2   0    4.80    0.20
  -6   2   0    4.97    0.20
   6   2   0    4.91    0.16
   6   2   0    4.96    0.19
  -6   2   0    4.95    0.20
  -8  -2   0    0.55    0.07
  -8  -2   0    0.50    0.06
  -8  -2   0    0.56    0.07
   8  -2   0    0.59    0.05
  -8  -2   0    0.42    0.06
  -8  -2   0    0.56    0.04
   8  -2   0    0.66    0.06
   8  -2   0    0.60    0.07
   8   2   0    0.52    0.03
  -8   2   0    0.60    0.07
  -8   2   0    0.50    0.07
   8   2   0    0.59    0.06
  -8   2   0    0.55    0.07
   8   2   0    0.66    0.07
   8   2   0    0.45    0.06
  10  -2   0    0.13    0.03
 -10  -2   0    0.13    0.03
 -10  -2   0    0.17    0.05
 -10  -2   0    0.16    0.05
  10  -2   0    0.16    0.05
  10  -2   0    0.16    0.04
 -10   2   0    0.15    0.05
  10   2   0    0.15    0.02
  10   2   0    0.13    0.04
  10   2   0    0.14    0.04
 -10   2   0    0.17    0.06
 -12  -2   0    2.02    0.13
  12  -2   0    1.84    0.13
  12  -2   0    1.95    0.12
 -12  -2   0    1.94    0.15
  12  -2   0    2.13    0.11
 -12  -2   0    2.17    0.15
  12   2   0    2.18    0.13
 -12   2   0    1.96    0.15
  12   2   0    1.90    0.12
 -12   2   0    1.95    0.16
  12   2   0    2.00    0.09
 -14  -2   0    8.90    0.39
 -14  -2   0    8.35    0.38
  14  -2   0    9.03    0.37
  14  -2   0    8.77    0.34
  14  -2   0    8.61    0.33
  14   2   0    9.25    0.35
  14   2   0    8.88    0.36
 -14   2   0    9.83    0.40
 -14   2   0    8.64    0.40
 -16  -2   0    0.52    0.11
 -16  -2   0    0.61    0.12
  16  -2   0    0.71    0.11
  16   2   0    0.57    0.09
  16   2   0    0.62    0.09
 -16   2   0    0.68    0.14
 -16   2   0    0.68    0.12
  16   2   0    0.56    0.09
   1  -3   0    0.27    0.03
  -1  -3   0    0.37    0.02
   1  -3   0    0.30    0.03
   1  -3   0    0.25    0.02
  -1  -3   0    0.40    0.04
  -1  -3   0    0.25    0.03
  -1  -3   0    0.30    0.03
   1  -3   0    0.32    0.02
   1  -3   0    0.28    0.02
   1  -3   0    0.25    0.04
  -1  -3   0    0.31    0.02
  -1   3   0    0.31    0.02
   1   3   0    0.34    0.02
   1   3   0    0.32    0.02
  -1   3   0    0.33    0.03
  -1   3   0    0.29    0.02
  -1   3   0    0.25    0.03
   1   3   0    0.32    0.03
  -1   3   0    0.25    0.02
   1   3   0    0.23    0.03
  -3  -3   0    8.74    0.29
   3  -3   0    9.00    0.30
  -3  -3   0    8.90    0.29
   3  -3   0    8.67    0.31
   3  -3   0    8.99    0.30
   3  -3   0    8.75    0.30
  -3  -3   0    8.63    0.28
  -3  -3   0    9.32    0.29
   3   3   0    8.83    0.31
   3   3   0    8.99    0.29
   3   3   0    8.93    0.27
   3   3   0    8.94    0.29
   3   3   0    8.75    0.27
  -3   3   0    8.74    0.30
  -3   3   0    8.49    0.29
  -3   3   0    8.90    0.31
   3   3   0    8.34    0.30
  -3   3   0    8.68    0.30
  -5  -3   0    0.06    0.02
   5  -3   0    0.05    0.03
  -5  -3   0    0.06    0.03
   5  -3   0    0.03    0.02
   5  -3   0    0.05    0.03
  -5  -3   0    0.07    0.01
  -5  -3   0    0.01    0.02
   5  -3   0    0.01    0.03
  -5  -3   0    0.03    0.02
  -5  -3   0    0.02    0.02
  -5   3   0    0.00    0.02
  -5   3   0    0.09    0.03
   5   3   0    0.03    0.02
   5   3   0    0.09    0.02
  -5   3   0    0.05    0.03
   5   3   0    0.06    0.02
   5   3   0    0.07    0.02
  -7  -3   0    8.84    0.32
   7  -3   0    9.39    0.34
   7  -3   0    8.64    0.33
  -7  -3   0    8.82    0.34
  -7  -3   0    9.13    0.33
  -7  -3   0    8.78    0.28
  -7  -3   0    8.37    0.32
  -7  -3   0    9.00    0.33
   7  -3   0    9.15    0.30
   7  -3   0    9.49    0.33
  -7   3   0    9.04    0.34
  -7   3   0    9.24    0.33
   7   3   0    9.05    0.30
   7   3   0    9.23    0.33
  -7   3   0    8.97    0.34
   7   3   0    8.76    0.32
  -7   3   0    9.15    0.34
   7   3   0    8.83    0.31
  -9  -3   0    2.82    0.12
  -9  -3   0    3.55    0.17
  -9  -3   0    3.25    0.16
   9  -3   0    3.33    0.16
   9  -3   0    3.39    0.16
   9  -3   0    3.21    0.13
   9   3   0    3.06    0.15
  -9   3   0    2.81    0.17
   9   3   0    3.33    0.14
   9   3   0    3.00    0.16
  -9   3   0    3.14    0.17
   9   3   0    3.50    0.16
 -11  -3   0    7.29    0.25
  11  -3   0    7.36    0.26
  11  -3   0    7.34    0.29
 -11  -3   0    6.82    0.30
 -11  -3   0    6.98    0.30
  11  -3   0    7.56    0.30
  11   3   0    7.65    0.28
 -11   3   0    7.12    0.32
 -11   3   0    7.35    0.31
  11   3   0    7.23    0.30
  11   3   0    7.10    0.28
  13  -3   0    0.11    0.05
 -13  -3   0    0.17    0.07
  13  -3   0    0.13    0.04
  13  -3   0    0.03    0.05
 -13  -3   0    0.15    0.07
  13   3   0    0.11    0.05
 -13   3   0    0.08    0.07
  13   3   0    0.05    0.05
 -13   3   0    0.14    0.07
  13   3   0    0.05    0.04
  15  -3   0    1.64    0.12
 -15  -3   0    2.11    0.17
  15  -3   0    1.86    0.15
 -15  -3   0    1.86    0.19
 -15   3   0    1.87    0.17
  15   3   0    1.97    0.14
 -15   3   0    1.83    0.20
  15   3   0    1.78    0.14
  15   3   0    1.82    0.12
 -17  -3   0    0.33    0.10
 -17  -3   0    0.40    0.09
  17  -3   0    0.40    0.09
 -17   3   0    0.35    0.12
  17   3   0    0.32    0.08
 -17   3   0    0.27    0.10
  17   3   0    0.29    0.08
  17   3   0    0.37    0.07
   0  -4   0   48.57    1.47
   0  -4   0   45.91    1.44
   0  -4   0   48.93    1.45
   0  -4   0   46.59    1.45
   0  -4   0   48.52    1.44
   0  -4   0   46.84    1.44
   0  -4   0   49.61    1.44
   0  -4   0   47.69    1.47
   0   4   0   48.23    1.45
   0   4   0   47.37    1.47
   0   4   0   47.34    1.48
  -2  -4   0   17.49    0.55
   2  -4   0   17.13    0.53
  -2  -4   0   17.34    0.52
  -2  -4   0   17.74    0.53
   2  -4   0   16.09    0.56
   2  -4   0   16.70    0.54
   2  -4   0   16.72    0.54
  -2  -4   0   17.53    0.53
  -2  -4   0   17.33    0.52
  -2  -4   0   17.42    0.55
   2  -4   0   17.01    0.54
  -2   4   0   16.84    0.55
   2   4   0   17.51    0.54
  -2   4   0   16.86    0.53
   2   4   0   17.23    0.53
  -2   4   0   16.15    0.55
   2   4   0   17.21    0.52
  -2   4   0   16.48    0.53
   2   4   0   17.56    0.56
  -4  -4   0    5.43    0.20
   4  -4   0    5.59    0.21
   4  -4   0    5.25    0.21
   4  -4   0    5.70    0.21
  -4  -4   0    5.67    0.19
  -4  -4   0    5.52    0.19
  -4  -4   0    5.99    0.20
   4  -4   0    5.28    0.22
  -4   4   0    5.76    0.22
  -4   4   0    5.60    0.21
   4   4   0    5.34    0.19
   4   4   0    5.55    0.22
  -4   4   0    5.55    0.20
   4   4   0    5.41    0.21
   4   4   0    5.64    0.17
  -4   4   0    5.22    0.23
  -4   4   0    5.57    0.21
   4   4   0    5.44    0.17
   6  -4   0    0.17    0.04
  -6  -4   0    0.13    0.01
   6  -4   0    0.08    0.03
  -6  -4   0    0.07    0.03
  -6  -4   0    0.09    0.04
   6  -4   0    0.04    0.04
  -6  -4   0    0.14    0.04
  -6  -4   0    0.14    0.04
   6  -4   0    0.17    0.04
  -6  -4   0    0.13    0.03
   6   4   0    0.15    0.02
   6   4   0    0.10    0.03
   6   4   0    0.21    0.04
  -6   4   0    0.11    0.05
   6   4   0    0.11    0.04
   6   4   0    0.21    0.03
  -6   4   0    0.17    0.04
  -6   4   0    0.19    0.04
   8  -4   0    0.74    0.09
   8  -4   0    0.93    0.08
  -8  -4   0    0.92    0.09
  -8  -4   0    0.88    0.08
   8  -4   0    0.87    0.05
  -8  -4   0    0.97    0.04
   8   4   0    0.79    0.06
   8   4   0    1.05    0.07
  -8   4   0    0.88    0.09
   8   4   0    0.98    0.08
  -8   4   0    0.79    0.09
  10  -4   0    4.88    0.22
  10  -4   0    4.03    0.21
 -10  -4   0    4.72    0.21
  10  -4   0    4.43    0.17
 -10  -4   0    4.50    0.15
 -10  -4   0    4.50    0.21
 -10   4   0    4.64    0.23
  10   4   0    4.35    0.18
 -10   4   0    4.65    0.22
  10   4   0    4.85    0.21
  10   4   0    4.73    0.20
 -12  -4   0    0.33    0.08
  12  -4   0    0.26    0.04
 -12  -4   0    0.21    0.07
  12  -4   0    0.26    0.07
  12  -4   0    0.28    0.06
 -12   4   0    0.28    0.08
  12   4   0    0.27    0.07
  12   4   0    0.25    0.06
 -12   4   0    0.26    0.07
  12   4   0    0.21    0.05
  14  -4   0    0.03    0.04
  14  -4   0   -0.02    0.04
 -14  -4   0    0.02    0.05
 -14  -4   0    0.02    0.05
  14   4   0    0.01    0.03
 -14   4   0    0.02    0.06
  14   4   0    0.02    0.04
  14   4   0    0.02    0.04
 -14   4   0    0.00    0.06
  16  -4   0    0.56    0.09
 -16  -4   0    0.43    0.11
 -16  -4   0    0.66    0.12
  16  -4   0    0.51    0.08
 -16   4   0    0.55    0.11
  16   4   0    0.63    0.10
  16   4   0    0.50    0.08
  16   4   0    0.50    0.07
 -16   4   0    0.39    0.12
   1  -5   0    0.06    0.03
   1  -5   0    0.13    0.02
   1  -5   0    0.15    0.02
  -1  -5   0    0.15    0.04
   1  -5   0    0.09    0.02
  -1  -5   0    0.10    0.02
  -1  -5   0    0.08    0.01
   1  -5   0    0.06    0.03
   1  -5   0    0.13    0.02
   1  -5   0    0.09    0.03
  -1  -5   0    0.11    0.02
  -1  -5   0    0.07    0.03
   1   5   0    0.07    0.03
  -1   5   0    0.09    0.03
   1   5   0    0.08    0.02
  -1   5   0    0.15    0.02
   1   5   0    0.08    0.02
  -3  -5   0    3.49    0.12
   3  -5   0    3.40    0.17
  -3  -5   0    3.37    0.15
  -3  -5   0    3.39    0.13
   3  -5   0    3.52    0.12
   3  -5   0    3.56    0.14
  -3  -5   0    3.38    0.14
  -3  -5   0    3.53    0.12
   3  -5   0    3.38    0.14
   3  -5   0    3.31    0.14
  -3  -5   0    3.29    0.12
  -3   5   0    3.21    0.15
  -3   5   0    3.09    0.13
   3   5   0    3.26    0.16
  -3   5   0    3.35    0.13
   3   5   0    3.21    0.13
   3   5   0    3.28    0.14
   3   5   0    3.39    0.12
  -3   5   0    3.54    0.14
  -5  -5   0    0.57    0.05
   5  -5   0    0.82    0.07
   5  -5   0    0.50    0.06
  -5  -5   0    0.76    0.06
  -5  -5   0    0.57    0.05
  -5  -5   0    0.79    0.06
  -5  -5   0    0.60    0.05
   5  -5   0    0.73    0.06
   5  -5   0    0.64    0.08
  -5  -5   0    0.51    0.07
   5   5   0    0.65    0.05
  -5   5   0    0.71    0.06
   5   5   0    0.57    0.06
  -5   5   0    0.67    0.06
  -5   5   0    0.41    0.06
   5   5   0    0.62    0.05
  -7  -5   0    8.66    0.31
  -7  -5   0    8.69    0.29
  -7  -5   0    8.75    0.27
   7  -5   0    8.68    0.34
  -7  -5   0    9.01    0.32
   7  -5   0    8.63    0.33
  -7  -5   0    8.85    0.32
  -7   5   0    8.80    0.34
   7   5   0    8.78    0.28
   7   5   0    8.97    0.31
  -7   5   0    8.20    0.32
  -7   5   0    7.97    0.33
   7   5   0    8.72    0.30
   7   5   0    8.82    0.33
  -9  -5   0    0.15    0.05
   9  -5   0    0.14    0.05
   9  -5   0    0.12    0.02
   9  -5   0    0.07    0.05
  -9  -5   0    0.19    0.05
  -9   5   0    0.13    0.06
   9   5   0    0.15    0.05
   9   5   0    0.12    0.03
   9   5   0    0.24    0.05
  -9   5   0    0.20    0.05
 -11  -5   0    5.05    0.24
  11  -5   0    5.33    0.25
  11  -5   0    5.43    0.25
  11  -5   0    5.25    0.19
 -11  -5   0    5.30    0.24
  11   5   0    5.11    0.22
 -11   5   0    4.93    0.25
 -11   5   0    5.43    0.27
  11   5   0    5.32    0.24
  11   5   0    5.22    0.20
 -13  -5   0    0.45    0.09
  13  -5   0    0.66    0.10
  13  -5   0    0.42    0.08
 -13  -5   0    0.45    0.09
  13   5   0    0.68    0.09
 -13   5   0    0.58    0.11
  13   5   0    0.66    0.10
 -13   5   0    0.59    0.11
  13   5   0    0.56    0.06
  15  -5   0   -0.02    0.04
 -15  -5   0   -0.08    0.05
  15  -5   0   -0.04    0.05
 -15  -5   0    0.07    0.07
 -15   5   0    0.03    0.07
  15   5   0    0.01    0.03
 -15   5   0    0.01    0.07
  15   5   0    0.01    0.04
  15   5   0    0.01    0.05
   0  -6   0    0.17    0.03
   0  -6   0    0.23    0.02
   0  -6   0    0.29    0.05
   0  -6   0    0.15    0.02
   0  -6   0    0.21    0.04
   0   6   0    0.33    0.05
  -2  -6   0    7.42    0.27
  -2  -6   0    7.53    0.25
  -2  -6   0    7.41    0.23
  -2  -6   0    7.74    0.29
   2  -6   0    7.57    0.26
   2  -6   0    7.37    0.29
  -2  -6   0    7.19    0.23
  -2  -6   0    7.13    0.26
  -2  -6   0    7.19    0.22
   2  -6   0    7.58    0.25
   2  -6   0    7.24    0.25
   2  -6   0    7.10    0.24
   2  -6   0    7.61    0.27
   2   6   0    7.29    0.25
  -2   6   0    7.49    0.27
   2   6   0    7.22    0.22
  -2   6   0    7.31    0.25
   2   6   0    7.00    0.26
   2   6   0    6.71    0.28
  -2   6   0    6.66    0.29
  -4  -6   0   63.92    1.97
  -4  -6   0   66.53    2.00
   4  -6   0   64.13    1.99
   4  -6   0   63.36    1.99
  -4  -6   0   65.24    1.99
  -4  -6   0   65.38    1.96
  -4  -6   0   63.59    1.97
  -4  -6   0   65.33    1.97
   4  -6   0   64.07    2.02
   4  -6   0   65.03    1.99
   4  -6   0   64.48    1.96
   4   6   0   67.83    2.00
  -4   6   0   64.32    1.99
  -4   6   0   64.18    1.98
   4   6   0   65.97    2.02
  -4   6   0   62.36    1.98
   4   6   0   66.30    1.98
  -4   6   0   65.21    2.01
  -6  -6   0    3.66    0.16
   6  -6   0    3.77    0.19
   6  -6   0    3.66    0.17
  -6  -6   0    4.07    0.15
  -6  -6   0    4.43    0.17
   6  -6   0    3.52    0.13
  -6  -6   0    4.48    0.16
  -6   6   0    3.64    0.17
   6   6   0    3.88    0.17
  -6   6   0    3.67    0.16
   6   6   0    3.91    0.15
   6   6   0    3.69    0.16
  -6   6   0    3.75    0.19
   8  -6   0   22.28    0.76
  -8  -6   0   23.14    0.70
   8  -6   0   22.74    0.71
   8  -6   0   22.67    0.78
  -8  -6   0   23.37    0.75
  -8  -6   0   23.27    0.75
  -8  -6   0   23.24    0.71
  -8   6   0   22.98    0.79
   8   6   0   23.33    0.70
   8   6   0   23.05    0.74
  -8   6   0   22.01    0.76
   8   6   0   23.50    0.77
   8   6   0   23.11    0.71
  10  -6   0    1.81    0.14
 -10  -6   0    1.58    0.12
  10  -6   0    1.78    0.13
  10  -6   0    1.76    0.08
 -10  -6   0    1.62    0.12
 -10   6   0    1.50    0.15
  10   6   0    1.61    0.08
  10   6   0    1.67    0.13
  10   6   0    1.61    0.10
  10   6   0    1.86    0.11
 -10   6   0    2.07    0.14
 -12  -6   0    2.51    0.15
 -12  -6   0    2.57    0.16
  12  -6   0    2.01    0.15
  12  -6   0    2.06    0.16
  12   6   0    2.05    0.15
 -12   6   0    2.32    0.19
 -12   6   0    2.22    0.16
  12   6   0    2.47    0.11
  12   6   0    2.21    0.14
  14  -6   0   -0.05    0.05
 -14  -6   0   -0.02    0.05
 -14  -6   0    0.10    0.06
  14  -6   0    0.02    0.05
  14   6   0    0.08    0.05
 -14   6   0   -0.06    0.05
  14   6   0   -0.02    0.04
 -14   6   0   -0.02    0.07
  14   6   0    0.01    0.03
  16  -6   0    0.41    0.09
 -16  -6   0    0.31    0.09
  16  -6   0    0.45    0.09
 -16  -6   0    0.40    0.10
  16   6   0    0.38    0.09
 -16   6   0    0.44    0.11
  16   6   0    0.42    0.08
 -16   6   0    0.57    0.14
   1  -7   0    0.01    0.01
   1  -7   0    0.01    0.03
  -1  -7   0    0.00    0.03
  -1  -7   0    0.06    0.02
   1  -7   0    0.02    0.03
  -1  -7   0    0.03    0.01
  -1  -7   0    0.04    0.02
  -1  -7   0    0.04    0.03
  -1  -7   0    0.05    0.02
  -1  -7   0    0.03    0.01
   1  -7   0    0.01    0.03
  -1  -7   0    0.03    0.01
   1  -7   0    0.03    0.01
   1  -7   0    0.02    0.02
   1  -7   0    0.04    0.02
   1   7   0    0.01    0.02
  -1   7   0    0.03    0.03
   1   7   0    0.17    0.05
  -1   7   0    0.04    0.02
  -3  -7   0    1.46    0.07
  -3  -7   0    1.23    0.06
  -3  -7   0    1.46    0.06
  -3  -7   0    1.39    0.09
  -3  -7   0    1.24    0.06
   3  -7   0    1.33    0.08
   3  -7   0    1.29    0.07
   3  -7   0    1.28    0.11
   3  -7   0    1.42    0.09
   3  -7   0    1.37    0.08
  -3  -7   0    1.46    0.11
   3   7   0    1.36    0.08
   3   7   0    1.36    0.11
  -3   7   0    1.33    0.06
  -3   7   0    1.23    0.09
  -3   7   0    1.31    0.06
  -3   7   0    1.35    0.07
   3   7   0    1.37    0.08
   5  -7   0    6.68    0.26
  -5  -7   0    6.85    0.25
  -5  -7   0    6.98    0.24
   5  -7   0    6.70    0.22
  -5  -7   0    6.95    0.25
   5  -7   0    7.10    0.30
  -5  -7   0    6.71    0.25
   5  -7   0    6.92    0.26
  -5  -7   0    6.54    0.23
  -5   7   0    6.34    0.28
  -5   7   0    6.51    0.25
   5   7   0    7.06    0.30
  -5   7   0    6.72    0.26
  -5   7   0    6.85    0.26
   5   7   0    6.99    0.27
   5   7   0    6.39    0.25
   5   7   0    6.84    0.23
  -7  -7   0    0.16    0.04
   7  -7   0    0.46    0.08
   7   7   0    0.32    0.06
  -7   7   0    0.13    0.05
  -7   7   0    0.20    0.05
   9  -7   0    0.13    0.05
   9  -7   0    0.03    0.06
  -9  -7   0    0.15    0.05
  -9  -7   0    0.06    0.04
  -9   7   0    0.18    0.07
  -9   7   0    0.12    0.05
   9   7   0    0.15    0.06
  -9   7   0    0.10    0.05
   9   7   0    0.13    0.05
  11  -7   0    1.00    0.12
 -11  -7   0    0.83    0.10
  11  -7   0    0.90    0.10
 -11  -7   0    0.90    0.10
  11   7   0    0.96    0.05
  11   7   0    1.04    0.11
  11   7   0    0.92    0.09
 -11   7   0    0.82    0.13
 -11   7   0    1.06    0.13
 -11   7   0    0.84    0.09
 -13  -7   0    1.13    0.13
 -13  -7   0    1.30    0.13
  13  -7   0    1.07    0.13
  13  -7   0    1.13    0.13
 -13   7   0    1.27    0.14
  13   7   0    1.10    0.13
  13   7   0    1.25    0.12
 -13   7   0    1.26    0.17
 -15  -7   0    0.49    0.11
  15  -7   0    0.61    0.10
 -15  -7   0    0.59    0.10
  15  -7   0    0.56    0.10
  15   7   0    0.55    0.09
  15   7   0    0.59    0.11
 -15   7   0    0.39    0.13
 -15   7   0    0.62    0.11
   0  -8   0    0.29    0.04
   0  -8   0    0.39    0.03
   0  -8   0    0.29    0.06
   0  -8   0    0.40    0.05
   0  -8   0    0.39    0.05
   0  -8   0    0.37    0.03
   0  -8   0    0.39    0.03
   0   8   0    0.38    0.04
   0   8   0    0.36    0.06
  -2  -8   0    7.37    0.23
   2  -8   0    7.14    0.27
   2  -8   0    7.65    0.31
   2  -8   0    7.35    0.25
   2  -8   0    7.60    0.26
   2  -8   0    7.61    0.26
   2  -8   0    7.54    0.25
  -2  -8   0    7.25    0.23
   2  -8   0    7.42    0.29
   2  -8   0    7.72    0.27
  -2  -8   0    7.13    0.23
  -2  -8   0    7.21    0.25
  -2  -8   0    7.10    0.29
  -2  -8   0    7.22    0.26
  -2   8   0    7.20    0.29
   2   8   0    7.88    0.27
   2   8   0    7.29    0.31
  -4  -8   0   12.72    0.42
  -4  -8   0   12.71    0.41
   4  -8   0   13.21    0.49
   4  -8   0   12.76    0.44
   4  -8   0   13.23    0.45
   4  -8   0   11.83    0.41
  -4  -8   0   12.87    0.42
  -4  -8   0   12.95    0.45
   4  -8   0   12.89    0.43
  -4   8   0   12.78    0.41
  -4   8   0   12.82    0.43
   4   8   0   12.48    0.45
  -4   8   0   13.19    0.42
   4   8   0   13.12    0.49
  -4   8   0   13.25    0.46
   4   8   0   12.75    0.43
   6  -8   0    3.55    0.17
   6  -8   0    3.49    0.16
   6  -8   0    3.38    0.20
   6  -8   0    3.38    0.12
  -6  -8   0    3.51    0.15
  -6  -8   0    3.36    0.14
  -6  -8   0    3.33    0.15
   6   8   0    3.48    0.17
   6   8   0    3.28    0.19
  -6   8   0    3.46    0.16
  -6   8   0    3.59    0.17
   6   8   0    3.72    0.16
  -6   8   0    3.55    0.19
  -8  -8   0    2.72    0.11
  -8  -8   0    2.52    0.10
   8  -8   0    2.63    0.17
  -8  -8   0    2.76    0.13
   8  -8   0    2.50    0.22
  -8  -8   0    2.74    0.14
   8  -8   0    2.57    0.15
  -8   8   0    2.49    0.14
   8   8   0    2.97    0.14
   8   8   0    2.98    0.16
  -8   8   0    2.56    0.15
  -8   8   0    2.62    0.18
  10  -8   0    1.04    0.13
 -10  -8   0    0.92    0.09
  10  -8   0    0.87    0.10
 -10  -8   0    0.99    0.10
 -10   8   0    1.07    0.12
  10   8   0    0.94    0.11
 -10   8   0    1.00    0.14
  10   8   0    0.87    0.09
 -10   8   0    0.93    0.09
 -12  -8   0    0.93    0.11
  12  -8   0    1.09    0.12
 -12  -8   0    0.92    0.11
  12  -8   0    0.96    0.13
  12   8   0    0.89    0.12
  12   8   0    1.03    0.10
 -12   8   0    0.94    0.12
 -12   8   0    0.94    0.15
 -14  -8   0    0.40    0.08
  14  -8   0    0.35    0.09
  14  -8   0    0.41    0.08
 -14  -8   0    0.44    0.10
  14   8   0    0.39    0.08
 -14   8   0    0.39    0.10
 -14   8   0    0.41    0.12
  14   8   0    0.64    0.11
  -1  -9   0    0.60    0.08
   1  -9   0    0.80    0.05
   1  -9   0    0.81    0.10
  -1  -9   0    0.71    0.04
   1  -9   0    0.74    0.05
  -1  -9   0    0.80    0.07
  -1  -9   0    0.78    0.04
   1  -9   0    0.84    0.07
  -1  -9   0    0.76    0.04
   1  -9   0    0.79    0.08
   1  -9   0    0.80    0.05
   1   9   0    0.73    0.07
  -1   9   0    0.62    0.09
   1   9   0    0.62    0.09
  -3  -9   0    6.59    0.27
   3  -9   0    6.61    0.23
  -3  -9   0    6.52    0.23
   3  -9   0    6.38    0.30
  -3  -9   0    6.61    0.22
   3  -9   0    6.45    0.24
   3  -9   0    6.37    0.24
   3  -9   0    6.75    0.24
   3  -9   0    6.78    0.26
   3   9   0    6.53    0.25
   3   9   0    6.48    0.26
   3   9   0    6.54    0.30
  -3   9   0    6.38    0.28
  -5  -9   0    4.26    0.17
  -5  -9   0    4.25    0.15
   5  -9   0    4.22    0.18
   5  -9   0    4.40    0.16
  -5  -9   0    4.01    0.17
  -5  -9   0    4.09    0.19
   5  -9   0    4.08    0.22
   5  -9   0    4.26    0.19
  -5   9   0    4.55    0.21
   5   9   0    4.31    0.23
  -5   9   0    3.98    0.17
   5   9   0    4.32    0.14
   5   9   0    4.32    0.18
  -5   9   0    4.21    0.18
   5   9   0    4.29    0.20
  -5   9   0    4.20    0.16
  -7  -9   0    1.57    0.10
  -7  -9   0    1.44    0.09
   7  -9   0    1.39    0.11
   7  -9   0    1.57    0.14
  -7  -9   0    1.52    0.09
   7  -9   0    1.59    0.11
   7   9   0    1.32    0.11
  -7   9   0    1.52    0.15
  -7   9   0    1.66    0.12
  -7   9   0    1.72    0.11
   7   9   0    1.40    0.10
  -9  -9   0    0.14    0.04
  -9  -9   0    0.25    0.05
   9  -9   0    0.08    0.06
   9  -9   0    0.18    0.05
  -9   9   0    0.24    0.08
   9   9   0    0.18    0.05
  -9   9   0    0.15    0.05
  -9   9   0    0.27    0.06
   9   9   0    0.21    0.06
  11  -9   0    0.05    0.05
 -11  -9   0    0.03    0.05
  11  -9   0    0.01    0.06
 -11  -9   0    0.05    0.04
 -11   9   0    0.08    0.06
 -11   9   0   -0.04    0.05
 -11   9   0   -0.04    0.07
  11   9   0    0.05    0.04
  11   9   0    0.02    0.05
  13  -9   0    0.37    0.08
 -13  -9   0    0.11    0.07
 -13  -9   0    0.50    0.08
  13  -9   0    0.31    0.09
 -13   9   0    0.36    0.12
 -13   9   0    0.30    0.10
  13   9   0    0.36    0.07
  13   9   0    0.28    0.08
   0 -10   0   12.32    0.49
   0 -10   0   12.82    0.41
   0 -10   0   13.27    0.41
   0 -10   0   13.08    0.46
   0 -10   0   12.76    0.41
   0  10   0   12.78    0.49
   0  10   0   13.10    0.44
   2 -10   0   11.85    0.40
  -2 -10   0   12.45    0.42
   2 -10   0   12.42    0.48
   2 -10   0   12.23    0.40
  -2 -10   0   11.88    0.46
  -2 -10   0   11.97    0.38
   2 -10   0   11.95    0.39
   2 -10   0   12.47    0.42
   2  10   0   11.57    0.47
  -2  10   0   12.73    0.47
   2  10   0   12.30    0.43
  -4 -10   0    5.30    0.20
  -4 -10   0    5.04    0.23
   4 -10   0    5.11    0.20
   4 -10   0    4.96    0.26
   4 -10   0    5.28    0.20
  -4 -10   0    4.76    0.19
   4 -10   0    5.05    0.20
   4 -10   0    4.92    0.21
   4  10   0    5.07    0.22
   4  10   0    5.19    0.21
  -4  10   0    4.93    0.24
   4  10   0    5.26    0.27
   6 -10   0    0.27    0.08
  -6 -10   0    0.51    0.06
  -6 -10   0    0.38    0.06
  -6 -10   0    0.39    0.04
   6 -10   0    0.38    0.06
   6  10   0    0.45    0.07
   6  10   0    0.46    0.10
  -6  10   0    0.40    0.05
  -6  10   0    0.36    0.07
  -6  10   0    0.38    0.06
   6  10   0    0.41    0.06
   8 -10   0    0.63    0.11
  -8 -10   0    0.85    0.07
   8 -10   0    0.67    0.09
  -8 -10   0    0.73    0.08
  -8  10   0    0.85    0.10
  -8  10   0    0.83    0.12
  -8  10   0    0.84    0.10
   8  10   0    0.88    0.10
   8  10   0    0.89    0.09
  10 -10   0    0.05    0.07
 -10 -10   0    0.13    0.04
  10 -10   0    0.03    0.04
 -10  10   0    0.13    0.05
  10  10   0    0.10    0.06
  10  10   0    0.00    0.04
 -10  10   0    0.22    0.08
  12 -10   0    1.02    0.12
  12 -10   0    0.86    0.13
 -12 -10   0    1.19    0.10
  12  10   0    0.97    0.11
  12  10   0    1.11    0.14
 -12  10   0    1.25    0.18
   1 -11   0   -0.02    0.02
   1 -11   0    0.00    0.05
   1 -11   0    0.02    0.02
  -1 -11   0    0.02    0.02
  -1 -11   0    0.05    0.05
   1 -11   0    0.05    0.04
   1 -11   0    0.00    0.02
   1  11   0    0.07    0.06
  -1  11   0   -0.05    0.05
   1  11   0    0.10    0.04
  -3 -11   0    0.21    0.03
   3 -11   0    0.28    0.04
   3 -11   0    0.41    0.05
   3 -11   0    0.34    0.08
  -3 -11   0    0.15    0.06
   3  11   0    0.27    0.08
  -3  11   0    0.32    0.07
   3  11   0    0.22    0.05
   5 -11   0    1.63    0.10
   5 -11   0    1.48    0.09
   5 -11   0    1.38    0.15
  -5 -11   0    1.56    0.11
   5  11   0    1.41    0.10
   5  11   0    1.74    0.12
  -5  11   0    1.46    0.13
   5  11   0    1.62    0.17
   7 -11   0   -0.01    0.06
   7 -11   0    0.04    0.04
  -7 -11   0    0.04    0.02
   7 -11   0    0.06    0.04
   7  11   0    0.03    0.03
   7  11   0    0.02    0.04
  -7  11   0    0.09    0.05
  -9 -11   0   -0.03    0.03
   9 -11   0    0.00    0.04
   9 -11   0    0.04    0.06
   9  11   0    0.04    0.04
  -9  11   0    0.01    0.04
   9  11   0    0.10    0.06
 -11 -11   0    0.38    0.06
  11 -11   0    0.47    0.09
  11 -11   0    0.44    0.11
  11  11   0    0.47    0.09
  11  11   0    0.31    0.07
   0 -12   0    1.21    0.13
   0  12   0    1.05    0.13
   2 -12   0    0.10    0.03
   2 -12   0    0.05    0.05
   2 -12   0    0.07    0.03
  -2 -12   0    0.03    0.04
  -2  12   0    0.13    0.06
   2  12   0    0.08    0.04
   2  12   0    0.18    0.08
   4 -12   0    1.32    0.15
   4 -12   0    1.27    0.08
  -4 -12   0    1.34    0.12
   4 -12   0    1.16    0.08
   4  12   0    1.16    0.10
   4  12   0    1.36    0.16
  -4  12   0    1.21    0.13
   6 -12   0    0.86    0.08
   6 -12   0    0.94    0.14
   6 -12   0    0.96    0.08
  -6 -12   0    0.70    0.09
   6  12   0    0.82    0.09
   6  12   0    0.84    0.10
  -6  12   0    0.84    0.11
   8 -12   0    0.10    0.07
   8 -12   0    0.07    0.05
   8 -12   0    0.16    0.05
   8  12   0    0.07    0.05
  -8  12   0    0.15    0.06
   8  12   0    0.07    0.04
  10 -12   0    0.73    0.10
  10 -12   0    0.70    0.13
  10 -12   0    0.79    0.10
  10  12   0    0.80    0.11
  10  12   0    0.70    0.09
   1 -13   0    0.03    0.05
   1 -13   0    0.10    0.02
  -1 -13   0    0.15    0.07
  -1  13   0    0.14    0.07
   1  13   0    0.13    0.07
   3 -13   0    0.58    0.06
  -3 -13   0    0.63    0.10
   3 -13   0    0.63    0.11
   3  13   0    0.70    0.09
  -3  13   0    0.48    0.10
   3  13   0    0.65    0.12
   5 -13   0    0.00    0.03
  -5 -13   0   -0.01    0.04
   5 -13   0    0.01    0.06
  -5  13   0   -0.02    0.05
   5  13   0   -0.06    0.05
   5  13   0   -0.02    0.04
   7 -13   0    0.18    0.08
   7 -13   0    0.10    0.04
   7  13   0    0.10    0.05
   7  13   0    0.21    0.07
  -7  13   0    0.12    0.06
   9 -13   0    0.04    0.05
   9 -13   0    0.02    0.05
   9 -13   0   -0.03    0.07
   9  13   0    0.07    0.05
   9  13   0    0.08    0.06
   0 -14   0    2.62    0.20
   0  14   0    3.41    0.23
  -2 -14   0    0.09    0.06
   2 -14   0    0.18    0.08
   2  14   0    0.10    0.07
  -2  14   0    0.18    0.08
   4 -14   0    1.24    0.16
   4 -14   0    1.01    0.07
  -4 -14   0    1.11    0.13
  -4  14   0    1.22    0.15
   4  14   0    1.40    0.11
   4  14   0    0.97    0.15
   6 -14   0   -0.01    0.06
   6 -14   0   -0.04    0.03
   6  14   0   -0.08    0.04
  -6  14   0    0.03    0.06
   1 -15   0    0.05    0.06
  -1 -15   0    0.01    0.06
  -1  15   0   -0.04    0.06
   1  15   0   -0.03    0.06
   3 -15   0    0.23    0.09
  -3 -15   0    0.18    0.07
  -3  15   0    0.19    0.08
   3  15   0    0.14    0.08
   5 -15   0    0.06    0.07
   5  15   0    0.10    0.06
  -5  15   0   -0.01    0.06
  16   0  -1    0.08    0.06
  16   0  -1    0.08    0.06
 -16   0   1    0.24    0.09
 -16   0   1    0.06    0.08
 -14   0   1    0.01    0.05
  14   0  -1   -0.07    0.04
  14   0  -1    0.05    0.04
 -14   0   1    0.02    0.05
  14   0  -1   -0.02    0.02
 -12   0   1    0.05    0.06
  12   0  -1    0.01    0.02
 -12   0   1   -0.01    0.04
  12   0  -1    0.01    0.03
  12   0  -1    0.01    0.03
 -10   0   1    0.00    0.02
 -10   0   1    0.00    0.04
 -10   0   1   -0.01    0.02
 -10   0   1    0.02    0.03
  10   0  -1    0.00    0.01
  10   0  -1    0.02    0.02
   8   0  -1    0.00    0.02
  -8   0   1   -0.04    0.02
  -8   0   1   -0.01    0.02
   8   0  -1   -0.02    0.02
  -8   0   1   -0.02    0.02
   8   0  -1   -0.01    0.01
   8   0  -1   -0.02    0.02
   8   0  -1    0.01    0.02
   6   0  -1   -0.01    0.01
  -6   0   1    0.03    0.02
   6   0  -1    0.01    0.02
  -6   0   1    0.00    0.02
   6   0  -1    0.02    0.02
  -6   0   1   -0.01    0.01
   6   0  -1   -0.01    0.02
   4   0  -1    0.03    0.01
   4   0  -1    0.10    0.02
  -4   0   1    0.00    0.01
   4   0  -1    0.00    0.02
  -4   0   1   -0.02    0.02
  -4   0   1   -0.02    0.02
   4   0  -1    0.00    0.02
  -2   0   1    0.02    0.01
   2   0  -1    0.01    0.01
   2   0  -1    0.03    0.01
   2   0  -1    0.02    0.01
  -2   0   1    0.01    0.01
   2   0  -1    0.02    0.01
  -2   0   1    0.00    0.01
  -2   0   1    0.00    0.00
  -2   0  -1    0.06    0.01
  -2   0  -1    0.05    0.01
  -2   0  -1    0.06    0.01
   2   0   1    0.06    0.01
  -2   0  -1    0.05    0.01
   2   0   1    0.05    0.01
   2   0   1    0.05    0.01
  -2   0  -1    0.06    0.02
  -4   0  -1    0.01    0.01
  -4   0  -1    0.01    0.01
   4   0   1    0.04    0.01
  -4   0  -1    0.01    0.02
  -4   0  -1    0.03    0.02
   4   0   1   -0.01    0.01
  -4   0  -1    0.02    0.02
   4   0   1   -0.01    0.01
   4   0   1    0.04    0.01
   4   0   1    0.01    0.01
   6   0   1   -0.02    0.01
   6   0   1    0.01    0.01
   6   0   1    0.24    0.04
  -6   0  -1   -0.01    0.01
  -6   0  -1   -0.01    0.02
   6   0   1    0.02    0.03
  -6   0  -1    0.00    0.02
   6   0   1    0.01    0.02
   8   0   1   -0.02    0.02
  -8   0  -1   -0.03    0.03
  -8   0  -1   -0.02    0.03
   8   0   1    0.00    0.02
  -8   0  -1    0.01    0.02
   8   0   1    0.01    0.02
   8   0   1    0.01    0.02
  10   0   1   -0.01    0.02
  10   0   1   -0.03    0.03
 -10   0  -1   -0.01    0.03
 -10   0  -1    0.07    0.05
  10   0   1    0.00    0.02
  12   0   1    0.05    0.04
 -12   0  -1   -0.03    0.04
 -12   0  -1   -0.06    0.04
 -12   0  -1    0.02    0.03
  12   0   1   -0.01    0.02
  12   0   1    0.00    0.03
 -14   0  -1    0.05    0.06
  14   0   1    0.04    0.04
  14   0   1   -0.02    0.03
 -14   0  -1    0.01    0.06
  14   0   1    0.00    0.04
 -16   0  -1    0.06    0.07
 -16   0  -1    0.00    0.07
  16   0   1   -0.03    0.04
  16   0   1   -0.03    0.04
 -17  -1   1    0.14    0.09
 -17  -1   1    0.40    0.10
  17  -1  -1    0.24    0.08
  17   1  -1    0.34    0.08
  17   1  -1    0.23    0.07
 -17   1   1    0.17    0.08
 -17   1   1    0.36    0.10
  15  -1  -1    4.76    0.21
 -15  -1   1    5.47    0.29
 -15  -1   1    5.16    0.27
  15  -1  -1    5.60    0.26
  15  -1  -1    5.28    0.23
  15   1  -1    5.10    0.24
 -15   1   1    5.34    0.29
  15   1  -1    5.14    0.24
 -15   1   1    4.54    0.26
 -13  -1   1    4.13    0.23
  13  -1  -1    4.59    0.22
  13  -1  -1    4.80    0.21
  13  -1  -1    4.76    0.19
 -13  -1   1    4.97    0.25
  13   1  -1    4.62    0.22
 -13   1   1    4.68    0.24
  13   1  -1    4.72    0.22
 -13   1   1    4.62    0.24
  13   1  -1    4.57    0.17
 -11  -1   1    0.00    0.04
  11  -1  -1    0.01    0.03
  11  -1  -1    0.01    0.02
 -11  -1   1    0.03    0.02
  11  -1  -1   -0.01    0.03
 -11  -1   1   -0.02    0.04
  11   1  -1    0.05    0.03
  11   1  -1   -0.01    0.01
 -11   1   1    0.02    0.04
 -11   1   1    0.04    0.04
  11   1  -1   -0.02    0.03
   9  -1  -1    3.48    0.17
   9  -1  -1    3.24    0.14
   9  -1  -1    3.43    0.15
  -9  -1   1    3.30    0.16
  -9  -1   1    3.37    0.14
  -9  -1   1    3.33    0.16
  -9  -1   1    3.40    0.17
   9   1  -1    3.26    0.15
  -9   1   1    3.24    0.17
   9   1  -1    3.34    0.17
  -9   1   1    3.11    0.16
  -9   1   1    3.28    0.16
   9   1  -1    3.32    0.12
   7  -1  -1    1.63    0.10
   7  -1  -1    1.67    0.10
   7  -1  -1    1.77    0.09
  -7  -1   1    1.80    0.10
   7  -1  -1    1.77    0.10
  -7  -1   1    1.61    0.09
   7  -1  -1    1.64    0.08
  -7  -1   1    1.55    0.08
  -7  -1   1    1.65    0.10
   7   1  -1    1.70    0.09
   7   1  -1    1.57    0.09
  -7   1   1    1.71    0.10
   7   1  -1    1.77    0.10
  -7   1   1    1.62    0.10
  -7   1   1    1.69    0.10
  -7   1   1    1.56    0.09
   7   1  -1    1.62    0.07
   7   1  -1    1.26    0.09
   5  -1  -1   12.02    0.39
  -5  -1   1   11.05    0.39
  -5  -1   1   11.48    0.39
  -5  -1   1   11.80    0.37
  -5  -1   1   11.81    0.39
   5  -1  -1   11.55    0.38
  -5  -1   1   11.25    0.39
   5  -1  -1   12.33    0.40
   5   1  -1   11.51    0.39
   5   1  -1   12.33    0.39
   5   1  -1   11.59    0.39
  -5   1   1   12.31    0.39
  -5   1   1   11.70    0.39
  -5   1   1   11.28    0.39
   5   1  -1   11.67    0.36
  -3  -1   1  161.67    4.96
   3  -1  -1  163.25    5.01
  -3  -1   1  165.57    5.01
   3  -1  -1  168.19    5.04
   3  -1  -1  163.15    4.99
  -3  -1   1  168.53    5.71
  -3  -1   1  161.03    4.97
   3   1  -1  160.99    4.97
   3   1  -1  164.92    5.73
  -3   1   1  163.34    4.97
  -3   1   1  162.90    5.01
   3   1  -1  166.03    5.00
   3   1  -1  160.92    4.97
  -3   1   1  165.12    5.00
  -3   1   1  165.51    5.02
   1  -1  -1   52.72    1.65
   1  -1  -1   51.04    1.65
  -1  -1   1   53.81    1.64
  -1  -1   1   54.67    1.64
   1  -1  -1   50.78    1.63
   1  -1  -1   52.06    1.64
  -1  -1   1   47.86    1.63
  -1  -1   1   52.26    1.64
  -1  -1   1   53.73    1.65
  -1  -1   1   54.19    1.63
  -1   1   1   50.84    1.65
   1   1  -1   55.09    1.66
  -1   1   1   51.03    1.64
  -1   1   1   51.63    1.63
  -1   1   1   51.81    1.64
   1   1  -1   53.80    1.63
   1   1  -1   54.42    1.67
   1   1  -1   53.16    1.65
   1   1  -1   54.57    1.64
   1   1  -1   53.43    1.63
   1  -1   1  136.19    4.20
  -1  -1  -1  141.08    4.15
  -1  -1  -1  129.83    4.18
   1  -1   1  132.68    4.17
   1  -1   1  134.60    4.20
  -1  -1  -1  150.79    4.17
   1  -1   1  132.23    4.18
  -1  -1  -1  154.89    4.18
   1   1   1  149.00    4.17
   1   1   1  139.34    4.15
  -1   1  -1  135.75    4.19
  -1   1  -1  131.11    4.21
   1   1   1  136.30    4.18
   1   1   1  135.86    4.18
   1   1   1  144.48    4.16
  -1   1  -1  130.69    4.18
  -1   1  -1  122.19    4.17
   3  -1   1   69.49    2.06
  -3  -1  -1   68.15    2.06
  -3  -1  -1   63.78    2.05
   3  -1   1   70.65    2.05
   3  -1   1   66.85    2.05
   3  -1   1   69.47    2.05
  -3  -1  -1   67.89    2.05
  -3  -1  -1   64.14    2.05
  -3  -1  -1   67.62    2.05
  -3   1  -1   70.52    2.05
  -3   1  -1   66.64    2.05
   3   1   1   65.58    2.05
  -3   1  -1   69.19    2.06
  -3   1  -1   69.55    2.05
   3   1   1   66.74    2.06
   3   1   1   68.52    2.05
   3   1   1   66.55    2.07
   5  -1   1   40.00    1.23
   5  -1   1   41.10    1.25
  -5  -1  -1   40.21    1.25
  -5  -1  -1   40.67    1.23
   5  -1   1   39.66    1.24
  -5  -1  -1   40.00    1.25
  -5  -1  -1   40.82    1.25
   5  -1   1   40.76    1.26
   5   1   1   40.83    1.24
  -5   1  -1   37.19    1.25
   5   1   1   41.83    1.25
  -5   1  -1   41.63    1.25
   5   1   1   40.60    1.23
   5   1   1   40.60    1.24
  -5   1  -1   40.10    1.25
   7  -1   1    0.17    0.03
   7  -1   1    0.19    0.05
   7  -1   1    0.19    0.04
   7  -1   1    0.14    0.03
  -7  -1  -1    0.22    0.04
  -7  -1  -1    0.19    0.04
  -7  -1  -1    0.21    0.04
   7  -1   1    0.19    0.03
  -7  -1  -1    0.19    0.04
  -7  -1  -1    0.21    0.03
   7   1   1    0.21    0.03
   7   1   1    0.24    0.04
   7   1   1    0.18    0.03
  -7   1  -1    0.13    0.04
   7   1   1    0.23    0.03
  -7   1  -1    0.18    0.04
  -7   1  -1    0.11    0.04
  -9  -1  -1    0.55    0.07
   9  -1   1    0.45    0.06
  -9  -1  -1    0.41    0.05
  -9  -1  -1    0.27    0.06
   9  -1   1    0.38    0.05
   9  -1   1    0.43    0.05
   9   1   1    0.39    0.05
   9   1   1    0.35    0.05
  -9   1  -1    0.59    0.08
  -9   1  -1    0.34    0.06
   9   1   1    0.40    0.04
  -9   1  -1    0.42    0.07
  11  -1   1    0.15    0.04
 -11  -1  -1    0.11    0.06
 -11  -1  -1    0.07    0.05
  11  -1   1    0.11    0.03
  11  -1   1    0.13    0.04
  11   1   1    0.12    0.04
 -11   1  -1    0.12    0.06
  11   1   1    0.16    0.04
  11   1   1    0.12    0.03
 -11   1  -1    0.17    0.06
 -13  -1  -1    9.23    0.39
  13  -1   1    9.02    0.33
  13  -1   1    8.93    0.35
  13  -1   1    8.78    0.33
 -13  -1  -1    8.55    0.37
 -13   1  -1    8.89    0.38
  13   1   1    9.10    0.35
 -13   1  -1    8.31    0.39
  13   1   1    9.56    0.31
  13   1   1    8.91    0.35
  15  -1   1    0.03    0.05
 -15  -1  -1    0.05    0.07
  15  -1   1   -0.05    0.04
 -15  -1  -1    0.17    0.07
  15  -1   1   -0.02    0.03
  15   1   1   -0.08    0.03
 -15   1  -1   -0.06    0.05
  15   1   1    0.06    0.05
 -15   1  -1    0.05    0.06
  17  -1   1    0.12    0.06
 -17  -1  -1    0.17    0.10
 -17  -1  -1    0.06    0.08
 -17   1  -1    0.14    0.09
  17   1   1    0.28    0.08
 -17   1  -1    0.22    0.09
  17   1   1    0.16    0.08
  17   1   1    0.17    0.06
  16  -2  -1    1.78    0.14
 -16  -2   1    1.99    0.18
 -16  -2   1    1.92    0.17
  16  -2  -1    2.06    0.15
  16   2  -1    1.91    0.14
  16   2  -1    1.85    0.15
 -16   2   1    1.94    0.20
 -16   2   1    1.90    0.18
  14  -2  -1    0.01    0.04
 -14  -2   1   -0.09    0.05
 -14  -2   1    0.01    0.06
  14  -2  -1    0.03    0.04
  14  -2  -1   -0.02    0.05
  14   2  -1    0.08    0.05
 -14   2   1    0.02    0.07
 -14   2   1    0.05    0.07
  14   2  -1    0.11    0.06
 -12  -2   1    0.09    0.06
  12  -2  -1    0.11    0.04
 -12  -2   1    0.21    0.07
  12  -2  -1    0.08    0.04
  12  -2  -1    0.07    0.05
  12   2  -1    0.14    0.05
 -12   2   1    0.04    0.06
  12   2  -1    0.11    0.05
 -12   2   1    0.08    0.05
  12   2  -1    0.13    0.02
 -10  -2   1    0.22    0.06
  10  -2  -1    0.17    0.05
  10  -2  -1    0.25    0.04
 -10  -2   1    0.24    0.06
  10  -2  -1    0.22    0.04
 -10  -2   1    0.26    0.04
  10   2  -1    0.20    0.04
  10   2  -1    0.17    0.04
  10   2  -1    0.21    0.02
 -10   2   1    0.16    0.06
 -10   2   1    0.19    0.05
  -8  -2   1    4.19    0.18
  -8  -2   1    3.78    0.18
   8  -2  -1    3.76    0.18
   8  -2  -1    4.07    0.16
   8  -2  -1    4.22    0.17
  -8  -2   1    4.19    0.15
  -8  -2   1    4.32    0.19
  -8  -2   1    4.28    0.18
  -8   2   1    3.88    0.18
   8   2  -1    4.24    0.19
  -8   2   1    4.01    0.18
  -8   2   1    4.25    0.20
   8   2  -1    4.10    0.18
  -8   2   1    4.20    0.19
   8   2  -1    4.10    0.14
  -6  -2   1    2.39    0.12
  -6  -2   1    2.57    0.12
  -6  -2   1    2.65    0.12
   6  -2  -1    2.44    0.12
   6  -2  -1    2.43    0.12
  -6  -2   1    2.66    0.09
   6  -2  -1    2.42    0.12
   6   2  -1    2.62    0.12
   6   2  -1    2.79    0.12
   6   2  -1    2.62    0.08
  -6   2   1    2.61    0.13
  -6   2   1    2.37    0.12
   6   2  -1    2.76    0.12
  -6   2   1    2.42    0.12
  -6   2   1    2.52    0.13
  -4  -2   1   27.15    0.84
   4  -2  -1   27.00    0.84
   4  -2  -1   25.24    0.84
  -4  -2   1   26.49    0.83
   4  -2  -1   26.05    0.84
  -4  -2   1   27.54    0.83
  -4  -2   1   27.33    0.83
   4  -2  -1   27.83    0.84
  -4   2   1   25.98    0.84
  -4   2   1   26.62    0.84
   4   2  -1   27.28    0.84
  -4   2   1   26.58    0.83
   4   2  -1   26.73    0.83
   4   2  -1   26.92    0.84
   4   2  -1   27.91    0.83
  -4   2   1   25.23    0.85
   2  -2  -1    3.30    0.12
  -2  -2   1    2.94    0.11
  -2  -2   1    2.89    0.12
  -2  -2   1    2.98    0.11
  -2  -2   1    2.91    0.11
  -2  -2   1    2.93    0.11
   2  -2  -1    3.26    0.12
   2  -2  -1    3.60    0.12
  -2  -2   1    2.75    0.11
   2  -2  -1    3.34    0.13
   2  -2  -1    3.22    0.11
   2   2  -1    2.88    0.11
   2   2  -1    3.04    0.11
   2   2  -1    2.91    0.11
  -2   2   1    3.31    0.12
  -2   2   1    3.02    0.11
  -2   2   1    3.32    0.11
   2   2  -1    2.74    0.12
   2   2  -1    3.09    0.11
   2   2  -1    2.96    0.12
   2   2  -1    2.98    0.11
   0  -2  -1    4.66    0.16
   0  -2   1    5.02    0.17
   0  -2   1    5.11    0.17
   0  -2   1    4.83    0.16
   0  -2  -1    4.77    0.16
   0  -2   1    4.87    0.15
   0  -2   1    4.75    0.15
   0  -2   1    4.88    0.16
   0  -2  -1    4.86    0.17
   0   2  -1    4.86    0.17
   0   2  -1    4.94    0.15
   0   2  -1    4.87    0.17
   0   2   1    4.84    0.16
   0   2   1    4.84    0.17
   0   2  -1    4.64    0.15
   0   2  -1    4.95    0.17
   0   2  -1    4.73    0.15
   0   2   1    4.62    0.16
  -2  -2  -1   70.92    2.15
   2  -2   1   71.55    2.17
   2  -2   1   69.76    2.15
   2  -2   1   69.09    2.15
  -2  -2  -1   78.01    2.17
  -2  -2  -1   68.62    2.17
   2  -2   1   67.84    2.14
  -2  -2  -1   75.74    2.14
  -2   2  -1   68.22    2.15
  -2   2  -1   65.82    2.14
   2   2   1   72.04    2.14
   2   2   1   71.05    2.13
   2   2   1   76.06    2.14
  -2   2  -1   70.08    2.16
  -2   2  -1   68.31    2.14
   2   2   1   70.70    2.14
   2   2   1   70.11    2.15
   4  -2   1   12.42    0.42
   4  -2   1   12.65    0.41
   4  -2   1   12.40    0.39
  -4  -2  -1   12.57    0.39
  -4  -2  -1   13.27    0.41
  -4  -2  -1   12.77    0.41
  -4  -2  -1   12.71    0.41
   4  -2   1   12.94    0.42
   4   2   1   12.44    0.41
  -4   2  -1   12.63    0.43
  -4   2  -1   13.15    0.42
   4   2   1   12.19    0.41
   4   2   1   13.17    0.41
  -4   2  -1   12.41    0.42
   4   2   1   12.59    0.40
  -6  -2  -1    6.42    0.25
   6  -2   1    6.91    0.22
  -6  -2  -1    6.57    0.25
   6  -2   1    6.92    0.25
  -6  -2  -1    6.60    0.25
  -6  -2  -1    6.34    0.24
  -6  -2  -1    6.53    0.22
   6  -2   1    6.56    0.25
   6  -2   1    6.62    0.25
  -6   2  -1    6.88    0.26
   6   2   1    6.64    0.24
  -6   2  -1    7.41    0.26
   6   2   1    6.29    0.24
   6   2   1    6.51    0.23
  -6   2  -1    7.30    0.27
   6   2   1    7.16    0.25
   6   2   1    6.49    0.22
  -8  -2  -1    0.94    0.06
  -8  -2  -1    0.81    0.07
   8  -2   1    0.70    0.07
   8  -2   1    0.83    0.05
  -8  -2  -1    0.81    0.08
  -8  -2  -1    0.85    0.09
   8  -2   1    0.66    0.07
  -8  -2  -1    0.80    0.07
   8   2   1    0.83    0.08
   8   2   1    0.92    0.07
  -8   2  -1    0.72    0.09
   8   2   1    0.79    0.06
   8   2   1    0.89    0.05
  -8   2  -1    0.74    0.09
  -8   2  -1    0.91    0.08
  10  -2   1    0.12    0.04
  10  -2   1    0.07    0.03
  10  -2   1    0.06    0.04
 -10  -2  -1    0.03    0.02
 -10  -2  -1    0.13    0.05
 -10  -2  -1    0.07    0.04
  10   2   1    0.07    0.03
 -10   2  -1    0.08    0.05
  10   2   1    0.11    0.02
 -10   2  -1    0.07    0.05
  10   2   1    0.06    0.03
  12  -2   1    1.64    0.12
  12  -2   1    1.76    0.10
  12  -2   1    1.58    0.11
 -12  -2  -1    1.89    0.15
 -12  -2  -1    1.59    0.13
  12   2   1    1.66    0.11
 -12   2  -1    1.77    0.15
  12   2   1    1.65    0.12
  12   2   1    1.79    0.08
 -12   2  -1    1.80    0.15
 -14  -2  -1    4.45    0.25
  14  -2   1    4.59    0.20
  14  -2   1    4.60    0.21
 -14  -2  -1    4.48    0.25
  14  -2   1    4.66    0.23
  14   2   1    4.44    0.21
 -14   2  -1    4.59    0.26
  14   2   1    4.47    0.22
 -14   2  -1    4.62    0.27
  14   2   1    4.52    0.22
 -16  -2  -1    0.50    0.10
 -16  -2  -1    0.67    0.13
  16  -2   1    0.36    0.08
 -16   2  -1    0.45    0.11
 -16   2  -1    0.73    0.13
  16   2   1    0.69    0.09
  16   2   1    0.70    0.10
  16   2   1    0.64    0.09
 -17  -3   1    0.26    0.09
  17  -3  -1    0.11    0.07
 -17  -3   1    0.12    0.09
  17   3  -1    0.15    0.06
  17   3  -1    0.12    0.07
 -17   3   1    0.37    0.11
  17   3  -1    0.17    0.06
 -17   3   1    0.27    0.10
  15  -3  -1   -0.05    0.04
  15  -3  -1    0.06    0.05
 -15  -3   1    0.01    0.06
 -15  -3   1   -0.04    0.05
  15   3  -1    0.00    0.04
  15   3  -1   -0.01    0.04
 -15   3   1   -0.06    0.05
  15   3  -1    0.09    0.05
 -15   3   1    0.05    0.06
 -13  -3   1    1.84    0.15
  13  -3  -1    1.87    0.11
  13  -3  -1    2.19    0.14
  13  -3  -1    1.96    0.14
 -13  -3   1    2.29    0.16
  13   3  -1    2.04    0.14
 -13   3   1    1.92    0.15
 -13   3   1    2.06    0.17
  13   3  -1    2.37    0.14
  13   3  -1    2.00    0.12
 -11  -3   1    2.85    0.16
  11  -3  -1    2.53    0.14
  11  -3  -1    2.47    0.12
 -11  -3   1    2.50    0.16
 -11   3   1    2.57    0.16
  11   3  -1    2.54    0.14
 -11   3   1    2.18    0.16
  11   3  -1    2.49    0.13
   9  -3  -1    4.56    0.20
  -9  -3   1    4.58    0.20
  -9  -3   1    4.60    0.20
   9  -3  -1    4.09    0.17
   9  -3  -1    4.32    0.19
  -9   3   1    4.30    0.20
   9   3  -1    4.44    0.20
  -9   3   1    4.13    0.21
   9   3  -1    4.34    0.19
   9   3  -1    4.20    0.18
  -9   3   1    4.27    0.20
  -7  -3   1   12.23    0.43
  -7  -3   1   12.26    0.44
  -7  -3   1   12.97    0.44
   7  -3  -1   12.08    0.44
   7  -3  -1   12.30    0.44
  -7  -3   1   12.04    0.43
   7  -3  -1   13.25    0.44
  -7  -3   1   13.15    0.44
   7  -3  -1   12.23    0.44
  -7   3   1   12.98    0.44
   7   3  -1   12.82    0.43
  -7   3   1   12.24    0.44
   7   3  -1   12.23    0.41
   7   3  -1   12.75    0.43
   7   3  -1   12.83    0.42
  -7   3   1   12.32    0.45
  -7   3   1   12.57    0.45
   5  -3  -1    8.27    0.31
  -5  -3   1    9.32    0.31
   5  -3  -1    8.04    0.31
  -5  -3   1    9.27    0.30
   5  -3  -1    8.26    0.30
  -5  -3   1    9.03    0.30
   5  -3  -1    8.61    0.32
  -5   3   1    8.39    0.32
   5   3  -1    9.01    0.31
  -5   3   1    8.65    0.31
   5   3  -1    9.27    0.30
   5   3  -1    9.28    0.29
   5   3  -1    8.96    0.32
  -5   3   1    8.51    0.31
  -3  -3   1    1.18    0.06
  -3  -3   1    0.91    0.06
   3  -3  -1    0.76    0.07
   3  -3  -1    1.02    0.06
  -3  -3   1    1.09    0.06
   3  -3  -1    0.94    0.06
  -3  -3   1    1.21    0.06
  -3  -3   1    1.16    0.05
  -3  -3   1    1.12    0.05
   3  -3  -1    1.03    0.06
   3   3  -1    1.04    0.07
   3   3  -1    1.15    0.05
  -3   3   1    1.14    0.06
   3   3  -1    1.02    0.06
  -3   3   1    0.71    0.07
   3   3  -1    1.13    0.05
  -3   3   1    0.90    0.06
  -3   3   1    1.12    0.06
   3   3  -1    1.14    0.05
  -3   3   1    0.93    0.05
   3   3  -1    1.02    0.05
  -1  -3   1   12.90    0.39
  -1  -3   1   13.14    0.40
  -1  -3   1   12.98    0.39
   1  -3  -1   12.51    0.40
   1  -3  -1   12.60    0.39
   1  -3  -1   12.53    0.39
  -1  -3   1   12.63    0.40
  -1  -3   1   12.53    0.40
   1  -3  -1   12.45    0.39
   1  -3  -1   12.87    0.42
  -1  -3   1   12.41    0.39
   1  -3  -1   12.57    0.39
  -1  -3   1   12.87    0.42
   1   3  -1   12.48    0.39
  -1   3   1   12.70    0.41
   1   3  -1   12.13    0.41
   1   3  -1   12.65    0.39
   1   3  -1   12.40    0.40
  -1   3   1   12.65    0.39
   1   3  -1   13.06    0.41
  -1  -3  -1   78.21    2.36
   1  -3   1   78.75    2.36
  -1  -3  -1   76.83    2.38
   1  -3   1   78.20    2.37
   1  -3   1   76.54    2.37
  -1  -3  -1   76.39    2.35
   1  -3   1   78.38    2.36
   1  -3   1   76.76    2.36
   1  -3   1   79.93    2.37
  -1  -3  -1   78.57    2.34
  -1   3  -1   80.77    2.37
   1   3   1   77.05    2.36
  -1   3  -1   79.47    2.41
  -1   3  -1   76.15    2.36
   1   3   1   74.87    2.38
  -1   3  -1   78.22    2.35
   1   3   1   77.13    2.34
  -1   3  -1   76.33    2.35
   3  -3   1    2.03    0.09
   3  -3   1    2.39    0.11
   3  -3   1    2.07    0.11
  -3  -3  -1    2.34    0.09
  -3  -3  -1    2.45    0.08
  -3  -3  -1    2.30    0.09
  -3  -3  -1    2.46    0.09
   3  -3   1    2.09    0.10
  -3   3  -1    2.18    0.11
   3   3   1    2.28    0.07
  -3   3  -1    2.21    0.10
   3   3   1    2.28    0.09
  -3   3  -1    2.04    0.11
   3   3   1    2.22    0.08
   3   3   1    2.22    0.09
  -3   3  -1    2.16    0.10
   3   3   1    2.16    0.10
  -5  -3  -1   26.44    0.80
   5  -3   1   26.18    0.83
   5  -3   1   26.36    0.84
  -5  -3  -1   26.17    0.83
  -5  -3  -1   27.06    0.82
  -5  -3  -1   25.92    0.82
  -5  -3  -1   25.50    0.82
   5  -3   1   25.89    0.84
   5  -3   1   26.94    0.80
   5  -3   1   25.80    0.84
  -5  -3  -1   26.92    0.85
  -5   3  -1   26.15    0.84
   5   3   1   25.49    0.83
   5   3   1   26.56    0.82
   5   3   1   27.10    0.83
   5   3   1   26.11    0.82
  -5   3  -1   25.35    0.84
   5   3   1   26.63    0.80
  -5   3  -1   25.89    0.85
  -5   3  -1   25.47    0.83
   7  -3   1    0.10    0.04
  -7  -3  -1    0.12    0.02
   7  -3   1    0.07    0.03
  -7  -3  -1    0.09    0.03
  -7  -3  -1    0.14    0.04
   7  -3   1    0.13    0.04
   7  -3   1    0.07    0.02
  -7  -3  -1    0.07    0.03
  -7  -3  -1    0.08    0.03
  -7  -3  -1    0.08    0.03
  -7   3  -1    0.07    0.04
  -7   3  -1    0.15    0.05
   7   3   1    0.10    0.03
   7   3   1    0.04    0.02
   7   3   1    0.06    0.03
  -7   3  -1    0.10    0.04
  -7   3  -1    0.06    0.03
  -9  -3  -1    0.77    0.09
  -9  -3  -1    0.83    0.05
   9  -3   1    0.77    0.08
   9  -3   1    0.76    0.05
   9  -3   1    0.76    0.08
  -9  -3  -1    0.81    0.09
   9   3   1    0.69    0.08
  -9   3  -1    0.81    0.10
  -9   3  -1    0.57    0.08
   9   3   1    0.63    0.07
   9   3   1    0.80    0.06
   9   3   1    0.84    0.09
  11  -3   1   14.81    0.52
 -11  -3  -1   14.38    0.48
 -11  -3  -1   14.97    0.53
  11  -3   1   15.09    0.48
  11  -3   1   14.51    0.52
 -11  -3  -1   13.60    0.53
 -11   3  -1   14.53    0.56
 -11   3  -1   15.09    0.55
  11   3   1   15.42    0.52
  11   3   1   14.79    0.50
  11   3   1   14.83    0.52
  13  -3   1    2.75    0.16
  13  -3   1    2.75    0.13
 -13  -3  -1    2.99    0.19
  13  -3   1    2.88    0.17
 -13  -3  -1    3.06    0.19
  13   3   1    3.07    0.17
  13   3   1    2.93    0.15
  13   3   1    2.71    0.16
 -13   3  -1    2.99    0.20
 -13   3  -1    2.84    0.21
 -15  -3  -1   -0.11    0.05
  15  -3   1    0.00    0.04
  15  -3   1    0.12    0.06
 -15  -3  -1    0.07    0.07
 -15   3  -1   -0.04    0.07
  15   3   1    0.00    0.04
  15   3   1    0.05    0.04
 -15   3  -1   -0.02    0.05
  15   3   1    0.01    0.05
  16  -4  -1   -0.08    0.04
 -16  -4   1    0.02    0.05
  16  -4  -1   -0.03    0.05
 -16  -4   1   -0.04    0.06
  16   4  -1    0.02    0.05
 -16   4   1   -0.09    0.05
  16   4  -1   -0.05    0.03
 -16   4   1    0.13    0.09
  16   4  -1   -0.02    0.05
  14  -4  -1    0.00    0.04
  14  -4  -1   -0.06    0.04
 -14  -4   1   -0.04    0.05
 -14  -4   1   -0.03    0.05
  14  -4  -1   -0.02    0.04
 -14   4   1   -0.05    0.05
 -14   4   1    0.04    0.06
  14   4  -1    0.13    0.06
  14   4  -1    0.01    0.03
  14   4  -1    0.00    0.04
 -12  -4   1   12.79    0.48
  12  -4  -1   12.61    0.48
  12  -4  -1   12.61    0.43
  12  -4  -1   13.10    0.47
 -12  -4   1   12.32    0.48
 -12   4   1   12.98    0.49
 -12   4   1   12.46    0.50
  12   4  -1   12.34    0.44
  12   4  -1   12.98    0.48
  12   4  -1   13.11    0.46
 -10  -4   1    0.03    0.04
  10  -4  -1   -0.03    0.03
  10  -4  -1    0.01    0.02
 -10  -4   1    0.01    0.04
  10  -4  -1    0.06    0.05
 -10   4   1   -0.03    0.04
 -10   4   1   -0.04    0.04
  10   4  -1    0.02    0.04
  10   4  -1    0.08    0.03
  10   4  -1    0.04    0.03
  -8  -4   1   -0.02    0.03
  -8  -4   1    0.01    0.03
   8  -4  -1    0.01    0.03
   8  -4  -1    0.00    0.03
  -8  -4   1   -0.05    0.02
   8  -4  -1    0.02    0.03
   8   4  -1   -0.03    0.02
   8   4  -1    0.00    0.03
  -8   4   1    0.04    0.04
   8   4  -1   -0.03    0.02
  -8   4   1   -0.02    0.03
  -8   4   1   -0.02    0.03
   6  -4  -1   94.33    2.82
  -6  -4   1   93.79    2.81
  -6  -4   1   95.73    2.82
   6  -4  -1   92.09    2.81
  -6  -4   1   91.85    2.81
  -6  -4   1   96.05    2.83
   6  -4  -1   82.18    2.82
   6  -4  -1   92.34    2.81
  -6  -4   1   91.72    2.80
  -6   4   1   97.65    2.85
  -6   4   1   92.92    2.82
  -6   4   1   91.49    2.84
  -6   4   1   92.55    2.81
   6   4  -1   91.78    2.79
   6   4  -1   93.40    2.80
   6   4  -1   89.51    2.82
   6   4  -1   89.83    2.81
   6   4  -1   92.19    2.78
   6   4  -1   90.78    2.79
   4  -4  -1    0.14    0.03
   4  -4  -1    0.04    0.04
  -4  -4   1    0.16    0.03
  -4  -4   1    0.13    0.03
   4  -4  -1    0.16    0.03
   4  -4  -1    0.14    0.03
  -4  -4   1    0.17    0.03
  -4  -4   1    0.15    0.02
  -4  -4   1    0.17    0.03
  -4  -4   1    0.14    0.03
   4   4  -1    0.18    0.02
   4   4  -1    0.13    0.02
  -4   4   1    0.15    0.03
  -4   4   1    0.23    0.05
  -4   4   1    0.17    0.03
   4   4  -1    0.14    0.04
  -4   4   1    0.15    0.03
   4   4  -1    0.17    0.03
   4   4  -1    0.09    0.04
  -4   4   1    0.16    0.03
  -2  -4   1    0.10    0.02
   2  -4  -1    0.16    0.02
  -2  -4   1    0.12    0.02
  -2  -4   1    0.10    0.01
  -2  -4   1    0.16    0.03
   2  -4  -1    0.09    0.02
   2  -4  -1    0.17    0.04
   2  -4  -1    0.10    0.02
   2  -4  -1    0.12    0.02
  -2  -4   1    0.14    0.02
  -2  -4   1    0.12    0.02
   2  -4  -1    0.10    0.02
   2   4  -1    0.10    0.02
   2   4  -1    0.09    0.03
  -2   4   1    0.16    0.03
  -2   4   1    0.10    0.02
   2   4  -1    0.08    0.02
  -2   4   1    0.15    0.02
   2   4  -1    0.10    0.03
  -2   4   1    0.14    0.02
   2   4  -1    0.13    0.02
   0  -4   1   12.26    0.39
   0  -4  -1   11.97    0.37
   0  -4   1   12.40    0.41
   0  -4   1   12.42    0.39
   0  -4  -1   12.43    0.40
   0  -4   1   11.89    0.38
   0  -4  -1   12.73    0.39
   0  -4  -1   12.70    0.38
   0  -4  -1   12.92    0.42
   0  -4   1   12.95    0.41
   0  -4   1   12.17    0.39
   0  -4   1   12.19    0.38
   0  -4  -1   12.16    0.41
   0  -4   1   12.58    0.41
   0   4   1   12.66    0.41
   0   4   1   12.28    0.39
   0   4  -1   12.29    0.39
   0   4  -1   11.78    0.41
   0   4  -1   12.11    0.42
   0   4   1   12.69    0.40
  -2  -4  -1    0.84    0.05
   2  -4   1    0.93    0.06
   2  -4   1    0.89    0.04
  -2  -4  -1    0.85    0.04
   2  -4   1    0.88    0.05
  -2  -4  -1    0.83    0.05
   2  -4   1    0.86    0.07
  -2  -4  -1    0.84    0.06
   2  -4   1    0.83    0.05
  -2   4  -1    0.83    0.05
  -2   4  -1    0.90    0.06
  -2   4  -1    0.92    0.07
   2   4   1    0.81    0.05
   2   4   1    1.14    0.07
  -2   4  -1    0.95    0.05
   2   4   1    0.82    0.04
   4  -4   1    1.15    0.09
   4  -4   1    1.27    0.08
  -4  -4  -1    1.54    0.07
  -4  -4  -1    1.47    0.07
   4  -4   1    1.31    0.08
  -4  -4  -1    1.42    0.07
   4  -4   1    1.38    0.08
  -4   4  -1    1.46    0.09
   4   4   1    1.42    0.07
   4   4   1    1.40    0.08
  -4   4  -1    1.31    0.08
  -4   4  -1    1.16    0.09
  -6  -4  -1    0.32    0.05
   6  -4   1    0.40    0.05
  -6  -4  -1    0.26    0.04
  -6  -4  -1    0.20    0.04
   6  -4   1    0.28    0.05
  -6  -4  -1    0.34    0.03
   6  -4   1    0.47    0.06
  -6  -4  -1    0.25    0.05
  -6  -4  -1    0.29    0.05
   6  -4   1    0.33    0.05
   6  -4   1    0.31    0.02
  -6   4  -1    0.38    0.06
   6   4   1    0.39    0.05
   6   4   1    0.30    0.05
  -6   4  -1    0.49    0.06
   6   4   1    0.24    0.04
   6   4   1    0.35    0.03
   6   4   1    0.39    0.05
  -6   4  -1    0.43    0.06
   8  -4   1    8.09    0.33
   8  -4   1    8.87    0.29
   8  -4   1    8.58    0.37
   8  -4   1    8.70    0.33
  -8  -4  -1    8.88    0.29
  -8  -4  -1    9.16    0.33
  -8  -4  -1    8.98    0.33
  -8   4  -1    8.77    0.34
  -8   4  -1    8.68    0.36
   8   4   1    9.06    0.33
   8   4   1    9.16    0.30
   8   4   1    8.91    0.32
  10  -4   1    6.07    0.27
  10  -4   1    6.38    0.27
 -10  -4  -1    6.51    0.27
  10  -4   1    6.48    0.22
 -10  -4  -1    6.33    0.27
 -10  -4  -1    6.49    0.22
  10   4   1    6.65    0.24
  10   4   1    6.71    0.27
 -10   4  -1    5.88    0.29
  10   4   1    6.58    0.26
 -10   4  -1    6.49    0.29
  12  -4   1    0.04    0.05
 -12  -4  -1   -0.03    0.05
  12  -4   1    0.06    0.04
 -12  -4  -1    0.04    0.05
  12  -4   1    0.04    0.02
  12   4   1    0.01    0.03
  12   4   1    0.05    0.04
  12   4   1   -0.01    0.04
 -12   4  -1    0.14    0.06
 -12   4  -1   -0.03    0.05
 -14  -4  -1    0.66    0.11
  14  -4   1    0.51    0.08
  14  -4   1    0.57    0.09
 -14  -4  -1    0.51    0.10
 -14   4  -1    0.38    0.10
  14   4   1    0.44    0.08
 -14   4  -1    0.54    0.10
  14   4   1    0.60    0.07
  14   4   1    0.40    0.08
 -16  -4  -1    0.01    0.07
 -16  -4  -1    0.01    0.06
  16  -4   1    0.02    0.05
  16  -4   1    0.10    0.05
 -16   4  -1   -0.02    0.06
  16   4   1    0.07    0.06
  16   4   1   -0.01    0.05
  16   4   1    0.00    0.04
 -16   4  -1   -0.04    0.07
 -17  -5   1    0.18    0.08
 -17  -5   1    0.05    0.07
  17  -5  -1    0.11    0.07
  17   5  -1    0.14    0.06
 -17   5   1    0.19    0.10
 -17   5   1    0.08    0.07
  17   5  -1    0.08    0.06
 -15  -5   1    1.40    0.15
  15  -5  -1    1.14    0.13
 -15  -5   1    1.26    0.15
  15  -5  -1    0.95    0.12
  15   5  -1    1.05    0.09
 -15   5   1    0.89    0.13
  15   5  -1    0.99    0.11
 -15   5   1    1.21    0.16
  15   5  -1    1.34    0.14
 -13  -5   1    0.48    0.09
  13  -5  -1    0.63    0.09
 -13  -5   1    0.44    0.08
  13  -5  -1    0.70    0.10
 -13   5   1    0.36    0.09
  13   5  -1    0.51    0.06
  13   5  -1    0.51    0.08
 -13   5   1    0.60    0.10
  13   5  -1    0.50    0.09
  11  -5  -1    3.49    0.19
  11  -5  -1    3.21    0.19
 -11  -5   1    3.66    0.19
 -11  -5   1    3.41    0.18
  11  -5  -1    3.30    0.14
 -11   5   1    3.17    0.20
  11   5  -1    3.30    0.16
 -11   5   1    3.44    0.19
  11   5  -1    3.22    0.18
  11   5  -1    3.23    0.14
  -9  -5   1    6.90    0.28
   9  -5  -1    7.38    0.30
   9  -5  -1    6.88    0.29
  -9  -5   1    7.00    0.28
   9   5  -1    6.86    0.24
  -9   5   1    7.16    0.30
   9   5  -1    7.27    0.29
   9   5  -1    6.94    0.26
  -9   5   1    6.80    0.29
  -7  -5   1   25.23    0.81
  -7  -5   1   24.33    0.80
   7  -5  -1   26.07    0.84
  -7  -5   1   25.74    0.81
   7  -5  -1   25.11    0.82
   7  -5  -1   24.81    0.82
  -7   5   1   24.79    0.83
  -7   5   1   24.23    0.81
   7   5  -1   25.35    0.82
  -7   5   1   26.16    0.83
   7   5  -1   24.77    0.77
   7   5  -1   24.92    0.79
  -7   5   1   24.58    0.79
   7   5  -1   24.97    0.79
  -5  -5   1    0.03    0.03
  -5  -5   1    0.03    0.02
  -5  -5   1    0.04    0.02
  -5  -5   1    0.01    0.03
   5  -5  -1   -0.04    0.02
   5  -5  -1    0.02    0.04
  -5  -5   1    0.00    0.02
   5  -5  -1    0.03    0.03
   5  -5  -1    0.01    0.03
  -5  -5   1    0.05    0.03
  -5   5   1    0.02    0.02
   5   5  -1    0.02    0.02
   5   5  -1    0.03    0.01
   5   5  -1    0.03    0.02
  -5   5   1    0.02    0.02
  -5   5   1    0.03    0.03
   5   5  -1    0.05    0.04
  -5   5   1    0.02    0.03
   5   5  -1    0.04    0.01
   5   5  -1    0.01    0.03
  -5   5   1   -0.02    0.03
   3  -5  -1  153.51    4.60
  -3  -5   1  149.49    4.64
   3  -5  -1  155.42    4.64
  -3  -5   1  157.32    4.63
  -3  -5   1  153.90    4.63
   3  -5  -1  148.61    4.64
  -3  -5   1  153.25    4.60
  -3  -5   1  146.94    4.61
   3  -5  -1  151.04    4.60
   3  -5  -1  157.15    4.60
  -3  -5   1  154.78    4.62
   3  -5  -1  154.19    4.64
  -3   5   1  147.57    4.60
   3   5  -1  158.36    4.64
   3   5  -1  150.88    4.61
   3   5  -1  148.96    4.63
  -3   5   1  150.97    4.59
  -3   5   1  153.16    4.61
  -3   5   1  155.55    4.64
   3   5  -1  153.01    4.65
  -1  -5   1    9.13    0.31
   1  -5  -1    9.39    0.31
   1  -5  -1    9.92    0.35
  -1  -5   1    9.29    0.29
   1  -5  -1    9.69    0.29
  -1  -5   1    9.00    0.29
   1  -5  -1    9.24    0.29
  -1  -5   1    9.32    0.32
   1  -5  -1    9.47    0.30
   1  -5  -1    9.56    0.31
  -1  -5   1    9.27    0.30
   1  -5  -1    9.78    0.32
  -1  -5   1    9.08    0.31
  -1   5   1    9.49    0.33
   1   5  -1    9.19    0.33
  -1   5   1    9.08    0.29
   1   5  -1    8.86    0.29
   1   5  -1    8.92    0.35
   1   5  -1    9.02    0.31
   1  -5   1   14.04    0.45
  -1  -5  -1   14.46    0.49
  -1  -5  -1   14.07    0.46
   1  -5   1   14.34    0.47
  -1  -5  -1   14.74    0.48
   1  -5   1   14.63    0.45
  -1  -5  -1   13.73    0.45
   1  -5   1   14.82    0.49
   1  -5   1   14.40    0.45
   1  -5   1   14.34    0.48
   1  -5   1   14.48    0.45
  -1   5  -1   14.31    0.45
   1   5   1   13.72    0.46
  -1   5  -1   14.55    0.45
   1   5   1   14.19    0.48
  -1   5  -1   13.80    0.48
   1   5   1   14.01    0.46
  -1   5  -1   14.22    0.44
  -3  -5  -1    4.72    0.16
   3  -5   1    4.69    0.19
  -3  -5  -1    4.70    0.16
   3  -5   1    4.46    0.18
  -3  -5  -1    4.93    0.15
   3  -5   1    4.50    0.17
   3  -5   1    4.71    0.15
  -3  -5  -1    4.88    0.17
   3  -5   1    4.89    0.20
   3   5   1    4.63    0.17
  -3   5  -1    4.69    0.18
  -3   5  -1    4.88    0.21
   3   5   1    4.85    0.21
   3   5   1    4.79    0.16
  -3   5  -1    4.54    0.18
  -3   5  -1    4.77    0.19
   5  -5   1   28.41    0.92
  -5  -5  -1   28.52    1.01
   5  -5   1   28.78    0.93
  -5  -5  -1   29.57    0.90
  -5  -5  -1   29.69    0.91
  -5  -5  -1   29.09    0.91
   5  -5   1   27.51    0.94
  -5  -5  -1   31.20    0.91
   5  -5   1   28.86    0.93
  -5   5  -1   29.37    0.95
   5   5   1   28.20    0.92
  -5   5  -1   28.17    0.92
  -5   5  -1   28.63    0.96
   5   5   1   28.41    0.91
   5   5   1   30.07    0.90
   7  -5   1   11.03    0.41
  -7  -5  -1   11.05    0.39
  -7  -5  -1   10.97    0.39
  -7  -5  -1   11.10    0.35
  -7  -5  -1   11.79    0.39
   7  -5   1   10.98    0.40
   7  -5   1   11.09    0.34
   7  -5   1   11.37    0.42
  -7   5  -1   11.33    0.43
   7   5   1   11.21    0.35
  -7   5  -1   11.05    0.40
   7   5   1   11.63    0.39
   7   5   1   10.92    0.37
  -7   5  -1   11.42    0.41
   7   5   1   11.21    0.40
  -9  -5  -1   10.57    0.34
  -9  -5  -1   10.43    0.39
   9  -5   1   10.69    0.41
   9  -5   1   10.71    0.39
   9  -5   1   10.75    0.34
  -9  -5  -1   10.45    0.39
  -9   5  -1   10.79    0.41
  -9   5  -1   10.37    0.43
   9   5   1   10.62    0.40
   9   5   1   10.89    0.38
   9   5   1   10.81    0.35
 -11  -5  -1    0.35    0.07
 -11  -5  -1    0.18    0.06
  11  -5   1    0.20    0.06
  11  -5   1    0.18    0.03
  11  -5   1    0.17    0.05
  11   5   1    0.19    0.04
  11   5   1    0.24    0.06
 -11   5  -1    0.13    0.07
  11   5   1    0.26    0.06
 -11   5  -1    0.14    0.06
  13  -5   1    0.02    0.05
 -13  -5  -1    0.04    0.05
 -13  -5  -1    0.06    0.06
  13  -5   1    0.00    0.05
 -13   5  -1    0.07    0.08
  13   5   1    0.05    0.05
  13   5   1    0.09    0.03
  13   5   1    0.08    0.05
 -13   5  -1    0.07    0.06
  15  -5   1   -0.02    0.04
 -15  -5  -1    0.03    0.06
 -15  -5  -1    0.01    0.06
  15  -5   1   -0.09    0.04
  15   5   1    0.03    0.03
 -15   5  -1   -0.09    0.07
 -15   5  -1    0.00    0.07
  15   5   1   -0.05    0.04
  15   5   1    0.06    0.05
 -16  -6   1    0.25    0.08
 -16  -6   1    0.28    0.09
  16  -6  -1    0.37    0.09
  16  -6  -1    0.31    0.08
 -16   6   1    0.31    0.11
  16   6  -1    0.31    0.09
 -16   6   1    0.43    0.10
  16   6  -1    0.26    0.07
  14  -6  -1    0.36    0.08
 -14  -6   1    0.47    0.09
  14  -6  -1    0.50    0.09
 -14  -6   1    0.32    0.08
 -14   6   1    0.45    0.10
  14   6  -1    0.35    0.05
 -14   6   1    0.21    0.09
  14   6  -1    0.27    0.07
  14   6  -1    0.31    0.07
  12  -6  -1    0.45    0.09
  12  -6  -1    0.54    0.09
 -12  -6   1    0.59    0.09
 -12  -6   1    0.50    0.09
 -12   6   1    0.33    0.09
  12   6  -1    0.72    0.09
  12   6  -1    0.56    0.06
 -12   6   1    0.44    0.09
  12   6  -1    0.55    0.09
 -10  -6   1    4.34    0.21
  10  -6  -1    4.37    0.23
  10  -6  -1    4.45    0.17
 -10  -6   1    4.21    0.21
  10   6  -1    4.61    0.22
  10   6  -1    4.47    0.20
  10   6  -1    4.47    0.17
  10   6  -1    4.59    0.22
 -10   6   1    4.69    0.25
 -10   6   1    4.78    0.23
   8  -6  -1    2.16    0.15
  -8  -6   1    1.94    0.12
   8  -6  -1    2.04    0.13
  -8  -6   1    2.18    0.12
  -8   6   1    2.10    0.13
   8   6  -1    2.28    0.13
  -8   6   1    1.98    0.13
  -8   6   1    2.21    0.14
  -8   6   1    1.98    0.11
   8   6  -1    2.14    0.08
   8   6  -1    1.97    0.11
   8   6  -1    2.10    0.09
  -6  -6   1    8.49    0.30
  -6  -6   1    8.39    0.28
   6  -6  -1    8.57    0.31
   6  -6  -1    8.46    0.31
  -6  -6   1    8.89    0.30
  -6  -6   1    7.78    0.30
   6  -6  -1    8.69    0.34
   6  -6  -1    8.32    0.31
   6   6  -1    8.07    0.29
  -6   6   1    8.26    0.31
   6   6  -1    8.64    0.29
   6   6  -1    8.60    0.34
  -6   6   1    8.69    0.33
  -6   6   1    8.06    0.30
   6   6  -1    8.11    0.31
   4  -6  -1    0.45    0.05
  -4  -6   1    0.38    0.04
  -4  -6   1    0.31    0.04
  -4  -6   1    0.30    0.04
   4  -6  -1    0.44    0.03
   4  -6  -1    0.32    0.06
  -4  -6   1    0.38    0.05
  -4  -6   1    0.42    0.04
   4  -6  -1    0.40    0.05
   4  -6  -1    0.37    0.05
  -4  -6   1    0.29    0.04
   4   6  -1    0.17    0.05
  -4   6   1    0.40    0.06
  -4   6   1    0.41    0.05
  -4   6   1    0.36    0.05
   4   6  -1    0.29    0.05
   4   6  -1    0.38    0.04
  -4   6   1    0.43    0.05
  -2  -6   1    1.52    0.06
  -2  -6   1    1.44    0.06
  -2  -6   1    1.53    0.07
   2  -6  -1    1.64    0.09
  -2  -6   1    1.58    0.07
   2  -6  -1    1.72    0.07
   2  -6  -1    1.55    0.08
   2  -6  -1    1.66    0.07
   2  -6  -1    1.54    0.07
   2  -6  -1    1.40    0.10
  -2  -6   1    1.57    0.09
  -2  -6   1    1.62    0.10
   2   6  -1    1.42    0.08
  -2   6   1    1.55    0.07
   2   6  -1    1.39    0.07
  -2   6   1    1.56    0.09
   2   6  -1    1.30    0.10
   0  -6  -1    1.00    0.04
   0  -6  -1    0.88    0.03
   0  -6   1    0.91    0.04
   0  -6   1    0.91    0.06
   0  -6   1    0.89    0.05
   0  -6   1    1.03    0.07
   0  -6   1    0.87    0.05
   0  -6  -1    0.95    0.06
   0  -6  -1    0.93    0.06
   0  -6   1    0.96    0.07
   0  -6   1    0.95    0.07
   0  -6  -1    0.92    0.07
   0  -6  -1    0.97    0.08
   0  -6   1    0.85    0.04
   0   6  -1    0.87    0.08
   0   6  -1    0.78    0.07
   0   6   1    0.92    0.06
   0   6  -1    0.87    0.05
   0   6   1    0.86    0.07
   2  -6   1    1.28    0.09
   2  -6   1    1.37    0.07
   2  -6   1    1.35    0.06
  -2  -6  -1    1.37    0.08
   2  -6   1    1.42    0.07
   2  -6   1    1.44    0.09
  -2  -6  -1    1.37    0.07
  -2  -6  -1    1.52    0.10
   2  -6   1    1.53    0.07
  -2   6  -1    1.41    0.06
  -2   6  -1    1.41    0.08
   2   6   1    1.31    0.09
  -2   6  -1    1.28    0.07
  -2   6  -1    1.19    0.10
   2   6   1    1.25    0.08
  -2   6  -1    1.33    0.09
   2   6   1    1.25    0.07
   4  -6   1   25.20    0.80
   4  -6   1   26.12    0.81
  -4  -6  -1   24.35    0.77
  -4  -6  -1   24.77    0.80
  -4  -6  -1   24.31    0.78
  -4  -6  -1   24.69    0.77
   4  -6   1   24.41    0.82
   4  -6   1   24.73    0.79
  -4  -6  -1   25.68    0.79
   4  -6   1   25.08    0.76
   4   6   1   25.97    0.79
  -4   6  -1   25.28    0.80
  -4   6  -1   24.53    0.80
   4   6   1   24.82    0.80
  -4   6  -1   25.64    0.80
   4   6   1   23.93    0.82
  -4   6  -1   24.26    0.83
   6  -6   1    1.81    0.11
   6  -6   1    1.40    0.11
   6  -6   1    1.79    0.10
  -6  -6  -1    1.84    0.09
  -6  -6  -1    1.79    0.10
  -6  -6  -1    1.87    0.09
  -6   6  -1    1.65    0.11
   6   6   1    1.86    0.11
  -6   6  -1    1.74    0.11
  -6   6  -1    1.75    0.11
   6   6   1    1.79    0.10
   6   6   1    1.92    0.09
  -6   6  -1    1.46    0.12
   8  -6   1    0.19    0.06
  -8  -6  -1    0.21    0.05
  -8  -6  -1    0.22    0.02
   8  -6   1    0.14    0.04
  -8  -6  -1    0.22    0.05
  -8   6  -1    0.18    0.05
   8   6   1    0.16    0.05
   8   6   1    0.25    0.02
   8   6   1    0.23    0.03
   8   6   1    0.19    0.04
  -8   6  -1    0.21    0.07
 -10  -6  -1    1.12    0.10
 -10  -6  -1    1.33    0.11
  10  -6   1    1.26    0.13
  10  -6   1    1.28    0.11
  10   6   1    1.15    0.06
 -10   6  -1    1.11    0.12
  10   6   1    1.13    0.09
  10   6   1    1.17    0.08
  10   6   1    1.24    0.11
 -10   6  -1    1.10    0.14
  12  -6   1    0.52    0.09
  12  -6   1    0.30    0.07
 -12  -6  -1    0.43    0.08
 -12  -6  -1    0.30    0.08
  12   6   1    0.44    0.07
  12   6   1    0.34    0.04
 -12   6  -1    0.54    0.11
 -12   6  -1    0.28    0.08
  12   6   1    0.31    0.07
  14  -6   1    0.25    0.08
 -14  -6  -1    0.16    0.07
  14  -6   1    0.25    0.07
 -14  -6  -1    0.25    0.07
  14   6   1    0.24    0.07
  14   6   1    0.26    0.07
 -14   6  -1    0.19    0.08
 -14   6  -1    0.16    0.09
 -15  -7   1    0.05    0.06
  15  -7  -1    0.03    0.06
  15  -7  -1   -0.04    0.06
 -15  -7   1    0.01    0.06
 -15   7   1   -0.06    0.07
  15   7  -1   -0.01    0.05
  15   7  -1   -0.04    0.04
 -15   7   1   -0.09    0.05
 -13  -7   1    0.04    0.05
  13  -7  -1    0.09    0.06
  13  -7  -1   -0.01    0.05
 -13  -7   1   -0.02    0.04
  13   7  -1    0.02    0.04
  13   7  -1   -0.03    0.04
 -13   7   1   -0.01    0.07
 -13   7   1   -0.02    0.05
  11  -7  -1    4.09    0.22
 -11  -7   1    3.76    0.19
 -11  -7   1    3.88    0.20
  11  -7  -1    3.72    0.20
 -11   7   1    3.65    0.21
  11   7  -1    3.78    0.20
 -11   7   1    3.84    0.23
 -11   7   1    3.80    0.17
  11   7  -1    3.60    0.14
  11   7  -1    3.84    0.18
   9  -7  -1    3.96    0.22
  -9  -7   1    3.84    0.18
  -9  -7   1    3.44    0.18
  -9   7   1    3.76    0.19
   9   7  -1    3.60    0.17
  -9   7   1    3.99    0.17
  -9   7   1    4.12    0.22
   9   7  -1    3.81    0.19
   7  -7  -1    0.12    0.06
  -7  -7   1    0.09    0.04
   7  -7  -1    0.03    0.04
   7  -7  -1    0.08    0.02
  -7  -7   1    0.06    0.03
  -7  -7   1    0.10    0.04
  -7  -7   1    0.04    0.02
  -7   7   1    0.07    0.04
   7   7  -1    0.08    0.03
   7   7  -1    0.05    0.05
   7   7  -1    0.11    0.05
  -7   7   1    0.11    0.04
  -7   7   1    0.02    0.03
  -5  -7   1    0.01    0.02
  -5  -7   1    0.04    0.03
   5  -7  -1    0.03    0.03
   5  -7  -1    0.04    0.03
  -5  -7   1    0.05    0.03
   5  -7  -1    0.02    0.01
   5  -7  -1    0.01    0.04
   5  -7  -1    0.01    0.02
  -5  -7   1    0.02    0.02
  -5  -7   1    0.02    0.02
  -5   7   1    0.02    0.03
   5   7  -1    0.01    0.02
  -5   7   1    0.07    0.03
   5   7  -1    0.03    0.03
   5   7  -1   -0.01    0.04
   5   7  -1    0.01    0.02
  -5   7   1    0.02    0.02
  -3  -7   1    0.13    0.03
   3  -7  -1    0.09    0.05
  -3  -7   1    0.08    0.02
   3  -7  -1    0.08    0.02
  -3  -7   1    0.11    0.02
   3  -7  -1    0.14    0.04
  -3  -7   1    0.12    0.02
  -3  -7   1    0.09    0.03
   3  -7  -1    0.09    0.02
  -3  -7   1    0.10    0.03
   3  -7  -1    0.11    0.03
   3  -7  -1    0.08    0.03
  -3   7   1    0.12    0.02
  -3   7   1    0.07    0.03
   3   7  -1    0.12    0.04
   3   7  -1    0.09    0.03
   3   7  -1    0.13    0.03
   1  -7  -1    0.07    0.02
   1  -7  -1    0.09    0.03
  -1  -7   1    0.09    0.02
  -1  -7   1    0.07    0.04
  -1  -7   1    0.08    0.03
   1  -7  -1    0.09    0.02
   1  -7  -1    0.05    0.03
  -1  -7   1    0.07    0.02
   1  -7  -1    0.10    0.03
   1  -7  -1    0.07    0.04
  -1  -7   1    0.08    0.03
   1  -7  -1    0.10    0.03
  -1  -7   1    0.07    0.01
   1  -7  -1    0.09    0.02
  -1  -7   1    0.14    0.03
  -1  -7   1    0.06    0.02
   1   7  -1    0.12    0.03
   1   7  -1    0.12    0.04
  -1   7   1    0.10    0.03
   1  -7   1   32.80    1.05
   1  -7   1   33.11    1.06
  -1  -7  -1   32.61    1.03
   1  -7   1   32.69    1.01
  -1  -7  -1   33.75    1.02
   1  -7   1   33.38    1.01
   1  -7   1   33.13    1.04
   1  -7   1   31.92    1.01
   1  -7   1   32.53    1.00
   1  -7   1   31.98    1.00
  -1  -7  -1   31.55    1.05
  -1  -7  -1   32.22    1.06
  -1   7  -1   32.16    1.05
   1   7   1   32.66    1.06
  -1   7  -1   31.78    1.00
  -1   7  -1   33.38    1.07
   1   7   1   33.75    1.02
  -3  -7  -1   14.84    0.51
  -3  -7  -1   14.20    0.45
  -3  -7  -1   15.03    0.48
  -3  -7  -1   14.42    0.45
   3  -7   1   14.59    0.48
   3  -7   1   14.73    0.48
   3  -7   1   14.26    0.46
   3  -7   1   14.40    0.48
  -3  -7  -1   14.47    0.45
   3  -7   1   14.59    0.52
   3  -7   1   14.42    0.50
   3   7   1   14.62    0.48
   3   7   1   14.54    0.52
  -3   7  -1   15.05    0.51
   3   7   1   14.82    0.49
  -3   7  -1   14.08    0.47
  -3   7  -1   15.24    0.48
  -3   7  -1   14.53    0.49
  -5  -7  -1   13.66    0.46
   5  -7   1   13.18    0.49
   5  -7   1   13.38    0.42
   5  -7   1   13.58    0.46
   5  -7   1   14.54    0.47
  -5  -7  -1   13.22    0.43
  -5  -7  -1   13.80    0.44
  -5  -7  -1   12.92    0.44
   5   7   1   13.31    0.47
  -5   7  -1   13.07    0.50
  -5   7  -1   12.77    0.47
   5   7   1   13.79    0.45
  -5   7  -1   13.40    0.46
   5   7   1   13.46    0.43
  -7  -7  -1    2.01    0.10
  -7  -7  -1    1.84    0.11
   7  -7   1    2.06    0.12
  -7  -7  -1    1.83    0.10
  -7  -7  -1    2.00    0.11
   7  -7   1    2.15    0.15
  -7  -7  -1    2.00    0.08
  -7   7  -1    2.02    0.15
  -7   7  -1    2.09    0.12
   7   7   1    2.06    0.13
   7   7   1    1.99    0.11
  -7   7  -1    1.97    0.12
  -9  -7  -1   20.01    0.64
   9  -7   1   20.32    0.69
  -9  -7  -1   19.66    0.68
   9  -7   1   20.01    0.71
  -9  -7  -1   19.90    0.67
   9   7   1   20.93    0.68
   9   7   1   20.25    0.69
  -9   7  -1   19.92    0.68
  -9   7  -1   20.88    0.75
  -9   7  -1   20.38    0.70
  11  -7   1    3.52    0.19
 -11  -7  -1    3.67    0.19
  11  -7   1    3.33    0.20
 -11  -7  -1    3.44    0.19
  11   7   1    3.50    0.18
 -11   7  -1    3.76    0.25
 -11   7  -1    3.59    0.21
  11   7   1    3.54    0.20
 -13  -7  -1    0.00    0.05
  13  -7   1    0.00    0.06
  13  -7   1    0.02    0.05
 -13  -7  -1    0.04    0.05
 -13   7  -1   -0.03    0.07
 -13   7  -1    0.03    0.06
  13   7   1    0.06    0.05
  13   7   1    0.05    0.05
 -15  -7  -1    0.24    0.08
  15  -7   1    0.40    0.09
  15  -7   1    0.40    0.08
 -15  -7  -1    0.39    0.10
 -15   7  -1    0.34    0.13
 -15   7  -1    0.57    0.11
  15   7   1    0.33    0.08
  15   7   1    0.23    0.08
  14  -8  -1    0.21    0.08
  14  -8  -1    0.26    0.08
 -14  -8   1    0.08    0.06
 -14  -8   1    0.23    0.07
  14   8  -1    0.15    0.07
 -14   8   1    0.16    0.08
 -14   8   1    0.21    0.10
  14   8  -1    0.25    0.06
 -12  -8   1    0.98    0.11
  12  -8  -1    0.86    0.11
  12  -8  -1    0.76    0.12
 -12  -8   1    1.09    0.12
  12   8  -1    0.76    0.11
 -12   8   1    1.00    0.15
 -12   8   1    1.06    0.13
  12   8  -1    1.12    0.09
  10  -8  -1    0.38    0.08
  10  -8  -1    0.35    0.07
 -10  -8   1    0.39    0.07
 -10  -8   1    0.52    0.08
 -10   8   1    0.48    0.08
 -10   8   1    0.57    0.10
 -10   8   1    0.43    0.06
  10   8  -1    0.42    0.08
  10   8  -1    0.45    0.07
   8  -8  -1    3.75    0.22
   8  -8  -1    3.81    0.14
  -8  -8   1    4.14    0.19
  -8  -8   1    3.76    0.14
  -8  -8   1    4.40    0.18
   8   8  -1    3.97    0.20
  -8   8   1    3.76    0.18
   8   8  -1    3.86    0.17
  -8   8   1    3.76    0.21
  -8   8   1    3.83    0.19
   6  -8  -1    4.16    0.19
  -6  -8   1    4.26    0.17
   6  -8  -1    4.21    0.23
  -6  -8   1    4.34    0.18
  -6  -8   1    3.97    0.23
   6  -8  -1    4.36    0.15
   6  -8  -1    4.19    0.19
  -6  -8   1    4.10    0.17
  -6   8   1    3.97    0.18
  -6   8   1    4.20    0.19
   6   8  -1    4.40    0.17
   6   8  -1    4.22    0.23
  -6   8   1    4.13    0.20
  -6   8   1    4.14    0.18
   6   8  -1    4.25    0.20
   4  -8  -1    1.30    0.07
   4  -8  -1    1.32    0.09
  -4  -8   1    1.25    0.09
  -4  -8   1    1.37    0.07
   4  -8  -1    1.36    0.08
   4  -8  -1    1.40    0.12
   4  -8  -1    1.11    0.08
  -4  -8   1    1.42    0.08
  -4  -8   1    1.23    0.07
  -4  -8   1    1.39    0.08
  -4   8   1    1.30    0.08
   4   8  -1    1.20    0.11
   4   8  -1    1.28    0.09
   4   8  -1    1.49    0.08
  -4   8   1    1.22    0.09
   4   8  -1    1.37    0.06
   2  -8  -1    2.07    0.10
  -2  -8   1    2.05    0.10
   2  -8  -1    1.88    0.09
  -2  -8   1    1.85    0.12
  -2  -8   1    1.95    0.09
   2  -8  -1    1.83    0.09
   2  -8  -1    1.62    0.13
   2  -8  -1    1.99    0.12
  -2  -8   1    1.95    0.11
  -2  -8   1    1.95    0.08
   2  -8  -1    1.87    0.10
   2  -8  -1    1.79    0.08
  -2  -8   1    1.98    0.08
  -2  -8   1    1.92    0.07
   2   8  -1    2.17    0.11
  -2   8   1    1.89    0.12
   2   8  -1    1.70    0.13
   0  -8  -1    1.92    0.09
   0  -8  -1    1.99    0.07
   0  -8  -1    2.10    0.08
   0  -8  -1    2.01    0.10
   0  -8   1    1.96    0.13
   0  -8   1    1.85    0.09
   0  -8   1    2.03    0.10
   0  -8   1    1.92    0.12
   0  -8  -1    1.94    0.07
   0  -8  -1    2.14    0.14
   0  -8   1    2.03    0.09
   0  -8   1    2.03    0.08
   0  -8  -1    2.09    0.11
   0  -8   1    2.05    0.08
   0   8   1    1.96    0.10
   0   8  -1    1.87    0.09
   0   8   1    2.09    0.13
   0   8  -1    1.85    0.13
   2  -8   1    1.99    0.09
   2  -8   1    1.87    0.11
   2  -8   1    1.55    0.08
   2  -8   1    1.55    0.08
   2  -8   1    1.69    0.09
   2  -8   1    1.60    0.12
  -2  -8  -1    1.44    0.11
   2   8   1    1.57    0.09
   2   8   1    1.73    0.10
   2   8   1    1.56    0.12
  -2   8  -1    1.64    0.12
   4  -8   1    0.01    0.04
   4  -8   1    0.04    0.03
  -4  -8  -1    0.04    0.03
  -4  -8  -1    0.04    0.02
   4  -8   1    0.06    0.03
   4  -8   1    0.06    0.04
   4  -8   1    0.05    0.02
  -4  -8  -1    0.04    0.02
  -4  -8  -1    0.03    0.01
   4  -8   1    0.02    0.02
   4   8   1    0.03    0.03
  -4   8  -1    0.03    0.03
   4   8   1    0.00    0.03
  -4   8  -1    0.00    0.03
   4   8   1    0.00    0.04
  -4   8  -1    0.05    0.02
  -4   8  -1    0.01    0.03
  -6  -8  -1    1.25    0.09
   6  -8   1    1.33    0.09
  -6  -8  -1    1.19    0.07
  -6  -8  -1    1.27    0.08
   6  -8   1    1.05    0.12
  -6   8  -1    1.31    0.10
  -6   8  -1    1.21    0.09
   6   8   1    1.26    0.09
  -6   8  -1    1.41    0.14
   6   8   1    1.23    0.10
   8  -8   1    0.20    0.05
  -8  -8  -1    0.11    0.04
   8  -8   1    0.16    0.06
  -8  -8  -1    0.17    0.04
  -8  -8  -1    0.13    0.04
   8  -8   1    0.12    0.06
   8   8   1    0.27    0.05
  -8   8  -1    0.16    0.05
  -8   8  -1    0.08    0.05
  -8   8  -1    0.17    0.07
   8   8   1    0.18    0.05
 -10  -8  -1    0.28    0.06
  10  -8   1    0.24    0.06
 -10  -8  -1    0.30    0.07
  10  -8   1    0.26    0.08
  10   8   1    0.31    0.06
 -10   8  -1    0.30    0.06
  10   8   1    0.17    0.06
 -10   8  -1    0.29    0.07
 -10   8  -1    0.30    0.10
 -12  -8  -1    0.24    0.07
 -12  -8  -1    0.33    0.07
  12  -8   1    0.26    0.08
  12  -8   1    0.29    0.07
  12   8   1    0.32    0.07
  12   8   1    0.34    0.08
 -12   8  -1    0.28    0.08
 -12   8  -1    0.34    0.11
 -12   8  -1    0.18    0.10
  14  -8   1    0.13    0.07
  14  -8   1    0.13    0.07
 -14  -8  -1    0.14    0.07
 -14  -8  -1    0.12    0.07
 -14   8  -1    0.17    0.08
  14   8   1    0.06    0.05
  14   8   1    0.20    0.08
 -14   8  -1    0.11    0.09
  13  -9  -1    0.02    0.05
  13  -9  -1   -0.07    0.05
 -13  -9   1   -0.01    0.05
 -13  -9   1    0.03    0.05
  13   9  -1   -0.02    0.04
 -13   9   1    0.06    0.07
 -13   9   1   -0.03    0.08
  13   9  -1   -0.10    0.04
 -11  -9   1    2.89    0.16
  11  -9  -1    3.02    0.18
 -11  -9   1    2.88    0.17
  11  -9  -1    3.00    0.20
  11   9  -1    3.26    0.19
 -11   9   1    3.22    0.19
  11   9  -1    2.95    0.16
 -11   9   1    3.16    0.22
   9  -9  -1    0.13    0.05
  -9  -9   1    0.06    0.04
   9  -9  -1    0.02    0.05
  -9  -9   1    0.11    0.04
   9   9  -1    0.07    0.05
   9   9  -1    0.12    0.04
  -9   9   1    0.13    0.05
  -9   9   1    0.14    0.04
  -9   9   1    0.10    0.06
  -7  -9   1    1.73    0.09
  -7  -9   1    1.65    0.09
  -7  -9   1    1.63    0.13
   7  -9  -1    1.50    0.08
   7  -9  -1    1.27    0.14
  -7  -9   1    1.59    0.10
   7  -9  -1    1.51    0.11
  -7   9   1    1.55    0.12
  -7   9   1    1.55    0.10
   7   9  -1    1.56    0.15
   7   9  -1    1.54    0.12
   7   9  -1    1.77    0.10
  -7   9   1    1.42    0.11
  -7   9   1    1.38    0.10
   5  -9  -1    0.05    0.03
  -5  -9   1    0.05    0.03
  -5  -9   1    0.05    0.02
   5  -9  -1   -0.03    0.02
   5  -9  -1    0.06    0.05
  -5  -9   1   -0.02    0.03
  -5  -9   1   -0.02    0.02
   5  -9  -1    0.03    0.02
   5   9  -1    0.02    0.04
  -5   9   1    0.06    0.04
   5   9  -1    0.00    0.05
  -5   9   1    0.05    0.03
   5   9  -1    0.05    0.03
  -3  -9   1   20.97    0.66
  -3  -9   1   20.38    0.66
   3  -9  -1   21.39    0.68
   3  -9  -1   20.85    0.68
   3  -9  -1   20.44    0.67
   3  -9  -1   21.19    0.68
  -3  -9   1   21.86    0.69
   3  -9  -1   21.52    0.75
  -3  -9   1   22.17    0.70
  -3  -9   1   21.40    0.71
   3  -9  -1   21.29    0.69
  -3   9   1   21.31    0.73
   3   9  -1   22.29    0.75
   3   9  -1   21.52    0.70
   1  -9  -1    6.89    0.26
   1  -9  -1    6.73    0.23
   1  -9  -1    6.64    0.22
  -1  -9   1    6.73    0.25
  -1  -9   1    7.24    0.28
  -1  -9   1    6.67    0.23
  -1  -9   1    7.11    0.29
   1  -9  -1    6.55    0.23
  -1  -9   1    6.82    0.22
   1  -9  -1    6.78    0.30
   1  -9  -1    7.19    0.26
  -1  -9   1    6.81    0.23
   1   9  -1    6.85    0.25
   1   9  -1    6.89    0.30
  -1   9   1    6.85    0.29
   1  -9   1    8.36    0.28
   1  -9   1    7.95    0.34
  -1  -9  -1    8.30    0.26
  -1  -9  -1    7.92    0.34
   1  -9   1    8.24    0.28
   1  -9   1    8.39    0.32
  -1  -9  -1    8.28    0.27
   1  -9   1    8.17    0.28
   1  -9   1    8.68    0.30
   1   9   1    8.22    0.30
  -1   9  -1    8.37    0.29
   1   9   1    7.76    0.34
  -1   9  -1    8.33    0.34
   3  -9   1    6.41    0.23
  -3  -9  -1    6.45    0.21
   3  -9   1    6.60    0.27
  -3  -9  -1    6.28    0.21
   3  -9   1    6.11    0.29
   3  -9   1    6.45    0.23
   3  -9   1    6.52    0.25
  -3  -9  -1    6.50    0.28
   3  -9   1    6.44    0.24
  -3   9  -1    6.33    0.28
   3   9   1    6.42    0.29
   3   9   1    6.63    0.26
   3   9   1    6.67    0.25
   5  -9   1    2.82    0.11
   5  -9   1    2.65    0.14
  -5  -9  -1    2.55    0.12
   5  -9   1    2.77    0.17
  -5  -9  -1    2.61    0.15
   5  -9   1    2.84    0.14
   5  -9   1    2.76    0.14
  -5  -9  -1    2.81    0.12
  -5  -9  -1    2.79    0.10
  -5   9  -1    2.83    0.16
   5   9   1    2.87    0.15
  -5   9  -1    2.58    0.13
  -5   9  -1    2.89    0.14
   5   9   1    2.71    0.14
  -5   9  -1    2.90    0.15
  -7  -9  -1    2.54    0.13
  -7  -9  -1    2.55    0.12
   7  -9   1    2.69    0.14
  -7  -9  -1    2.68    0.14
   7  -9   1    2.79    0.18
  -7   9  -1    2.70    0.15
  -7   9  -1    2.60    0.15
  -7   9  -1    2.79    0.19
   7   9   1    2.81    0.14
   7   9   1    2.63    0.16
   9  -9   1    0.04    0.06
  -9  -9  -1    0.03    0.04
  -9  -9  -1    0.05    0.03
   9  -9   1   -0.01    0.04
  -9   9  -1   -0.05    0.04
   9   9   1    0.05    0.05
   9   9   1   -0.04    0.03
  -9   9  -1    0.06    0.04
  -9   9  -1    0.02    0.07
 -11  -9  -1    0.39    0.07
 -11  -9  -1    0.36    0.07
  11  -9   1    0.33    0.09
  11  -9   1    0.26    0.07
  11   9   1    0.33    0.08
 -11   9  -1    0.25    0.10
  11   9   1    0.45    0.08
 -11   9  -1    0.51    0.09
 -11   9  -1    0.44    0.07
  13  -9   1    0.32    0.08
  13  -9   1    0.13    0.07
 -13  -9  -1    0.31    0.07
  13   9   1    0.28    0.08
  13   9   1    0.23    0.07
 -13   9  -1    0.22    0.08
 -13   9  -1    0.32    0.13
  12 -10  -1    0.11    0.06
 -12 -10   1    0.14    0.05
  12 -10  -1    0.11    0.08
 -12  10   1    0.17    0.09
  12  10  -1    0.19    0.07
  12  10  -1    0.17    0.06
 -10 -10   1    0.04    0.04
 -10 -10   1   -0.08    0.03
  10 -10  -1   -0.05    0.05
  10 -10  -1    0.02    0.04
  10  10  -1   -0.02    0.04
 -10  10   1   -0.01    0.06
  10  10  -1    0.01    0.03
 -10  10   1   -0.01    0.06
  -8 -10   1    0.55    0.06
   8 -10  -1    0.72    0.09
  -8 -10   1    0.85    0.09
   8 -10  -1    0.52    0.10
   8  10  -1    0.57    0.08
  -8  10   1    0.46    0.08
  -8  10   1    0.66    0.08
  -8  10   1    0.66    0.08
   8  10  -1    0.71    0.08
   6 -10  -1   -0.02    0.03
  -6 -10   1   -0.03    0.02
  -6 -10   1   -0.01    0.02
  -6 -10   1    0.02    0.03
   6 -10  -1   -0.03    0.05
   6  10  -1   -0.01    0.04
   6  10  -1    0.00    0.02
   6  10  -1    0.01    0.03
  -6  10   1   -0.02    0.03
  -6  10   1   -0.05    0.03
   6  10  -1   -0.02    0.06
   4 -10  -1    2.99    0.14
   4 -10  -1    3.12    0.20
  -4 -10   1    3.06    0.16
  -4 -10   1    2.90    0.11
   4 -10  -1    3.08    0.14
   4 -10  -1    3.02    0.14
  -4 -10   1    3.07    0.15
   4 -10  -1    3.04    0.13
  -4 -10   1    3.13    0.13
   4  10  -1    3.07    0.14
   4  10  -1    3.03    0.16
   4  10  -1    3.07    0.20
  -4  10   1    2.88    0.17
  -2 -10   1    2.27    0.09
   2 -10  -1    2.10    0.10
   2 -10  -1    2.31    0.09
  -2 -10   1    2.12    0.13
   2 -10  -1    2.24    0.12
  -2 -10   1    2.26    0.09
  -2 -10   1    2.23    0.09
   2 -10  -1    2.30    0.10
  -2 -10   1    2.30    0.15
   2 -10  -1    2.20    0.16
   2  10  -1    2.36    0.12
  -2  10   1    2.08    0.15
   2  10  -1    2.30    0.16
   0 -10  -1   -0.01    0.05
   0 -10  -1    0.07    0.04
   0 -10   1    0.08    0.05
   0 -10   1    0.12    0.03
   0 -10  -1    0.09    0.02
   0 -10   1    0.02    0.05
   0 -10   1    0.10    0.02
   0 -10   1    0.09    0.03
   0  10   1    0.05    0.05
   0  10  -1    0.13    0.06
   0  10  -1    0.04    0.03
   2 -10   1    0.35    0.05
   2 -10   1    0.19    0.07
  -2 -10  -1    0.33    0.08
   2 -10   1    0.39    0.05
   2 -10   1    0.36    0.04
   2 -10   1    0.42    0.05
  -2 -10  -1    0.41    0.03
   2 -10   1    0.42    0.07
  -2 -10  -1    0.27    0.04
   2  10   1    0.46    0.07
   2  10   1    0.29    0.08
  -2  10  -1    0.32    0.08
   4 -10   1    1.53    0.10
   4 -10   1    1.62    0.16
   4 -10   1    1.29    0.08
   4 -10   1    1.45    0.09
  -4 -10  -1    1.66    0.12
   4 -10   1    1.46    0.09
  -4 -10  -1    1.58    0.08
  -4 -10  -1    1.46    0.08
   4  10   1    1.63    0.17
   4  10   1    1.77    0.11
  -4  10  -1    1.47    0.12
   4  10   1    1.67    0.11
  -6 -10  -1    0.57    0.06
  -6 -10  -1    0.68    0.08
  -6 -10  -1    0.59    0.04
   6 -10   1    0.56    0.07
   6 -10   1    0.65    0.07
   6 -10   1    0.53    0.10
  -6  10  -1    0.60    0.08
  -6  10  -1    0.47    0.07
  -6  10  -1    0.58    0.09
   6  10   1    0.65    0.08
   6  10   1    0.67    0.08
   8 -10   1    0.08    0.04
  -8 -10  -1   -0.03    0.03
   8 -10   1    0.00    0.05
  -8 -10  -1    0.01    0.03
  -8  10  -1    0.03    0.04
  -8  10  -1    0.04    0.04
  -8  10  -1    0.00    0.05
   8  10   1    0.06    0.04
   8  10   1   -0.01    0.04
  10 -10   1    0.15    0.06
  10 -10   1    0.12    0.07
 -10 -10  -1    0.17    0.05
  10  10   1    0.17    0.06
 -10  10  -1    0.15    0.06
 -10  10  -1    0.23    0.09
  10  10   1    0.21    0.05
 -12 -10  -1    0.34    0.07
  12 -10   1    0.31    0.10
  12 -10   1    0.52    0.09
 -12  10  -1    0.36    0.12
  12  10   1    0.41    0.08
  12  10   1    0.34    0.09
 -11 -11   1    1.00    0.09
  11 -11  -1    1.00    0.15
  11 -11  -1    0.81    0.11
  11  11  -1    0.82    0.10
  11  11  -1    0.91    0.12
  -9 -11   1    0.00    0.03
   9 -11  -1    0.01    0.05
   9 -11  -1    0.09    0.05
   9  11  -1    0.08    0.04
  -9  11   1    0.08    0.05
   9  11  -1    0.03    0.05
   7 -11  -1   -0.02    0.05
  -7 -11   1    0.00    0.02
  -7 -11   1    0.01    0.03
   7 -11  -1    0.00    0.03
  -7  11   1    0.04    0.04
   7  11  -1    0.01    0.07
   7  11  -1    0.00    0.03
   7  11  -1    0.03    0.04
   5 -11  -1   -0.01    0.06
   5 -11  -1   -0.02    0.03
   5 -11  -1    0.02    0.03
  -5 -11   1    0.01    0.02
  -5 -11   1    0.03    0.03
  -5 -11   1   -0.03    0.03
  -5  11   1    0.03    0.04
   5  11  -1    0.04    0.04
   5  11  -1   -0.04    0.05
   5  11  -1    0.00    0.03
   3 -11  -1    2.05    0.10
   3 -11  -1    2.07    0.17
   3 -11  -1    1.96    0.09
  -3 -11   1    1.90    0.09
  -3 -11   1    2.02    0.14
   3  11  -1    2.04    0.17
  -3  11   1    2.16    0.15
   3  11  -1    2.18    0.13
   1 -11  -1    4.86    0.25
   1 -11  -1    4.56    0.15
   1 -11  -1    4.37    0.16
  -1 -11   1    4.71    0.16
  -1 -11   1    4.57    0.16
  -1 -11   1    4.57    0.17
   1 -11  -1    4.52    0.17
  -1 -11   1    4.64    0.24
  -1 -11   1    4.70    0.23
   1 -11  -1    4.91    0.25
  -1  11   1    4.58    0.24
   1  11  -1    4.60    0.25
   1  11  -1    4.70    0.20
   1 -11   1   12.49    0.42
   1 -11   1   13.28    0.45
   1 -11   1   12.93    0.42
  -1 -11  -1   13.37    0.51
  -1 -11  -1   12.65    0.41
   1 -11   1   13.40    0.51
  -1  11  -1   12.94    0.51
   1  11   1   12.76    0.45
   1  11   1   13.67    0.52
   3 -11   1    0.33    0.08
   3 -11   1    0.26    0.04
  -3 -11  -1    0.26    0.07
   3 -11   1    0.36    0.05
   3  11   1    0.25    0.06
   3  11   1    0.56    0.10
  -3  11  -1    0.32    0.08
   5 -11   1    0.27    0.05
  -5 -11  -1    0.32    0.06
   5 -11   1    0.24    0.07
   5 -11   1    0.24    0.05
   5  11   1    0.31    0.06
  -5  11  -1    0.30    0.07
  -7 -11  -1    1.05    0.05
   7 -11   1    1.07    0.11
   7 -11   1    1.12    0.10
   7 -11   1    1.10    0.14
   7  11   1    1.13    0.09
   7  11   1    1.34    0.12
  -7  11  -1    1.07    0.12
   9 -11   1    0.94    0.11
  -9 -11  -1    0.80    0.07
   9 -11   1    0.89    0.11
   9 -11   1    0.79    0.13
   9  11   1    0.97    0.10
  -9  11  -1    0.87    0.11
   9  11   1    0.88    0.11
  11 -11   1    0.15    0.08
 -11 -11  -1    0.25    0.05
  11 -11   1    0.12    0.06
  11  11   1    0.19    0.06
  11  11   1    0.25    0.08
  10 -12  -1    0.31    0.10
  10 -12  -1    0.23    0.07
 -10 -12   1    0.19    0.07
  10  12  -1    0.21    0.06
  10  12  -1    0.08    0.07
   8 -12  -1    0.02    0.04
   8 -12  -1    0.04    0.04
   8 -12  -1   -0.04    0.05
  -8 -12   1    0.02    0.03
  -8  12   1    0.01    0.04
   8  12  -1    0.03    0.05
   8  12  -1    0.03    0.04
   6 -12  -1    1.59    0.18
   6 -12  -1    1.49    0.10
  -6 -12   1    1.39    0.11
   6 -12  -1    1.43    0.10
   6  12  -1    1.58    0.18
   6  12  -1    1.31    0.12
  -6  12   1    1.50    0.13
   6  12  -1    1.50    0.11
   4 -12  -1    0.75    0.12
  -4 -12   1    1.00    0.11
   4 -12  -1    0.97    0.08
   4 -12  -1    0.96    0.07
   4  12  -1    1.04    0.14
  -4  12   1    0.89    0.11
   4  12  -1    0.83    0.10
   2 -12  -1    0.37    0.09
   2 -12  -1    0.49    0.04
  -2 -12   1    0.39    0.08
  -2  12   1    0.21    0.07
   2  12  -1    0.45    0.10
   2  12  -1    0.41    0.07
   0 -12   1    0.00    0.02
   0 -12   1    0.02    0.05
   0 -12  -1   -0.03    0.04
   0  12  -1   -0.03    0.04
   0  12   1   -0.03    0.05
  -2 -12  -1    0.52    0.09
   2 -12   1    0.50    0.05
   2 -12   1    0.47    0.05
   2 -12   1    0.47    0.09
   2  12   1    0.58    0.11
  -2  12  -1    0.39    0.09
   2  12   1    0.41    0.07
   4 -12   1    0.09    0.03
   4 -12   1    0.10    0.03
  -4 -12  -1    0.08    0.05
   4 -12   1    0.01    0.06
  -4  12  -1    0.11    0.06
   4  12   1    0.05    0.06
   4  12   1    0.01    0.04
   6 -12   1    0.05    0.07
   6 -12   1    0.09    0.04
   6 -12   1    0.07    0.04
  -6 -12  -1    0.03    0.04
  -6  12  -1    0.00    0.04
   6  12   1    0.14    0.05
   6  12   1    0.06    0.04
   8 -12   1    0.54    0.12
   8 -12   1    0.43    0.07
   8 -12   1    0.42    0.07
   8  12   1    0.46    0.08
  -8  12  -1    0.44    0.09
   8  12   1    0.53    0.09
  10 -12   1   -0.03    0.06
  10 -12   1    0.01    0.05
  10 -12   1   -0.06    0.04
  10  12   1    0.06    0.06
  10  12   1   -0.01    0.05
   9 -13  -1    0.80    0.14
   9 -13  -1    1.03    0.11
   9 -13  -1    1.01    0.16
   9  13  -1    0.94    0.12
   9  13  -1    0.80    0.10
   7 -13  -1    1.54    0.11
   7 -13  -1    1.55    0.18
  -7  13   1    1.32    0.14
   7  13  -1    1.45    0.13
   7  13  -1    1.34    0.11
   5 -13  -1    0.43    0.10
   5 -13  -1    0.51    0.06
  -5 -13   1    0.51    0.08
   5  13  -1    0.57    0.09
   5  13  -1    0.45    0.12
  -5  13   1    0.50    0.10
   3 -13  -1    5.13    0.19
   3 -13  -1    5.44    0.30
  -3 -13   1    5.33    0.26
  -3  13   1    5.08    0.27
   3  13  -1    5.24    0.24
   3  13  -1    5.44    0.30
  -1 -13   1    0.37    0.08
   1 -13  -1    0.27    0.08
   1  13  -1    0.20    0.08
   1  13  -1    0.38    0.06
  -1  13   1    0.28    0.08
  -1 -13  -1    1.63    0.15
   1 -13   1    1.89    0.16
   1 -13   1    1.74    0.09
  -1  13  -1    2.14    0.17
   1  13   1    1.70    0.16
   3 -13   1    0.04    0.03
  -3 -13  -1    0.17    0.07
   3 -13   1    0.04    0.06
  -3  13  -1    0.03    0.05
   3  13   1    0.16    0.08
   3  13   1    0.03    0.04
   5 -13   1    0.14    0.08
   5 -13   1    0.31    0.05
  -5 -13  -1    0.32    0.07
   5  13   1    0.40    0.08
  -5  13  -1    0.48    0.10
   7 -13   1    1.26    0.17
   7 -13   1    0.99    0.10
   7 -13   1    0.96    0.10
  -7  13  -1    0.75    0.11
   7  13   1    0.75    0.10
   7  13   1    0.89    0.10
   9 -13   1    1.31    0.12
   9 -13   1    1.19    0.16
   9 -13   1    1.29    0.12
   9  13   1    1.42    0.15
   9  13   1    1.23    0.13
   8 -14  -1    0.18    0.09
   8 -14  -1    0.17    0.05
   8  14  -1    0.14    0.07
   6 -14  -1    0.00    0.06
   6 -14  -1    0.05    0.04
   6  14  -1    0.10    0.08
   6  14  -1    0.08    0.06
  -6  14   1    0.10    0.06
   4 -14  -1   -0.06    0.06
   4 -14  -1    0.01    0.03
  -4 -14   1   -0.02    0.04
   4  14  -1   -0.05    0.04
  -4  14   1   -0.03    0.05
   4  14  -1    0.07    0.08
   2 -14  -1    1.24    0.16
  -2 -14   1    1.13    0.13
   2  14  -1    1.41    0.11
   2  14  -1    1.12    0.15
  -2  14   1    1.41    0.16
   0 -14   1    0.66    0.12
   0 -14  -1    0.81    0.12
   0  14  -1    0.63    0.12
   0  14   1    0.87    0.13
   2 -14   1    0.40    0.05
  -2 -14  -1    0.57    0.10
   2 -14   1    0.51    0.10
   2  14   1    0.37    0.10
  -2  14  -1    0.54    0.11
  -4 -14  -1    0.25    0.08
   4 -14   1    0.35    0.05
   4 -14   1    0.26    0.09
   4  14   1    0.21    0.06
  -4  14  -1    0.07    0.07
   6 -14   1    0.00    0.07
   6 -14   1   -0.03    0.03
   6  14   1   -0.04    0.04
  -6  14  -1    0.09    0.06
   5 -15  -1    0.07    0.08
  -5  15   1    0.06    0.06
   5  15  -1    0.04    0.05
   5  15  -1   -0.02    0.07
  -3 -15   1    0.63    0.10
   3 -15  -1    0.50    0.11
   3  15  -1    0.62    0.13
  -3  15   1    0.52    0.11
   3  15  -1    0.55    0.09
  -1 -15   1    0.02    0.06
   1 -15  -1    0.09    0.07
   1  15  -1    0.12    0.08
  -1  15   1    0.07    0.07
   1 -15   1    1.00    0.14
  -1 -15  -1    0.95    0.13
  -1  15  -1    0.86    0.14
   1  15   1    1.04    0.15
  -3 -15  -1    0.26    0.08
   3 -15   1    0.26    0.09
  -3  15  -1    0.18    0.08
  18   0  -2    4.27    0.24
  18   0  -2    4.48    0.32
 -18   0   2    4.32    0.28
 -18   0   2    3.99    0.26
  16   0  -2   10.34    0.40
 -16   0   2    9.22    0.43
 -16   0   2    9.99    0.44
  16   0  -2   10.29    0.41
  14   0  -2    0.06    0.03
  14   0  -2    0.13    0.05
 -14   0   2    0.05    0.06
  14   0  -2   -0.01    0.05
 -14   0   2    0.10    0.07
  12   0  -2    1.00    0.09
 -12   0   2    1.22    0.11
 -12   0   2    1.09    0.09
  12   0  -2    1.12    0.07
 -12   0   2    1.03    0.12
  10   0  -2    0.06    0.03
 -10   0   2    0.06    0.04
 -10   0   2    0.07    0.03
  10   0  -2    0.13    0.03
 -10   0   2    0.06    0.04
  10   0  -2    0.10    0.04
  -8   0   2    0.08    0.03
  -8   0   2    0.08    0.03
   8   0  -2    0.06    0.02
   8   0  -2    0.05    0.02
  -8   0   2    0.09    0.04
   8   0  -2    0.08    0.04
   8   0  -2    0.05    0.03
   8   0  -2    0.07    0.03
  -6   0   2   12.99    0.44
  -6   0   2   12.81    0.44
  -6   0   2   13.04    0.42
   6   0  -2   13.12    0.42
   6   0  -2   13.22    0.44
   6   0  -2   12.83    0.44
   4   0  -2    0.29    0.03
  -4   0   2    0.28    0.03
   4   0  -2    0.30    0.04
  -4   0   2    0.27    0.02
   4   0  -2    0.38    0.04
   2   0  -2   44.00    1.34
  -2   0   2   43.94    1.33
   2   0  -2   42.68    1.33
   2   0  -2   43.67    1.34
   0   0   2    8.19    0.30
   0   0   2    8.19    0.29
   0   0  -2    8.13    0.29
   0   0   2    8.24    0.29
   0   0  -2    8.36    0.31
   0   0  -2    8.27    0.29
   0   0  -2    8.38    0.29
   0   0   2    8.35    0.29
   0   0   2    8.03    0.29
  -2   0  -2    1.22    0.05
  -2   0  -2    1.07    0.05
  -2   0  -2    1.13    0.06
  -2   0  -2    1.13    0.05
   2   0   2    1.03    0.05
   2   0   2    1.08    0.05
   2   0   2    1.05    0.05
  -2   0  -2    1.06    0.06
   2   0   2    1.08    0.05
   4   0   2    0.87    0.05
   4   0   2    0.77    0.06
   4   0   2    0.87    0.05
  -4   0  -2    0.72    0.06
  -4   0  -2    0.73    0.06
   4   0   2    0.85    0.05
  -4   0  -2    0.87    0.06
  -4   0  -2    0.87    0.05
  -4   0  -2    0.78    0.05
   6   0   2    3.92    0.16
   6   0   2    4.06    0.17
   6   0   2    3.95    0.15
  -6   0  -2    4.18    0.19
   6   0   2    4.02    0.15
  -6   0  -2    3.72    0.17
   6   0   2    4.26    0.17
  -6   0  -2    3.41    0.17
  -6   0  -2    4.12    0.16
   8   0   2    0.19    0.03
   8   0   2    0.18    0.03
  -8   0  -2    0.14    0.04
  -8   0  -2    0.15    0.03
  -8   0  -2    0.15    0.03
   8   0   2    0.18    0.04
  -8   0  -2    0.16    0.04
  10   0   2    3.27    0.15
  10   0   2    3.26    0.14
 -10   0  -2    2.99    0.17
  10   0   2    3.22    0.15
 -10   0  -2    3.36    0.19
 -12   0  -2    0.81    0.11
 -12   0  -2    0.47    0.10
  12   0   2    0.78    0.08
  12   0   2    0.60    0.06
  12   0   2    0.63    0.08
  14   0   2    1.51    0.10
 -14   0  -2    1.47    0.16
  14   0   2    1.53    0.11
 -14   0  -2    1.49    0.17
  14   0   2    1.46    0.11
 -16   0  -2    1.14    0.17
 -16   0  -2    1.33    0.16
  16   0   2    1.08    0.12
 -17  -1   2    0.47    0.10
  17  -1  -2    0.22    0.07
 -17  -1   2    0.31    0.10
  17  -1  -2    0.42    0.09
 -17   1   2    0.39    0.11
  17   1  -2    0.22    0.07
 -17   1   2    0.25    0.09
  17   1  -2    0.34    0.08
 -15  -1   2    0.54    0.11
  15  -1  -2    0.44    0.06
  15  -1  -2    0.37    0.07
 -15  -1   2    0.51    0.11
  15  -1  -2    0.33    0.08
 -15   1   2    0.36    0.10
 -15   1   2    0.26    0.09
  15   1  -2    0.50    0.09
  15   1  -2    0.59    0.09
  13  -1  -2    0.83    0.09
 -13  -1   2    0.81    0.11
 -13  -1   2    0.93    0.12
  13  -1  -2    0.60    0.09
  13  -1  -2    0.81    0.08
  13   1  -2    0.86    0.10
  13   1  -2    0.75    0.05
  13   1  -2    0.92    0.10
 -13   1   2    0.81    0.11
 -13   1   2    0.74    0.11
 -11  -1   2    0.73    0.09
  11  -1  -2    0.66    0.07
  11  -1  -2    0.50    0.08
 -11  -1   2    0.81    0.08
  11  -1  -2    0.53    0.06
 -11  -1   2    0.73    0.09
 -11   1   2    0.47    0.08
  11   1  -2    0.60    0.07
  11   1  -2    0.68    0.04
 -11   1   2    0.64    0.07
 -11   1   2    0.48    0.08
  11   1  -2    0.65    0.08
   9  -1  -2    1.00    0.07
  -9  -1   2    0.84    0.07
   9  -1  -2    1.01    0.10
   9  -1  -2    0.99    0.07
  -9  -1   2    0.79    0.08
  -9  -1   2    0.76    0.09
  -9   1   2    0.98    0.09
   9   1  -2    1.06    0.08
  -9   1   2    0.98    0.09
   9   1  -2    1.07    0.10
   9   1  -2    0.89    0.05
   9   1  -2    0.99    0.08
  -7  -1   2    5.01    0.20
  -7  -1   2    4.97    0.21
   7  -1  -2    5.06    0.21
  -7  -1   2    4.97    0.21
   7  -1  -2    5.27    0.21
   7  -1  -2    4.85    0.21
  -7  -1   2    5.22    0.21
   7  -1  -2    5.00    0.19
   7   1  -2    5.28    0.21
   7   1  -2    5.22    0.21
   7   1  -2    5.19    0.21
  -7   1   2    4.82    0.20
  -7   1   2    5.11    0.21
   7   1  -2    5.24    0.20
   7   1  -2    4.98    0.17
  -7   1   2    5.11    0.21
  -5  -1   2    1.26    0.08
  -5  -1   2    1.29    0.07
   5  -1  -2    1.15    0.08
   5  -1  -2    1.11    0.07
  -5  -1   2    1.29    0.07
   5  -1  -2    1.33    0.07
  -5  -1   2    1.26    0.07
   5   1  -2    1.33    0.08
  -5   1   2    1.17    0.07
   5   1  -2    1.40    0.07
  -5   1   2    1.26    0.08
   5   1  -2    1.31    0.07
   5   1  -2    1.26    0.05
   3  -1  -2   19.82    0.61
   3  -1  -2   19.54    0.61
  -3  -1   2   19.30    0.60
   3  -1  -2   19.28    0.61
  -3  -1   2   19.12    0.61
  -3  -1   2   20.07    0.62
  -3  -1   2   18.95    0.61
  -3   1   2   19.54    0.61
   3   1  -2   19.63    0.61
   3   1  -2   19.59    0.61
   3   1  -2   18.70    0.61
  -3   1   2   19.86    0.62
  -3   1   2   19.76    0.61
  -1  -1   2   33.01    0.96
  -1  -1   2   31.77    0.96
   1  -1  -2   32.50    0.96
   1  -1  -2   31.77    0.96
  -1  -1   2   32.18    0.98
  -1  -1   2   32.23    0.98
   1  -1  -2   30.67    0.97
   1  -1  -2   30.62    0.96
   1   1  -2   31.86    0.98
   1   1  -2   32.64    0.96
   1   1  -2   31.74    0.97
   1   1  -2   33.02    0.98
  -1   1   2   30.89    0.96
  -1   1   2   30.21    0.97
  -1   1   2   30.57    0.96
  -1  -1  -2   43.09    1.40
   1  -1   2   41.27    1.39
  -1  -1  -2   49.29    1.41
  -1  -1  -2   52.08    1.42
   1  -1   2   44.33    1.40
   1  -1   2   44.13    1.41
  -1  -1  -2   47.58    1.42
   1  -1   2   43.43    1.39
  -1  -1  -2   45.07    1.39
  -1   1  -2   43.19    1.41
   1   1   2   50.51    1.42
   1   1   2   45.86    1.40
  -1   1  -2   42.60    1.40
   1   1   2   42.44    1.39
  -1   1  -2   43.94    1.40
   1   1   2   52.51    1.39
   1   1   2   51.27    1.42
   1   1   2   47.93    1.42
   3  -1   2   12.32    0.40
  -3  -1  -2   12.47    0.39
  -3  -1  -2   12.41    0.40
   3  -1   2   12.42    0.38
   3  -1   2   12.57    0.39
  -3  -1  -2   11.75    0.39
   3  -1   2   12.76    0.39
  -3  -1  -2   12.05    0.40
  -3  -1  -2   12.31    0.39
  -3   1  -2   12.96    0.40
   3   1   2   12.19    0.38
   3   1   2   11.91    0.39
  -3   1  -2   12.16    0.40
   3   1   2   12.11    0.39
   3   1   2   12.28    0.39
  -3   1  -2   12.10    0.41
   3   1   2   12.12    0.39
  -3   1  -2   12.43    0.38
   5  -1   2    0.20    0.04
   5  -1   2    0.20    0.03
  -5  -1  -2    0.24    0.04
   5  -1   2    0.23    0.02
   5  -1   2    0.22    0.03
   5  -1   2    0.22    0.04
  -5  -1  -2    0.17    0.02
  -5  -1  -2    0.22    0.04
  -5   1  -2    0.21    0.03
   5   1   2    0.19    0.02
  -5   1  -2    0.18    0.04
   5   1   2    0.16    0.03
   5   1   2    0.17    0.03
  -5   1  -2    0.17    0.04
  -5   1  -2    0.37    0.04
  -7  -1  -2    3.26    0.15
   7  -1   2    3.20    0.15
   7  -1   2    3.26    0.16
   7  -1   2    3.52    0.14
   7  -1   2    3.23    0.13
  -7  -1  -2    3.14    0.16
  -7  -1  -2    3.27    0.15
  -7  -1  -2    3.24    0.13
  -7  -1  -2    3.17    0.14
  -7   1  -2    3.58    0.15
   7   1   2    3.16    0.14
  -7   1  -2    3.11    0.15
   7   1   2    3.07    0.12
  -7   1  -2    3.38    0.16
   7   1   2    3.10    0.14
   7   1   2    3.39    0.15
   9  -1   2    2.29    0.11
  -9  -1  -2    2.13    0.16
  -9  -1  -2    2.01    0.13
   9  -1   2    2.23    0.11
   9  -1   2    2.37    0.12
  -9  -1  -2    2.16    0.13
  -9   1  -2    2.21    0.14
  -9   1  -2    2.30    0.14
   9   1   2    2.19    0.11
   9   1   2    2.03    0.11
  -9   1  -2    2.22    0.14
   9   1   2    2.18    0.10
  11  -1   2    0.16    0.05
  11  -1   2    0.16    0.04
  11  -1   2    0.18    0.04
 -11  -1  -2    0.24    0.06
 -11  -1  -2    0.14    0.06
 -11   1  -2    0.22    0.07
  11   1   2    0.20    0.05
  11   1   2    0.22    0.04
 -11   1  -2    0.28    0.07
  11   1   2    0.17    0.04
 -13  -1  -2    0.38    0.08
  13  -1   2    0.54    0.08
  13  -1   2    0.37    0.06
  13  -1   2    0.37    0.06
 -13  -1  -2    0.45    0.09
 -13   1  -2    0.47    0.10
  13   1   2    0.48    0.07
 -13   1  -2    0.43    0.10
  13   1   2    0.33    0.05
  13   1   2    0.29    0.06
 -15  -1  -2    0.49    0.11
 -15  -1  -2    0.52    0.10
  15  -1   2    0.34    0.07
  15  -1   2    0.50    0.07
 -15   1  -2    0.55    0.13
  15   1   2    0.37    0.08
 -15   1  -2    0.46    0.11
  15   1   2    0.54    0.08
  15   1   2    0.55    0.08
  18  -2  -2    0.61    0.10
 -18  -2   2    0.36    0.11
 -18  -2   2    0.39    0.11
  18   2  -2    0.43    0.09
 -18   2   2    0.33    0.12
  18   2  -2    0.50    0.09
 -18   2   2    0.64    0.13
  18   2  -2    0.49    0.09
  16  -2  -2    0.57    0.10
 -16  -2   2    0.40    0.10
  16  -2  -2    0.49    0.07
 -16  -2   2    0.68    0.13
  16  -2  -2    0.44    0.07
 -16   2   2    0.45    0.11
 -16   2   2    0.54    0.11
  16   2  -2    0.51    0.09
  16   2  -2    0.44    0.08
 -14  -2   2    0.62    0.11
  14  -2  -2    0.34    0.06
  14  -2  -2    0.44    0.07
  14  -2  -2    0.64    0.10
 -14  -2   2    0.63    0.11
 -14   2   2    0.36    0.09
  14   2  -2    0.53    0.09
 -14   2   2    0.42    0.10
  14   2  -2    0.43    0.08
 -12  -2   2    2.46    0.16
  12  -2  -2    2.59    0.14
 -12  -2   2    2.68    0.17
  12  -2  -2    2.76    0.16
  12  -2  -2    2.58    0.14
 -12   2   2    2.52    0.16
  12   2  -2    2.48    0.14
 -12   2   2    2.59    0.13
 -12   2   2    2.63    0.17
  12   2  -2    2.65    0.15
  12   2  -2    2.67    0.10
  10  -2  -2    1.02    0.08
 -10  -2   2    0.92    0.08
 -10  -2   2    0.89    0.10
 -10  -2   2    0.94    0.10
  10  -2  -2    0.97    0.07
  10  -2  -2    1.12    0.11
  10   2  -2    0.86    0.08
 -10   2   2    1.07    0.11
  10   2  -2    0.93    0.04
 -10   2   2    0.98    0.10
  10   2  -2    0.75    0.08
  -8  -2   2    5.26    0.22
   8  -2  -2    5.16    0.22
   8  -2  -2    5.22    0.21
   8  -2  -2    5.07    0.22
  -8  -2   2    5.24    0.22
  -8  -2   2    5.39    0.21
  -8  -2   2    5.18    0.23
  -8   2   2    4.98    0.22
  -8   2   2    4.96    0.22
   8   2  -2    5.16    0.21
   8   2  -2    5.15    0.21
  -8   2   2    5.26    0.22
  -8   2   2    5.15    0.23
   8   2  -2    5.79    0.23
   8   2  -2    5.24    0.16
   6  -2  -2   20.39    0.67
   6  -2  -2   20.19    0.67
  -6  -2   2   19.54    0.67
  -6  -2   2   21.26    0.68
   6  -2  -2   21.71    0.68
   6  -2  -2   22.25    0.70
  -6  -2   2   20.46    0.67
  -6   2   2   20.68    0.67
  -6   2   2   21.43    0.70
  -6   2   2   19.47    0.67
   6   2  -2   20.98    0.66
   6   2  -2   20.50    0.67
   4  -2  -2  113.01    3.37
  -4  -2   2  113.62    3.36
  -4  -2   2  116.31    3.37
  -4  -2   2  108.39    3.36
   4  -2  -2  110.44    3.37
  -4  -2   2  109.03    3.39
   4  -2  -2  113.27    3.36
   4   2  -2  111.57    3.36
   4   2  -2  113.73    3.36
   4   2  -2  112.18    3.41
  -4   2   2  107.90    3.36
   4   2  -2  110.42    3.36
  -4   2   2  107.97    3.36
  -4   2   2  110.62    3.37
  -2  -2   2  976.58   30.78
   2  -2  -2  949.45   29.23
  -2  -2   2  968.47   29.25
   2  -2  -2  976.86   30.29
  -2  -2   2  971.68   29.90
  -2  -2   2  966.20   30.00
  -2  -2   2  999.90   30.75
   2  -2  -2  935.15   29.70
   2  -2  -2  917.24   29.59
  -2   2   2  954.62   30.08
   2   2  -2 1000.00   29.41
   2   2  -2  945.72   29.11
  -2   2   2  916.60   29.47
   2   2  -2  973.14   29.57
   2   2  -2  937.25   30.26
   2   2  -2  959.71   30.32
   2   2  -2  956.03   30.28
   2   2  -2  945.96   29.52
  -2   2   2  929.08   29.87
  -2   2   2  944.73   29.39
   0  -2   2   45.54    1.35
   0  -2  -2   44.39    1.32
   0  -2  -2   42.74    1.33
   0  -2   2   44.15    1.32
   0  -2   2   43.37    1.32
   0  -2   2   42.77    1.33
   0  -2  -2   43.51    1.31
   0  -2  -2   43.17    1.32
   0   2  -2   44.74    1.33
   0   2   2   43.97    1.33
   0   2  -2   45.53    1.33
   0   2  -2   44.81    1.35
   0   2   2   40.87    1.32
   2  -2   2  135.46    4.15
  -2  -2  -2  151.24    4.21
   2  -2   2  130.77    4.20
  -2  -2  -2  144.04    4.17
   2  -2   2  129.19    4.14
   2  -2   2  131.22    4.19
  -2  -2  -2  155.33    4.18
   2   2   2  136.37    4.32
  -2   2  -2  128.17    4.15
   2   2   2  144.11    4.16
  -2   2  -2  131.69    4.16
  -2   2  -2  135.12    4.22
   2   2   2  148.74    4.20
   2   2   2  137.28    4.22
   2   2   2  131.79    4.17
  -2   2  -2  132.61    4.18
   4  -2   2   17.69    0.57
   4  -2   2   17.19    0.56
   4  -2   2   17.39    0.53
  -4  -2  -2   17.29    0.56
  -4  -2  -2   17.89    0.54
   4  -2   2   17.34    0.56
  -4  -2  -2   17.57    0.55
  -4  -2  -2   17.10    0.56
  -4   2  -2   17.68    0.57
   4   2   2   17.72    0.54
  -4   2  -2   17.42    0.58
  -4   2  -2   17.20    0.56
   4   2   2   17.68    0.55
   4   2   2   17.54    0.55
   4   2   2   17.06    0.56
  -6  -2  -2    7.65    0.25
  -6  -2  -2    7.65    0.28
   6  -2   2    7.60    0.25
  -6  -2  -2    7.81    0.28
   6  -2   2    7.71    0.29
   6  -2   2    7.56    0.27
  -6  -2  -2    7.65    0.28
   6  -2   2    7.57    0.28
  -6  -2  -2    7.63    0.28
   6   2   2    7.69    0.26
  -6   2  -2    7.75    0.29
  -6   2  -2    7.64    0.29
   6   2   2    7.61    0.27
   6   2   2    7.69    0.28
  -6   2  -2    6.78    0.29
   6   2   2    7.54    0.25
   6   2   2    8.03    0.27
  -6   2  -2    7.83    0.29
  -8  -2  -2   40.75    1.26
   8  -2   2   39.89    1.24
  -8  -2  -2   39.26    1.25
   8  -2   2   40.13    1.24
   8  -2   2   40.57    1.21
  -8  -2  -2   35.48    1.28
  -8  -2  -2   39.15    1.22
  -8   2  -2   39.22    1.27
  -8   2  -2   40.57    1.26
   8   2   2   38.70    1.22
   8   2   2   38.96    1.24
   8   2   2   40.77    1.24
   8   2   2   40.32    1.25
  -8   2  -2   38.96    1.26
   8   2   2   39.22    1.21
  10  -2   2    9.59    0.35
 -10  -2  -2    9.79    0.37
 -10  -2  -2    9.64    0.38
  10  -2   2    9.66    0.33
  10  -2   2    9.47    0.36
 -10   2  -2    9.23    0.38
  10   2   2    9.53    0.34
  10   2   2   10.01    0.32
  10   2   2    9.53    0.36
 -10   2  -2    9.97    0.40
  10   2   2    9.70    0.35
 -12  -2  -2    0.61    0.10
  12  -2   2    0.71    0.09
  12  -2   2    0.71    0.06
  12  -2   2    0.74    0.08
 -12  -2  -2    0.73    0.10
 -12   2  -2    0.71    0.12
  12   2   2    0.74    0.08
  12   2   2    0.68    0.09
  12   2   2    0.70    0.06
 -12   2  -2    0.74    0.10
  12   2   2    0.83    0.10
 -14  -2  -2    0.19    0.07
  14  -2   2    0.03    0.04
  14  -2   2    0.08    0.06
 -14  -2  -2    0.05    0.07
  14  -2   2    0.09    0.05
 -14   2  -2    0.18    0.07
  14   2   2    0.11    0.05
  14   2   2    0.05    0.05
  14   2   2    0.05    0.04
 -14   2  -2    0.09    0.08
 -16  -2  -2   -0.03    0.06
  16  -2   2    0.01    0.05
 -16  -2  -2   -0.04    0.07
  16   2   2   -0.03    0.05
 -16   2  -2   -0.02    0.06
  16   2   2    0.03    0.05
  16   2   2    0.02    0.05
 -16   2  -2   -0.07    0.07
 -17  -3   2   -0.01    0.06
 -17  -3   2    0.05    0.07
  17  -3  -2   -0.03    0.05
  17   3  -2    0.04    0.06
  17   3  -2    0.02    0.05
 -17   3   2    0.01    0.07
  17   3  -2    0.04    0.05
 -17   3   2    0.13    0.08
 -15  -3   2   -0.05    0.05
 -15  -3   2   -0.13    0.04
  15  -3  -2   -0.02    0.03
  15  -3  -2   -0.02    0.04
  15  -3  -2    0.02    0.05
  15   3  -2    0.03    0.04
  15   3  -2   -0.08    0.04
 -15   3   2   -0.04    0.05
  15   3  -2   -0.03    0.04
 -15   3   2   -0.03    0.06
 -13  -3   2    1.23    0.13
 -13  -3   2    1.07    0.12
  13  -3  -2    0.99    0.10
  13  -3  -2    1.05    0.09
 -13   3   2    1.22    0.14
  13   3  -2    1.20    0.12
 -13   3   2    1.08    0.13
  13   3  -2    1.10    0.10
 -11  -3   2    1.71    0.12
  11  -3  -2    1.53    0.12
  11  -3  -2    1.64    0.10
  11  -3  -2    1.46    0.11
 -11  -3   2    1.85    0.12
  11   3  -2    1.76    0.12
  11   3  -2    1.71    0.11
 -11   3   2    1.37    0.12
 -11   3   2    1.28    0.12
  -9  -3   2    8.08    0.31
  -9  -3   2    8.16    0.32
  -9  -3   2    7.66    0.31
   9  -3  -2    8.21    0.32
   9  -3  -2    8.27    0.32
   9  -3  -2    7.55    0.31
   9   3  -2    8.40    0.32
  -9   3   2    8.00    0.32
   9   3  -2    8.28    0.31
   9   3  -2    8.66    0.30
  -9   3   2    8.00    0.33
  -9   3   2    7.68    0.31
   7  -3  -2    3.75    0.17
   7  -3  -2    3.98    0.17
  -7  -3   2    3.36    0.16
  -7  -3   2    3.37    0.17
   7  -3  -2    3.61    0.17
  -7  -3   2    3.52    0.17
  -7  -3   2    3.49    0.16
   7  -3  -2    4.10    0.17
   7   3  -2    3.57    0.15
   7   3  -2    3.63    0.16
  -7   3   2    3.89    0.17
  -7   3   2    3.79    0.17
   7   3  -2    3.45    0.16
  -7   3   2    3.92    0.18
  -7   3   2    4.24    0.18
  -5  -3   2   68.72    2.12
   5  -3  -2   70.57    2.13
   5  -3  -2   67.98    2.12
  -5  -3   2   69.74    2.13
  -5  -3   2   72.57    2.13
   5  -3  -2   71.27    2.15
   5  -3  -2   70.34    2.13
   5   3  -2   71.78    2.12
   5   3  -2   69.18    2.11
   5   3  -2   68.79    2.14
  -5   3   2   68.79    2.12
  -5   3   2   70.22    2.10
   5   3  -2   70.71    2.12
  -5   3   2   67.98    2.13
  -5   3   2   69.90    2.14
   5   3  -2   65.92    2.13
  -3  -3   2  465.46   13.94
   3  -3  -2  446.80   13.94
  -3  -3   2  486.84   13.98
   3  -3  -2  437.95   13.99
  -3  -3   2  461.55   13.94
  -3  -3   2  449.93   13.92
   3  -3  -2  451.27   14.36
  -3  -3   2  472.02   14.42
   3  -3  -2  460.65   13.94
   3  -3  -2  461.73   13.88
   3   3  -2  464.45   14.02
  -3   3   2  444.82   13.91
  -3   3   2  456.11   13.96
   3   3  -2  458.64   14.68
   3   3  -2  462.36   13.91
  -3   3   2  450.96   13.93
  -3   3   2  445.08   14.56
   3   3  -2  480.05   13.89
   3   3  -2  472.43   13.89
   3   3  -2  474.29   14.06
   3   3  -2  480.63   13.92
  -1  -3   2    2.11    0.10
  -1  -3   2    2.09    0.09
   1  -3  -2    2.31    0.09
  -1  -3   2    2.12    0.08
  -1  -3   2    1.99    0.08
   1  -3  -2    2.40    0.09
  -1  -3   2    2.12    0.07
   1  -3  -2    2.35    0.08
   1  -3  -2    2.31    0.08
   1  -3  -2    2.16    0.08
   1  -3  -2    2.24    0.07
   1   3  -2    1.97    0.08
   1   3  -2    1.99    0.10
   1   3  -2    2.06    0.09
   1   3  -2    2.15    0.08
  -1   3   2    2.25    0.08
  -1   3   2    2.29    0.09
   1   3  -2    2.05    0.09
   1   3  -2    2.02    0.09
  -1  -3  -2   20.06    0.64
   1  -3   2   20.09    0.64
   1  -3   2   20.67    0.65
  -1  -3  -2   20.26    0.63
  -1  -3  -2   20.01    0.62
   1  -3   2   20.99    0.66
   1  -3   2   20.80    0.63
  -1  -3  -2   19.00    0.65
   1  -3   2   21.71    0.63
   1   3   2   19.87    0.62
   1   3   2   19.67    0.63
  -1   3  -2   20.39    0.67
  -1   3  -2   21.24    0.63
   1   3   2   20.45    0.62
  -1   3  -2   21.00    0.62
   1   3   2   19.93    0.63
  -3  -3  -2    5.10    0.17
   3  -3   2    4.32    0.17
   3  -3   2    4.22    0.17
  -3  -3  -2    5.08    0.17
  -3  -3  -2    4.91    0.16
   3  -3   2    4.58    0.18
   3  -3   2    4.40    0.18
  -3   3  -2    4.59    0.18
  -3   3  -2    4.59    0.19
   3   3   2    5.15    0.17
   3   3   2    4.76    0.17
  -3   3  -2    4.60    0.20
   3   3   2    4.76    0.16
   3   3   2    4.38    0.17
  -3   3  -2    4.73    0.18
   3   3   2    4.61    0.15
   5  -3   2   36.43    1.16
  -5  -3  -2   36.27    1.12
   5  -3   2   35.06    1.12
  -5  -3  -2   35.48    1.11
   5  -3   2   36.30    1.13
  -5  -3  -2   34.15    1.11
   5  -3   2   35.42    1.08
  -5  -3  -2   36.18    1.09
  -5  -3  -2   36.34    1.11
   5  -3   2   34.48    1.12
  -5  -3  -2   37.12    1.14
   5   3   2   36.27    1.11
   5   3   2   36.03    1.12
  -5   3  -2   35.62    1.13
  -5   3  -2   36.29    1.14
  -5   3  -2   34.71    1.14
   5   3   2   36.22    1.11
   5   3   2   35.87    1.09
   5   3   2   37.29    1.11
  -5   3  -2   35.34    1.12
  -7  -3  -2    7.04    0.23
   7  -3   2    6.22    0.25
  -7  -3  -2    7.16    0.26
   7  -3   2    6.45    0.22
   7  -3   2    6.60    0.26
  -7  -3  -2    6.72    0.26
   7  -3   2    6.30    0.27
  -7  -3  -2    7.26    0.26
   7   3   2    6.98    0.23
  -7   3  -2    6.94    0.28
   7   3   2    6.76    0.25
  -7   3  -2    6.15    0.28
  -7   3  -2    6.30    0.26
   7   3   2    6.56    0.25
  -9  -3  -2    0.00    0.04
   9  -3   2    0.02    0.03
   9  -3   2    0.01    0.04
  -9  -3  -2    0.04    0.04
  -9  -3  -2    0.07    0.02
   9  -3   2    0.03    0.02
   9   3   2    0.04    0.04
  -9   3  -2    0.04    0.04
  -9   3  -2    0.03    0.05
   9   3   2    0.04    0.03
   9   3   2    0.07    0.03
   9   3   2    0.01    0.03
 -11  -3  -2    1.13    0.08
 -11  -3  -2    1.37    0.14
  11  -3   2    1.20    0.07
 -11  -3  -2    1.06    0.11
  11  -3   2    1.36    0.11
  11  -3   2    1.10    0.10
  11   3   2    1.20    0.09
  11   3   2    1.32    0.10
 -11   3  -2    0.88    0.13
 -11   3  -2    0.96    0.11
  11   3   2    1.26    0.10
 -13  -3  -2   -0.01    0.06
  13  -3   2    0.01    0.04
  13  -3   2    0.04    0.04
  13  -3   2    0.06    0.03
 -13  -3  -2    0.03    0.06
 -13   3  -2   -0.01    0.05
  13   3   2    0.05    0.04
  13   3   2   -0.08    0.04
 -13   3  -2    0.02    0.07
  13   3   2   -0.01    0.03
 -15  -3  -2    0.40    0.09
 -15  -3  -2    0.14    0.08
  15  -3   2    0.34    0.07
  15  -3   2    0.41    0.08
 -15   3  -2    0.36    0.10
  15   3   2    0.30    0.07
  15   3   2    0.33    0.06
  15   3   2    0.38    0.08
 -15   3  -2    0.37    0.11
 -16  -4   2    0.08    0.07
 -16  -4   2   -0.02    0.07
  16  -4  -2   -0.04    0.04
  16  -4  -2    0.01    0.05
  16   4  -2    0.04    0.04
 -16   4   2    0.03    0.06
  16   4  -2    0.05    0.06
  16   4  -2    0.05    0.05
 -16   4   2    0.01    0.06
 -14  -4   2    1.20    0.13
  14  -4  -2    1.09    0.11
  14  -4  -2    1.19    0.09
 -14  -4   2    1.07    0.13
  14  -4  -2    1.02    0.12
 -14   4   2    1.15    0.14
  14   4  -2    1.23    0.12
  14   4  -2    1.31    0.10
 -14   4   2    1.04    0.14
  14   4  -2    1.27    0.13
  12  -4  -2    1.05    0.08
 -12  -4   2    1.40    0.14
 -12  -4   2    1.09    0.12
  12  -4  -2    1.16    0.13
  12  -4  -2    1.10    0.11
  12   4  -2    1.42    0.10
  12   4  -2    1.31    0.13
 -12   4   2    1.05    0.12
 -12   4   2    1.27    0.14
  12   4  -2    1.14    0.09
 -10  -4   2    7.70    0.31
 -10  -4   2    7.69    0.31
  10  -4  -2    7.44    0.31
  10  -4  -2    7.99    0.32
  10   4  -2    7.81    0.29
 -10   4   2    7.79    0.32
  10   4  -2    7.37    0.35
  10   4  -2    8.05    0.31
 -10   4   2    7.87    0.32
  10   4  -2    7.62    0.29
  -8  -4   2    4.12    0.18
  -8  -4   2    3.72    0.17
  -8  -4   2    3.68    0.17
   8  -4  -2    3.81    0.19
   8  -4  -2    3.59    0.18
   8  -4  -2    3.59    0.18
  -8   4   2    3.54    0.18
  -8   4   2    3.61    0.18
  -8   4   2    3.60    0.18
   8   4  -2    3.65    0.17
   8   4  -2    3.60    0.15
  -6  -4   2   11.76    0.42
   6  -4  -2   12.51    0.44
   6  -4  -2   12.48    0.42
  -6  -4   2   11.89    0.43
   6  -4  -2   12.79    0.42
  -6  -4   2   12.68    0.42
   6  -4  -2   12.36    0.43
  -6  -4   2   11.83    0.41
   6   4  -2   12.53    0.44
  -6   4   2   12.44    0.42
   6   4  -2   12.32    0.40
   6   4  -2   12.05    0.41
  -6   4   2   11.92    0.42
  -6   4   2   12.08    0.39
   6   4  -2   11.94    0.40
   6   4  -2   11.67    0.42
   6   4  -2   12.50    0.41
  -4  -4   2  117.20    3.68
   4  -4  -2  114.01    3.48
  -4  -4   2  116.59    3.48
   4  -4  -2  113.12    3.49
   4  -4  -2  112.56    3.49
   4  -4  -2  114.27    3.52
  -4  -4   2  114.64    3.53
  -4  -4   2  119.34    3.50
  -4  -4   2  118.33    3.49
  -4  -4   2  119.79    3.49
  -4   4   2  112.13    3.49
  -4   4   2  111.16    3.48
  -4   4   2  112.40    3.49
   4   4  -2  117.47    3.47
   4   4  -2  117.39    3.49
  -4   4   2  116.50    3.49
   4   4  -2  114.64    3.47
   4   4  -2  116.81    3.50
   4   4  -2  115.11    3.51
  -2  -4   2   24.40    0.77
  -2  -4   2   24.61    0.77
  -2  -4   2   25.62    0.78
  -2  -4   2   25.20    0.76
   2  -4  -2   23.89    0.76
  -2  -4   2   26.74    0.78
   2  -4  -2   24.36    0.76
   2  -4  -2   24.24    0.77
   2  -4  -2   24.78    0.77
   2  -4  -2   24.77    0.76
  -2  -4   2   23.94    0.76
   2   4  -2   24.34    0.76
   2   4  -2   24.18    0.78
  -2   4   2   24.50    0.76
   2   4  -2   24.87    0.76
  -2   4   2   24.27    0.77
   2   4  -2   25.78    0.76
   2   4  -2   25.02    0.78
   2   4  -2   26.06    0.80
   2   4  -2   25.33    0.75
   0  -4   2    4.03    0.16
   0  -4   2    3.90    0.14
   0  -4  -2    3.81    0.14
   0  -4   2    3.93    0.14
   0  -4  -2    3.74    0.15
   0  -4   2    3.83    0.14
   0  -4   2    3.88    0.17
   0  -4   2    3.80    0.15
   0  -4   2    3.94    0.13
   0   4   2    4.13    0.16
   0   4   2    3.73    0.14
   0   4  -2    3.81    0.16
   0   4   2    3.63    0.14
   0   4  -2    3.72    0.15
   0   4  -2    3.67    0.13
   0   4  -2    3.79    0.13
   0   4  -2    3.82    0.13
   2  -4   2   13.42    0.47
   2  -4   2   14.62    0.46
  -2  -4  -2   14.06    0.44
  -2  -4  -2   14.98    0.46
  -2  -4  -2   14.39    0.43
   2  -4   2   14.18    0.48
   2  -4   2   14.61    0.45
  -2  -4  -2   14.30    0.44
  -2  -4  -2   14.44    0.46
   2  -4   2   13.75    0.46
  -2   4  -2   13.61    0.47
   2   4   2   14.22    0.46
   2   4   2   14.13    0.46
  -2   4  -2   13.92    0.46
  -2   4  -2   14.36    0.46
   2   4   2   14.77    0.44
   2   4   2   14.39    0.44
  -2   4  -2   14.35    0.49
  -2   4  -2   13.88    0.43
  -4  -4  -2    6.78    0.22
  -4  -4  -2    6.74    0.23
   4  -4   2    6.18    0.24
   4  -4   2    6.58    0.25
   4  -4   2    6.38    0.25
  -4  -4  -2    6.71    0.25
  -4  -4  -2    7.17    0.23
   4  -4   2    6.27    0.25
  -4  -4  -2    6.99    0.23
   4   4   2    6.71    0.20
   4   4   2    6.62    0.24
  -4   4  -2    5.97    0.27
  -4   4  -2    6.29    0.26
   4   4   2    6.46    0.21
   4   4   2    6.74    0.23
  -6  -4  -2   20.90    0.66
   6  -4   2   20.05    0.68
  -6  -4  -2   20.36    0.64
  -6  -4  -2   20.04    0.66
  -6  -4  -2   20.26    0.66
   6  -4   2   21.57    0.67
   6  -4   2   21.02    0.69
  -6   4  -2   20.30    0.68
   6   4   2   20.65    0.63
   6   4   2   20.46    0.67
   6   4   2   20.68    0.66
   6   4   2   20.84    0.67
  -6   4  -2   20.12    0.70
  -6   4  -2   20.62    0.68
   6   4   2   20.89    0.66
  -6   4  -2   19.87    0.72
  -8  -4  -2    3.97    0.15
   8  -4   2    4.13    0.14
  -8  -4  -2    3.72    0.18
   8  -4   2    4.10    0.18
  -8  -4  -2    3.86    0.18
   8  -4   2    4.16    0.19
   8   4   2    3.83    0.17
  -8   4  -2    3.74    0.19
   8   4   2    4.03    0.15
  -8   4  -2    4.02    0.21
   8   4   2    4.06    0.18
 -10  -4  -2    5.59    0.20
  10  -4   2    5.77    0.25
  10  -4   2    5.40    0.19
 -10  -4  -2    5.37    0.25
  10  -4   2    5.76    0.25
 -10  -4  -2    5.52    0.24
  10   4   2    5.44    0.21
  10   4   2    5.59    0.24
 -10   4  -2    5.43    0.28
  10   4   2    5.55    0.23
 -10   4  -2    5.63    0.26
  12  -4   2    4.29    0.20
 -12  -4  -2    3.62    0.21
  12  -4   2    3.60    0.20
 -12  -4  -2    3.89    0.21
  12  -4   2    4.12    0.19
  12   4   2    4.37    0.20
  12   4   2    3.97    0.17
 -12   4  -2    3.75    0.24
 -12   4  -2    3.84    0.22
  12   4   2    3.88    0.20
  14  -4   2    0.35    0.07
  14  -4   2    0.31    0.07
 -14  -4  -2    0.13    0.08
 -14  -4  -2    0.26    0.08
  14   4   2    0.26    0.07
  14   4   2    0.25    0.07
  14   4   2    0.37    0.06
 -14   4  -2    0.30    0.11
 -14   4  -2    0.32    0.09
  16  -4   2    0.23    0.07
  16  -4   2    0.30    0.07
 -16  -4  -2    0.18    0.08
 -16  -4  -2    0.22    0.10
 -16   4  -2    0.26    0.11
  16   4   2    0.19    0.07
 -16   4  -2    0.23    0.08
  16   4   2    0.19    0.07
  16   4   2    0.23    0.05
  17  -5  -2    0.01    0.06
 -17  -5   2   -0.05    0.07
 -17  -5   2    0.11    0.07
  17  -5  -2    0.04    0.05
  17   5  -2    0.06    0.04
  17   5  -2    0.02    0.05
 -17   5   2    0.01    0.07
  17   5  -2    0.02    0.05
 -17   5   2    0.03    0.08
 -15  -5   2    0.04    0.05
 -15  -5   2    0.00    0.06
  15  -5  -2    0.01    0.06
  15  -5  -2    0.04    0.05
 -15   5   2    0.02    0.05
  15   5  -2   -0.04    0.05
  15   5  -2   -0.04    0.04
 -15   5   2    0.05    0.07
  15   5  -2    0.03    0.04
  13  -5  -2    0.73    0.10
  13  -5  -2    0.65    0.07
 -13  -5   2    0.83    0.11
 -13  -5   2    0.68    0.10
  13  -5  -2    0.64    0.10
 -13   5   2    0.59    0.11
 -13   5   2    0.79    0.12
  13   5  -2    0.91    0.11
  13   5  -2    0.73    0.08
  13   5  -2    0.75    0.09
  11  -5  -2    0.01    0.03
 -11  -5   2    0.08    0.05
  11  -5  -2    0.04    0.05
  11  -5  -2    0.07    0.05
 -11  -5   2    0.06    0.05
  11   5  -2   -0.03    0.04
 -11   5   2    0.01    0.05
  11   5  -2    0.09    0.05
 -11   5   2    0.05    0.05
  11   5  -2    0.07    0.03
  -9  -5   2    0.23    0.05
   9  -5  -2    0.10    0.04
   9  -5  -2    0.30    0.06
  -9  -5   2    0.26    0.05
  -9   5   2    0.19    0.06
  -9   5   2    0.20    0.06
   9   5  -2    0.21    0.04
   9   5  -2    0.18    0.04
   9   5  -2    0.30    0.06
   7  -5  -2   25.46    0.87
  -7  -5   2   26.43    0.85
   7  -5  -2   26.03    0.85
  -7  -5   2   26.29    0.84
   7  -5  -2   25.25    0.85
  -7  -5   2   26.93    0.85
  -7   5   2   26.03    0.85
   7   5  -2   25.80    0.85
  -7   5   2   25.82    0.81
   7   5  -2   26.57    0.81
   7   5  -2   27.81    0.82
  -7   5   2   26.49    0.85
   7   5  -2   26.21    0.87
   7   5  -2   25.46    0.82
  -7   5   2   25.58    0.86
   5  -5  -2    7.57    0.28
  -5  -5   2    8.04    0.31
   5  -5  -2    7.76    0.29
   5  -5  -2    7.39    0.31
   5  -5  -2    7.34    0.28
  -5  -5   2    7.92    0.28
  -5  -5   2    8.16    0.26
  -5  -5   2    8.04    0.28
  -5  -5   2    8.11    0.29
  -5  -5   2    8.36    0.29
   5   5  -2    8.02    0.27
  -5   5   2    7.67    0.28
  -5   5   2    7.58    0.29
  -5   5   2    7.62    0.27
  -5   5   2    7.91    0.28
   5   5  -2    7.89    0.25
   5   5  -2    7.81    0.31
   5   5  -2    7.82    0.29
   5   5  -2    8.06    0.27
   5   5  -2    7.90    0.25
  -3  -5   2   14.57    0.45
  -3  -5   2   14.02    0.44
  -3  -5   2   14.52    0.46
   3  -5  -2   13.19    0.43
  -3  -5   2   14.23    0.43
  -3  -5   2   14.32    0.45
   3  -5  -2   13.33    0.44
   3  -5  -2   13.47    0.44
  -3  -5   2   13.85    0.44
   3  -5  -2   13.39    0.49
   3  -5  -2   13.27    0.45
   3  -5  -2   13.84    0.45
   3   5  -2   13.89    0.48
  -3   5   2   13.25    0.45
  -3   5   2   13.17    0.43
   3   5  -2   13.80    0.46
  -3   5   2   13.61    0.43
  -3   5   2   13.16    0.44
   3   5  -2   14.25    0.44
   3   5  -2   14.20    0.46
  -1  -5   2   25.73    0.76
  -1  -5   2   24.41    0.74
  -1  -5   2   24.34    0.77
   1  -5  -2   25.30    0.77
   1  -5  -2   23.76    0.80
  -1  -5   2   24.05    0.74
  -1  -5   2   23.77    0.74
   1  -5  -2   24.39    0.75
  -1  -5   2   23.57    0.77
   1  -5  -2   24.81    0.74
  -1  -5   2   24.29    0.78
   1  -5  -2   23.06    0.76
  -1   5   2   24.72    0.77
   1   5  -2   23.55    0.75
   1   5  -2   23.83    0.78
  -1   5   2   23.74    0.73
   1  -5   2    5.71    0.19
   1  -5   2    5.92    0.20
  -1  -5  -2    5.56    0.23
   1  -5   2    5.58    0.23
   1  -5   2    5.93    0.20
  -1  -5  -2    5.67    0.21
   1  -5   2    5.81    0.20
  -1  -5  -2    5.72    0.20
   1  -5   2    5.65    0.22
   1   5   2    5.74    0.21
   1   5   2    5.29    0.20
   1   5   2    5.45    0.22
  -1   5  -2    6.02    0.20
  -1   5  -2    5.46    0.22
  -1   5  -2    5.87    0.22
  -1   5  -2    5.74    0.19
  -3  -5  -2   23.43    0.72
   3  -5   2   23.27    0.73
  -3  -5  -2   22.21    0.69
  -3  -5  -2   22.40    0.70
  -3  -5  -2   22.15    0.68
   3  -5   2   22.39    0.73
  -3  -5  -2   22.37    0.69
  -3  -5  -2   23.24    0.74
   3  -5   2   22.23    0.71
   3  -5   2   22.74    0.71
   3   5   2   21.89    0.71
   3   5   2   22.85    0.69
  -3   5  -2   22.16    0.72
   3   5   2   20.00    0.71
  -3   5  -2   22.29    0.71
  -3   5  -2   22.39    0.75
  -3   5  -2   22.29    0.71
   5  -5   2   21.38    0.71
   5  -5   2   21.04    0.69
   5  -5   2   20.29    0.70
  -5  -5  -2   23.45    0.68
  -5  -5  -2   23.05    0.69
   5  -5   2   21.33    0.72
  -5  -5  -2   21.35    0.69
  -5   5  -2   21.41    0.71
  -5   5  -2   20.14    0.70
   5   5   2   21.32    0.69
  -5   5  -2   20.56    0.74
   5   5   2   23.03    0.69
  -7  -5  -2    3.20    0.12
  -7  -5  -2    3.37    0.15
  -7  -5  -2    3.26    0.15
   7  -5   2    3.26    0.16
  -7  -5  -2    3.20    0.15
   7  -5   2    3.45    0.17
   7  -5   2    3.34    0.17
  -7   5  -2    3.57    0.17
   7   5   2    3.27    0.15
   7   5   2    3.49    0.16
   7   5   2    3.17    0.13
  -7   5  -2    3.50    0.20
   7   5   2    3.39    0.12
   9  -5   2    1.33    0.10
  -9  -5  -2    1.50    0.11
  -9  -5  -2    1.58    0.11
   9  -5   2    1.59    0.12
  -9  -5  -2    1.45    0.07
   9   5   2    1.59    0.11
  -9   5  -2    1.75    0.17
   9   5   2    1.50    0.08
   9   5   2    1.52    0.10
  -9   5  -2    1.47    0.12
 -11  -5  -2    2.99    0.17
 -11  -5  -2    2.84    0.17
  11  -5   2    2.84    0.17
  11  -5   2    3.00    0.17
  11   5   2    2.86    0.16
  11   5   2    2.85    0.13
  11   5   2    2.86    0.17
 -11   5  -2    2.78    0.18
 -11   5  -2    2.90    0.21
 -13  -5  -2    0.59    0.09
  13  -5   2    0.77    0.11
  13  -5   2    0.67    0.09
 -13  -5  -2    0.92    0.12
  13   5   2    0.73    0.09
  13   5   2    0.68    0.10
 -13   5  -2    0.66    0.13
 -13   5  -2    0.89    0.13
  13   5   2    0.66    0.07
  15  -5   2    0.02    0.05
  15  -5   2    0.08    0.05
 -15  -5  -2    0.11    0.07
 -15  -5  -2    0.05    0.06
  15   5   2    0.07    0.05
  15   5   2    0.07    0.05
 -15   5  -2    0.17    0.08
 -15   5  -2    0.02    0.08
 -16  -6   2    0.22    0.08
  16  -6  -2    0.27    0.08
  16  -6  -2    0.29    0.08
 -16  -6   2    0.15    0.08
 -16   6   2    0.24    0.10
 -16   6   2    0.22    0.09
  16   6  -2    0.13    0.06
  16   6  -2    0.26    0.07
  14  -6  -2    1.45    0.15
 -14  -6   2    1.55    0.15
  14  -6  -2    1.36    0.14
 -14  -6   2    1.54    0.14
 -14   6   2    1.51    0.14
  14   6  -2    1.55    0.12
  14   6  -2    1.23    0.09
 -14   6   2    1.46    0.17
  14   6  -2    1.59    0.14
  12  -6  -2    3.81    0.16
 -12  -6   2    4.07    0.21
  12  -6  -2    3.71    0.21
 -12  -6   2    4.11    0.21
  12   6  -2    3.96    0.21
 -12   6   2    3.77    0.17
 -12   6   2    3.81    0.23
  12   6  -2    3.99    0.16
  12   6  -2    3.90    0.18
 -12   6   2    4.18    0.22
 -10  -6   2    1.12    0.10
  10  -6  -2    1.20    0.13
 -10  -6   2    1.37    0.11
  10  -6  -2    0.92    0.11
 -10   6   2    1.11    0.08
 -10   6   2    1.20    0.13
 -10   6   2    1.46    0.14
  10   6  -2    1.18    0.09
  10   6  -2    1.24    0.11
  10   6  -2    1.02    0.07
  -8  -6   2    0.44    0.06
  -8  -6   2    0.45    0.07
   8  -6  -2    0.43    0.07
   8  -6  -2    0.35    0.07
   8  -6  -2    0.46    0.08
  -8   6   2    0.35    0.06
   8   6  -2    0.42    0.07
   8   6  -2    0.38    0.07
   8   6  -2    0.46    0.04
  -8   6   2    0.48    0.07
   8   6  -2    0.43    0.04
   8   6  -2    0.45    0.05
  -8   6   2    0.41    0.07
  -8   6   2    0.32    0.04
   6  -6  -2    2.82    0.14
  -6  -6   2    2.72    0.14
  -6  -6   2    2.48    0.13
   6  -6  -2    2.67    0.13
   6  -6  -2    2.83    0.14
  -6  -6   2    2.77    0.13
   6  -6  -2    2.79    0.17
  -6  -6   2    2.63    0.10
  -6   6   2    2.70    0.12
   6   6  -2    2.60    0.09
   6   6  -2    2.62    0.09
   6   6  -2    2.81    0.16
   6   6  -2    2.55    0.14
  -6   6   2    2.85    0.14
   6   6  -2    2.67    0.12
  -6   6   2    2.78    0.13
   6   6  -2    2.61    0.12
  -6   6   2    2.65    0.15
  -4  -6   2    1.28    0.07
   4  -6  -2    1.16    0.10
   4  -6  -2    1.13    0.07
  -4  -6   2    1.18    0.06
   4  -6  -2    1.32    0.06
   4  -6  -2    1.24    0.07
  -4  -6   2    1.25    0.08
  -4  -6   2    1.19    0.07
  -4  -6   2    1.33    0.08
  -4  -6   2    1.20    0.07
   4  -6  -2    1.22    0.08
   4   6  -2    1.16    0.10
   4   6  -2    1.13    0.08
   4   6  -2    1.18    0.06
  -4   6   2    1.16    0.07
  -4   6   2    1.31    0.07
  -4   6   2    1.20    0.07
   4   6  -2    1.15    0.06
  -4   6   2    1.20    0.08
   2  -6  -2    0.46    0.05
  -2  -6   2    0.48    0.05
  -2  -6   2    0.45    0.05
   2  -6  -2    0.53    0.07
  -2  -6   2    0.37    0.03
   2  -6  -2    0.45    0.04
   2  -6  -2    0.39    0.05
  -2  -6   2    0.36    0.06
   2  -6  -2    0.48    0.04
  -2  -6   2    0.43    0.05
   2  -6  -2    0.43    0.04
  -2  -6   2    0.43    0.03
   2  -6  -2    0.50    0.04
  -2  -6   2    0.37    0.03
  -2   6   2    0.44    0.05
  -2   6   2    0.44    0.03
   2   6  -2    0.49    0.07
   2   6  -2    0.39    0.05
   0  -6  -2    2.67    0.11
   0  -6  -2    2.70    0.14
   0  -6   2    2.35    0.10
   0  -6  -2    2.41    0.12
   0  -6   2    2.44    0.12
   0  -6   2    2.21    0.13
   0  -6   2    2.45    0.10
   0  -6   2    2.33    0.09
   0  -6  -2    2.41    0.11
   0  -6   2    2.37    0.10
   0  -6   2    2.15    0.10
   0  -6   2    2.35    0.13
   0   6  -2    2.26    0.13
   0   6  -2    2.51    0.13
   0   6   2    2.46    0.11
   0   6   2    2.60    0.13
   0   6  -2    2.33    0.10
  -2  -6  -2    2.08    0.10
  -2  -6  -2    1.85    0.12
   2  -6   2    2.00    0.10
  -2  -6  -2    2.18    0.11
   2  -6   2    1.91    0.09
   2  -6   2    2.05    0.08
   2  -6   2    1.84    0.11
   2  -6   2    2.11    0.12
   2  -6   2    2.12    0.09
   2   6   2    2.04    0.12
  -2   6  -2    2.02    0.09
   2   6   2    1.96    0.10
  -2   6  -2    2.10    0.12
  -2   6  -2    2.06    0.13
  -2   6  -2    1.91    0.11
   2   6   2    2.11    0.10
  -2   6  -2    1.95    0.08
   4  -6   2    0.02    0.03
   4  -6   2    0.03    0.03
   4  -6   2   -0.01    0.03
  -4  -6  -2    0.05    0.02
   4  -6   2    0.02    0.02
  -4  -6  -2    0.07    0.02
  -4  -6  -2    0.04    0.02
  -4  -6  -2    0.06    0.02
  -4   6  -2    0.12    0.04
  -4   6  -2    0.07    0.03
   4   6   2    0.03    0.02
   4   6   2    0.07    0.03
  -4   6  -2    0.08    0.05
   6  -6   2    9.17    0.36
  -6  -6  -2   10.13    0.33
   6  -6   2    9.32    0.35
  -6  -6  -2    9.46    0.33
   6  -6   2    9.02    0.34
  -6  -6  -2    9.87    0.33
  -6  -6  -2    9.42    0.31
  -6   6  -2    8.66    0.34
  -6   6  -2    9.24    0.35
   6   6   2    9.49    0.33
   6   6   2    9.43    0.34
  -6   6  -2    9.20    0.39
   8  -6   2    0.13    0.05
  -8  -6  -2    0.14    0.04
   8  -6   2    0.08    0.05
  -8  -6  -2    0.17    0.04
  -8  -6  -2    0.13    0.02
  -8   6  -2    0.11    0.05
   8   6   2    0.14    0.02
   8   6   2    0.13    0.04
   8   6   2    0.16    0.02
   8   6   2    0.20    0.05
  -8   6  -2    0.21    0.07
  10  -6   2    0.25    0.06
 -10  -6  -2    0.27    0.06
 -10  -6  -2    0.22    0.06
  10  -6   2    0.24    0.07
 -10   6  -2    0.13    0.06
 -10   6  -2    0.24    0.09
  10   6   2    0.16    0.03
  10   6   2    0.11    0.05
  10   6   2    0.15    0.05
  12  -6   2    1.28    0.13
  12  -6   2    1.27    0.13
 -12  -6  -2    1.11    0.13
 -12  -6  -2    1.14    0.12
  12   6   2    1.21    0.07
 -12   6  -2    1.02    0.16
  12   6   2    1.30    0.13
  12   6   2    1.24    0.11
 -12   6  -2    1.26    0.13
 -14  -6  -2    0.03    0.06
  14  -6   2    0.07    0.06
 -14  -6  -2    0.05    0.06
  14  -6   2    0.11    0.06
 -14   6  -2   -0.09    0.06
  14   6   2    0.09    0.06
 -14   6  -2    0.05    0.06
  14   6   2    0.07    0.05
  15  -7  -2    0.22    0.08
 -15  -7   2    0.17    0.07
 -15  -7   2    0.20    0.07
  15  -7  -2    0.03    0.06
 -15   7   2    0.13    0.08
  15   7  -2    0.26    0.07
 -15   7   2    0.15    0.09
  15   7  -2    0.14    0.07
  13  -7  -2    0.92    0.12
 -13  -7   2    0.88    0.11
 -13  -7   2    0.73    0.10
  13  -7  -2    0.74    0.11
  13   7  -2    0.74    0.10
  13   7  -2    0.75    0.06
 -13   7   2    0.92    0.13
  13   7  -2    0.82    0.09
 -13   7   2    0.75    0.13
  11  -7  -2    0.36    0.08
 -11  -7   2    0.40    0.07
 -11  -7   2    0.44    0.08
  11  -7  -2    0.27    0.07
  11   7  -2    0.34    0.08
  11   7  -2    0.52    0.07
  11   7  -2    0.42    0.04
 -11   7   2    0.37    0.09
 -11   7   2    0.38    0.05
 -11   7   2    0.26    0.07
  -9  -7   2    2.08    0.13
  -9  -7   2    1.86    0.12
   9  -7  -2    1.69    0.16
   9  -7  -2    1.69    0.13
  -9   7   2    2.17    0.15
  -9   7   2    2.05    0.11
   9   7  -2    1.81    0.14
   9   7  -2    2.29    0.11
  -9   7   2    1.96    0.13
   9   7  -2    1.92    0.08
   9   7  -2    2.06    0.08
   7  -7  -2    2.01    0.13
   7  -7  -2    2.01    0.15
  -7  -7   2    2.37    0.09
  -7  -7   2    2.51    0.13
  -7  -7   2    2.28    0.13
   7  -7  -2    2.30    0.13
  -7  -7   2    2.40    0.12
  -7   7   2    2.32    0.11
  -7   7   2    2.39    0.13
   7   7  -2    2.20    0.15
   7   7  -2    2.22    0.14
  -7   7   2    2.03    0.13
   7   7  -2    2.37    0.11
   5  -7  -2    0.19    0.04
  -5  -7   2    0.28    0.05
   5  -7  -2    0.16    0.04
  -5  -7   2    0.28    0.04
   5  -7  -2    0.21    0.04
   5  -7  -2    0.20    0.06
  -5  -7   2    0.24    0.04
   5  -7  -2    0.20    0.03
  -5  -7   2    0.27    0.04
  -5  -7   2    0.29    0.04
   5   7  -2    0.19    0.05
   5   7  -2    0.24    0.06
  -5   7   2    0.22    0.04
  -5   7   2    0.23    0.04
   5   7  -2    0.26    0.04
   5   7  -2    0.23    0.03
  -5   7   2    0.22    0.04
  -5   7   2    0.22    0.04
  -3  -7   2    0.61    0.04
   3  -7  -2    0.47    0.06
  -3  -7   2    0.53    0.04
   3  -7  -2    0.50    0.04
  -3  -7   2    0.64    0.06
   3  -7  -2    0.53    0.05
   3  -7  -2    0.59    0.09
  -3  -7   2    0.67    0.06
   3  -7  -2    0.50    0.04
   3  -7  -2    0.43    0.05
  -3  -7   2    0.55    0.04
  -3  -7   2    0.52    0.06
   3   7  -2    0.58    0.04
   3   7  -2    0.57    0.06
  -3   7   2    0.47    0.04
   3   7  -2    0.55    0.04
   3   7  -2    0.50    0.07
  -3   7   2    0.53    0.06
  -1  -7   2   22.03    0.68
   1  -7  -2   22.02    0.73
   1  -7  -2   21.76    0.68
  -1  -7   2   22.28    0.73
  -1  -7   2   22.10    0.69
   1  -7  -2   21.87    0.69
  -1  -7   2   22.21    0.69
   1  -7  -2   22.07    0.67
   1  -7  -2   22.90    0.71
  -1  -7   2   23.09    0.74
  -1  -7   2   23.21    0.74
   1  -7  -2   21.34    0.68
   1  -7  -2   21.99    0.75
  -1  -7   2   21.58    0.71
  -1  -7   2   21.81    0.69
   1  -7  -2   21.90    0.71
   1   7  -2   22.30    0.74
   1   7  -2   22.37    0.70
   1   7  -2   22.69    0.75
  -1   7   2   21.65    0.73
  -1  -7  -2    0.22    0.03
   1  -7   2    0.24    0.05
   1  -7   2    0.15    0.05
  -1  -7  -2    0.20    0.05
   1  -7   2    0.18    0.03
  -1  -7  -2    0.21    0.04
  -1  -7  -2    0.17    0.05
   1  -7   2    0.20    0.03
   1  -7   2    0.20    0.03
   1  -7   2    0.20    0.03
  -1   7  -2    0.16    0.05
  -1   7  -2    0.19    0.03
  -1   7  -2    0.15    0.05
   1   7   2    0.24    0.04
   1   7   2    0.14    0.03
   1   7   2    0.20    0.05
   3  -7   2   10.32    0.35
   3  -7   2   10.57    0.38
  -3  -7  -2   10.18    0.32
   3  -7   2   10.43    0.39
  -3  -7  -2   10.10    0.32
  -3  -7  -2   10.22    0.38
   3  -7   2   10.38    0.36
   3  -7   2   10.60    0.35
  -3  -7  -2    9.84    0.32
   3  -7   2   10.24    0.33
   3   7   2   10.14    0.35
  -3   7  -2   10.11    0.35
  -3   7  -2   10.67    0.38
   3   7   2    9.92    0.36
  -3   7  -2   10.62    0.39
   5  -7   2    0.74    0.08
  -5  -7  -2    0.61    0.05
   5  -7   2    0.55    0.06
   5  -7   2    0.63    0.09
  -5  -7  -2    0.58    0.05
  -5  -7  -2    0.57    0.05
   5   7   2    0.77    0.06
  -5   7  -2    0.59    0.09
  -5   7  -2    0.75    0.07
  -5   7  -2    0.62    0.08
   5   7   2    0.55    0.07
  -7  -7  -2    0.94    0.07
   7  -7   2    0.82    0.10
  -7  -7  -2    1.17    0.08
  -7  -7  -2    1.11    0.08
   7  -7   2    1.04    0.09
   7   7   2    1.07    0.10
  -7   7  -2    0.92    0.10
  -7   7  -2    1.05    0.09
   7   7   2    1.01    0.08
  -7   7  -2    1.07    0.14
  -9  -7  -2    2.88    0.15
   9  -7   2    2.75    0.16
   9  -7   2    2.75    0.18
  -9  -7  -2    2.78    0.15
  -9   7  -2    2.94    0.17
   9   7   2    3.07    0.17
  -9   7  -2    3.04    0.22
   9   7   2    2.91    0.15
 -11  -7  -2    0.19    0.06
 -11  -7  -2    0.22    0.07
  11  -7   2    0.17    0.06
  11  -7   2    0.18    0.06
  11   7   2    0.21    0.06
  11   7   2    0.16    0.06
 -11   7  -2    0.14    0.06
 -11   7  -2    0.29    0.10
 -13  -7  -2   -0.04    0.05
  13  -7   2   -0.02    0.05
  13  -7   2    0.01    0.05
 -13  -7  -2    0.00    0.05
 -13   7  -2    0.04    0.06
  13   7   2    0.04    0.04
 -13   7  -2    0.06    0.09
  13   7   2    0.00    0.05
 -15  -7  -2    0.07    0.06
 -15  -7  -2    0.00    0.07
  15  -7   2   -0.03    0.06
  15  -7   2    0.10    0.06
 -15   7  -2    0.00    0.07
  15   7   2    0.11    0.06
  15   7   2    0.04    0.06
 -15   7  -2    0.14    0.09
  14  -8  -2    1.69    0.17
 -14  -8   2    1.81    0.15
  14  -8  -2    1.62    0.17
 -14  -8   2    1.60    0.14
  14   8  -2    1.73    0.13
  14   8  -2    1.50    0.16
 -14   8   2    1.50    0.19
 -14   8   2    1.82    0.16
 -12  -8   2    0.41    0.08
  12  -8  -2    0.61    0.09
 -12  -8   2    0.54    0.09
  12  -8  -2    0.52    0.10
 -12   8   2    0.79    0.11
  12   8  -2    0.57    0.10
  12   8  -2    0.42    0.07
 -12   8   2    0.53    0.11
 -10  -8   2    6.24    0.27
 -10  -8   2    6.17    0.26
  10  -8  -2    6.15    0.28
  10  -8  -2    6.47    0.31
  10   8  -2    6.29    0.28
 -10   8   2    6.05    0.24
 -10   8   2    6.16    0.28
  10   8  -2    6.20    0.25
 -10   8   2    6.16    0.30
  -8  -8   2    0.05    0.04
  -8  -8   2    0.17    0.05
   8  -8  -2    0.09    0.07
   8  -8  -2    0.09    0.02
   8  -8  -2    0.08    0.05
  -8  -8   2    0.11    0.02
  -8   8   2    0.07    0.04
   8   8  -2    0.13    0.06
  -8   8   2    0.15    0.04
  -8   8   2    0.07    0.05
   8   8  -2    0.02    0.03
   8   8  -2    0.09    0.05
  -6  -8   2   11.77    0.38
   6  -8  -2   10.91    0.44
   6  -8  -2   10.20    0.39
  -6  -8   2   10.72    0.39
  -6  -8   2   10.75    0.37
  -6  -8   2   11.09    0.37
  -6  -8   2   11.29    0.40
   6  -8  -2   10.91    0.39
   6  -8  -2   10.96    0.36
  -6   8   2   10.59    0.38
   6   8  -2   11.28    0.44
   6   8  -2   11.14    0.37
  -6   8   2   10.87    0.39
   6   8  -2   10.71    0.40
  -6   8   2   10.95    0.38
  -6   8   2   10.48    0.39
   4  -8  -2    0.40    0.05
  -4  -8   2    0.34    0.04
   4  -8  -2    0.37    0.04
   4  -8  -2    0.21    0.06
   4  -8  -2    0.44    0.05
  -4  -8   2    0.36    0.04
   4  -8  -2    0.35    0.05
  -4  -8   2    0.36    0.04
   4  -8  -2    0.36    0.05
  -4  -8   2    0.37    0.06
  -4  -8   2    0.26    0.05
   4   8  -2    0.34    0.04
   4   8  -2    0.37    0.05
  -4   8   2    0.40    0.04
   4   8  -2    0.32    0.07
  -4   8   2    0.40    0.06
   2  -8  -2    9.28    0.30
  -2  -8   2    9.02    0.34
   2  -8  -2    9.28    0.34
  -2  -8   2    9.31    0.34
   2  -8  -2    9.51    0.38
   2  -8  -2    9.29    0.30
   2  -8  -2    8.99    0.31
   2  -8  -2    9.13    0.31
  -2  -8   2    9.09    0.31
  -2  -8   2    9.28    0.33
   2  -8  -2    8.95    0.32
  -2  -8   2    9.07    0.30
  -2  -8   2    9.76    0.31
  -2   8   2    9.40    0.35
   2   8  -2    8.83    0.36
   2   8  -2    9.13    0.32
   0  -8   2    2.22    0.10
   0  -8   2    2.20    0.13
   0  -8   2    2.30    0.10
   0  -8   2    2.34    0.09
   0  -8  -2    2.17    0.15
   0  -8   2    2.44    0.11
   0  -8  -2    2.45    0.12
   0  -8   2    2.37    0.10
   0  -8   2    2.45    0.14
   0   8   2    2.11    0.13
   0   8  -2    2.28    0.10
   0   8  -2    2.36    0.14
   0   8   2    2.33    0.11
   2  -8   2   19.70    0.62
   2  -8   2   19.07    0.67
   2  -8   2   19.35    0.63
   2  -8   2   20.08    0.66
   2  -8   2   20.02    0.62
  -2  -8  -2   18.84    0.67
   2  -8   2   19.92    0.62
   2   8   2   18.78    0.64
  -2   8  -2   19.02    0.67
  -2   8  -2   19.12    0.60
  -2   8  -2   19.41    0.60
   2   8   2   19.81    0.64
   2   8   2   19.20    0.67
   4  -8   2    0.08    0.03
  -4  -8  -2    0.07    0.02
  -4  -8  -2    0.08    0.02
   4  -8   2    0.07    0.03
  -4  -8  -2    0.05    0.04
   4  -8   2    0.08    0.04
   4  -8   2    0.08    0.03
  -4  -8  -2    0.08    0.02
  -4   8  -2    0.08    0.03
  -4   8  -2    0.11    0.05
   4   8   2    0.04    0.03
  -4   8  -2    0.05    0.03
   4   8   2    0.07    0.04
  -4   8  -2    0.06    0.04
  -6  -8  -2    5.40    0.21
   6  -8   2    5.25    0.25
   6  -8   2    5.35    0.22
  -6  -8  -2    5.79    0.23
  -6  -8  -2    5.38    0.19
   6   8   2    5.60    0.22
  -6   8  -2    4.94    0.23
  -6   8  -2    5.14    0.23
   6   8   2    5.47    0.23
  -6   8  -2    4.95    0.27
  -8  -8  -2    0.10    0.04
  -8  -8  -2    0.19    0.04
   8  -8   2    0.16    0.05
  -8  -8  -2    0.10    0.04
   8  -8   2    0.15    0.06
   8   8   2    0.10    0.05
  -8   8  -2    0.04    0.04
  -8   8  -2    0.05    0.07
  -8   8  -2    0.15    0.05
   8   8   2    0.10    0.05
 -10  -8  -2    2.89    0.15
 -10  -8  -2    2.79    0.16
  10  -8   2    2.91    0.19
  10  -8   2    2.96    0.17
  10   8   2    3.08    0.16
 -10   8  -2    3.12    0.18
 -10   8  -2    3.01    0.17
 -10   8  -2    2.62    0.22
  10   8   2    2.98    0.17
  12  -8   2    0.94    0.12
 -12  -8  -2    0.74    0.09
  12  -8   2    0.76    0.12
 -12  -8  -2    0.48    0.09
 -12   8  -2    0.92    0.16
  12   8   2    0.68    0.10
  12   8   2    0.64    0.09
 -12   8  -2    0.61    0.10
 -12   8  -2    0.77    0.11
  14  -8   2    0.45    0.09
 -14  -8  -2    0.44    0.10
  14  -8   2    0.47    0.10
 -14  -8  -2    0.39    0.09
 -14   8  -2    0.44    0.14
 -14   8  -2    0.41    0.10
  14   8   2    0.43    0.09
  14   8   2    0.56    0.09
 -15  -9   2    0.03    0.06
 -15  -9   2   -0.03    0.05
  15   9  -2   -0.09    0.05
  13  -9  -2   -0.04    0.06
  13  -9  -2    0.03    0.05
 -13  -9   2    0.00    0.05
 -13  -9   2    0.00    0.05
  13   9  -2    0.03    0.04
  13   9  -2    0.01    0.05
 -13   9   2   -0.02    0.10
 -13   9   2   -0.01    0.07
  11  -9  -2    0.07    0.07
  11  -9  -2    0.23    0.06
 -11  -9   2    0.11    0.05
 -11  -9   2    0.07    0.05
 -11   9   2    0.21    0.08
  11   9  -2    0.10    0.04
  11   9  -2    0.14    0.07
 -11   9   2    0.17    0.06
   9  -9  -2   -0.04    0.04
  -9  -9   2   -0.02    0.03
  -9  -9   2    0.04    0.04
   9  -9  -2   -0.03    0.04
  -9   9   2    0.02    0.05
   9   9  -2    0.02    0.03
  -9   9   2   -0.01    0.03
  -9   9   2   -0.03    0.04
   9   9  -2    0.03    0.04
   7  -9  -2    0.38    0.09
   7  -9  -2    0.36    0.04
  -7  -9   2    0.48    0.07
   7  -9  -2    0.37    0.07
  -7  -9   2    0.43    0.05
   7  -9  -2    0.40    0.06
  -7  -9   2    0.39    0.05
   7   9  -2    0.49    0.08
  -7   9   2    0.40    0.06
  -7   9   2    0.37    0.06
  -7   9   2    0.43    0.07
   7   9  -2    0.41    0.09
   7   9  -2    0.39    0.05
  -7   9   2    0.37    0.05
   5  -9  -2    1.16    0.13
  -5  -9   2    1.25    0.09
   5  -9  -2    1.19    0.07
  -5  -9   2    1.11    0.08
   5  -9  -2    1.17    0.08
  -5  -9   2    1.16    0.07
   5  -9  -2    1.38    0.09
  -5   9   2    1.32    0.08
   5   9  -2    1.39    0.10
  -5   9   2    1.04    0.09
   5   9  -2    1.16    0.08
   5   9  -2    1.30    0.14
   3  -9  -2    0.51    0.09
  -3  -9   2    0.66    0.05
   3  -9  -2    0.47    0.05
  -3  -9   2    0.52    0.05
  -3  -9   2    0.55    0.05
   3  -9  -2    0.62    0.06
  -3  -9   2    0.33    0.06
   3  -9  -2    0.50    0.06
   3  -9  -2    0.42    0.05
  -3  -9   2    0.60    0.08
  -3   9   2    0.36    0.07
   3   9  -2    0.65    0.07
   3   9  -2    0.51    0.09
  -1  -9   2    0.34    0.04
  -1  -9   2    0.28    0.05
  -1  -9   2    0.36    0.07
  -1  -9   2    0.31    0.04
   1  -9  -2    0.28    0.04
  -1  -9   2    0.28    0.03
   1  -9  -2    0.35    0.03
   1  -9  -2    0.33    0.02
   1  -9  -2    0.32    0.02
  -1  -9   2    0.35    0.07
   1  -9  -2    0.26    0.07
  -1  -9   2    0.38    0.04
   1   9  -2    0.34    0.08
   1   9  -2    0.36    0.05
  -1   9   2    0.37    0.07
   1  -9   2    3.43    0.14
   1  -9   2    3.41    0.14
   1  -9   2    3.61    0.14
  -1  -9  -2    3.19    0.19
   1  -9   2    3.41    0.14
   1  -9   2    3.18    0.18
   1  -9   2    3.20    0.18
   1  -9   2    3.41    0.15
   1   9   2    3.10    0.18
  -1   9  -2    3.36    0.19
   1   9   2    3.33    0.15
  -1   9  -2    3.23    0.13
  -3  -9  -2    0.00    0.04
   3  -9   2    0.00    0.02
   3  -9   2    0.04    0.02
   3  -9   2    0.07    0.03
   3  -9   2   -0.04    0.04
  -3  -9  -2    0.00    0.01
  -3  -9  -2    0.03    0.01
   3  -9   2    0.03    0.03
   3   9   2    0.04    0.05
  -3   9  -2    0.01    0.04
   3   9   2    0.03    0.04
   3   9   2    0.11    0.04
  -3   9  -2    0.03    0.01
  -3   9  -2    0.06    0.02
   5  -9   2    1.95    0.11
   5  -9   2    1.85    0.12
   5  -9   2    1.96    0.11
  -5  -9  -2    1.78    0.13
  -5  -9  -2    1.91    0.08
  -5  -9  -2    1.81    0.09
  -5  -9  -2    1.69    0.09
   5  -9   2    1.93    0.14
  -5   9  -2    1.93    0.14
  -5   9  -2    2.13    0.12
   5   9   2    1.83    0.11
  -5   9  -2    2.01    0.14
   5   9   2    1.82    0.12
  -5   9  -2    2.22    0.15
  -7  -9  -2    0.28    0.05
  -7  -9  -2    0.34    0.04
   7  -9   2    0.30    0.08
   7  -9   2    0.34    0.06
   7  -9   2    0.31    0.06
  -7  -9  -2    0.31    0.06
  -7   9  -2    0.25    0.06
  -7   9  -2    0.26    0.08
   7   9   2    0.36    0.06
   7   9   2    0.38    0.07
  -7   9  -2    0.43    0.07
   9  -9   2    0.78    0.10
  -9  -9  -2    0.82    0.07
   9  -9   2    0.82    0.12
  -9  -9  -2    0.63    0.08
  -9   9  -2    0.55    0.09
  -9   9  -2    0.54    0.08
  -9   9  -2    0.73    0.14
   9   9   2    0.81    0.11
   9   9   2    0.73    0.09
  11  -9   2    0.33    0.07
 -11  -9  -2    0.30    0.06
  11  -9   2    0.37    0.09
 -11  -9  -2    0.20    0.06
 -11   9  -2    0.31    0.08
 -11   9  -2    0.37    0.08
  11   9   2    0.37    0.08
 -11   9  -2    0.33    0.11
  11   9   2    0.44    0.08
 -13  -9  -2    0.52    0.09
  13  -9   2    0.53    0.11
  13  -9   2    0.53    0.10
  13   9   2    0.62    0.09
 -13   9  -2    0.44    0.12
  13   9   2    0.51    0.10
 -13   9  -2    0.78    0.16
  14 -10  -2    0.38    0.09
 -14 -10   2    0.28    0.08
  14 -10  -2    0.22    0.09
  14  10  -2    0.39    0.08
 -14  10   2    0.40    0.14
  14  10  -2    0.51    0.10
  12 -10  -2    0.03    0.05
 -12 -10   2   -0.03    0.04
  12 -10  -2   -0.02    0.06
 -12  10   2    0.07    0.07
  12  10  -2    0.02    0.04
  12  10  -2    0.02    0.06
  10 -10  -2    0.95    0.14
  10 -10  -2    1.00    0.11
 -10 -10   2    1.11    0.11
 -10 -10   2    1.32    0.10
  10  10  -2    0.98    0.10
 -10  10   2    0.88    0.13
  10  10  -2    0.86    0.11
  -8 -10   2    0.75    0.08
   8 -10  -2    0.88    0.13
  -8 -10   2    0.66    0.09
   8  10  -2    0.60    0.09
  -8  10   2    0.79    0.09
   8  10  -2    0.96    0.13
  -8  10   2    0.86    0.09
   8  10  -2    0.81    0.08
  -8  10   2    0.80    0.09
  -6 -10   2    1.38    0.09
  -6 -10   2    1.52    0.10
   6 -10  -2    1.47    0.10
  -6 -10   2    1.43    0.08
   6 -10  -2    1.24    0.15
  -6  10   2    1.28    0.11
   6  10  -2    1.46    0.11
   6  10  -2    1.61    0.10
   6  10  -2    1.47    0.16
  -6  10   2    1.41    0.09
   4 -10  -2    4.95    0.20
  -4 -10   2    5.20    0.19
   4 -10  -2    5.16    0.20
   4 -10  -2    4.95    0.21
   4 -10  -2    4.99    0.19
  -4 -10   2    4.94    0.20
   4 -10  -2    5.04    0.20
  -4 -10   2    4.89    0.22
  -4 -10   2    5.25    0.23
   4 -10  -2    5.37    0.28
  -4  10   2    5.15    0.24
   4  10  -2    4.77    0.26
   4  10  -2    5.36    0.22
   2 -10  -2    8.50    0.28
   2 -10  -2    8.38    0.28
  -2 -10   2    8.57    0.34
  -2 -10   2    8.54    0.29
   2 -10  -2    8.66    0.30
   2 -10  -2    8.91    0.38
  -2 -10   2    8.44    0.35
  -2 -10   2    8.66    0.29
  -2 -10   2    8.61    0.29
   2 -10  -2    8.60    0.29
  -2  10   2    8.93    0.35
   2  10  -2    7.98    0.36
   2  10  -2    8.89    0.32
   0 -10   2    4.42    0.18
   0 -10   2    4.61    0.20
   0 -10  -2    4.43    0.24
   0 -10   2    4.94    0.23
   0 -10  -2    4.31    0.15
   0 -10   2    4.73    0.17
   0 -10   2    4.55    0.17
   0 -10  -2    4.57    0.18
   0  10  -2    4.87    0.19
   0  10   2    4.55    0.23
   0  10  -2    4.62    0.24
   2 -10   2   10.74    0.43
   2 -10   2   11.09    0.38
   2 -10   2   11.23    0.37
  -2 -10  -2   11.07    0.44
   2 -10   2   11.26    0.38
   2 -10   2   11.04    0.39
   2  10   2   10.45    0.44
   2  10   2   11.27    0.40
  -2  10  -2   11.37    0.44
   4 -10   2    9.30    0.34
  -4 -10  -2    8.80    0.31
   4 -10   2    9.48    0.39
   4 -10   2    9.82    0.34
  -4 -10  -2    9.74    0.38
   4  10   2    9.90    0.35
  -4  10  -2    8.83    0.38
   4  10   2    9.33    0.36
   6 -10   2    0.06    0.06
  -6 -10  -2    0.07    0.03
   6 -10   2    0.06    0.04
   6 -10   2    0.10    0.04
  -6 -10  -2    0.04    0.02
  -6 -10  -2    0.13    0.05
  -6  10  -2    0.05    0.05
  -6  10  -2    0.12    0.06
   6  10   2    0.06    0.04
   6  10   2    0.06    0.04
  -8 -10  -2    3.70    0.15
   8 -10   2    3.68    0.23
   8 -10   2    3.83    0.19
   8 -10   2    3.75    0.19
  -8  10  -2    3.99    0.25
   8  10   2    4.01    0.20
  -8  10  -2    3.85    0.20
   8  10   2    3.85    0.19
  -8  10  -2    3.62    0.20
  10 -10   2    0.63    0.09
 -10 -10  -2    0.89    0.08
  10 -10   2    0.75    0.12
 -10  10  -2    0.67    0.14
  10  10   2    0.63    0.09
 -10  10  -2    0.58    0.09
  10  10   2    0.76    0.10
  12 -10   2    0.87    0.13
  12 -10   2    0.58    0.10
 -12 -10  -2    0.66    0.08
  12  10   2    0.49    0.10
  12  10   2    0.69    0.10
 -12  10  -2    0.27    0.13
  13 -11  -2    0.01    0.06
  13 -11  -2    0.06    0.06
 -13 -11   2    0.08    0.05
  13  11  -2    0.09    0.05
  13  11  -2    0.03    0.06
 -11 -11   2    0.09    0.05
  11 -11  -2    0.11    0.07
  11 -11  -2    0.10    0.06
  11  11  -2    0.12    0.06
  11  11  -2    0.12    0.04
  -9 -11   2    0.65    0.07
   9 -11  -2    0.50    0.11
   9 -11  -2    0.57    0.09
   9  11  -2    0.55    0.09
   9  11  -2    0.55    0.07
  -7 -11   2    0.01    0.03
  -7 -11   2    0.01    0.03
   7 -11  -2    0.06    0.06
   7  11  -2    0.06    0.04
  -7  11   2    0.08    0.04
   7  11  -2    0.04    0.04
   7  11  -2    0.06    0.07
  -5 -11   2    0.04    0.04
  -5 -11   2    0.05    0.04
   5 -11  -2   -0.01    0.03
  -5 -11   2    0.04    0.02
   5 -11  -2   -0.08    0.05
   5  11  -2   -0.01    0.04
   5  11  -2   -0.01    0.06
  -5  11   2    0.05    0.05
  -3 -11   2    5.76    0.21
   3 -11  -2    5.65    0.20
  -3 -11   2    5.88    0.20
  -3 -11   2    5.50    0.20
   3 -11  -2    5.87    0.30
  -3 -11   2    5.67    0.25
  -3  11   2    5.58    0.27
   3  11  -2    6.05    0.24
   3  11  -2    5.67    0.29
  -1 -11   2    0.09    0.05
  -1 -11   2    0.10    0.03
  -1 -11   2    0.12    0.03
  -1 -11   2    0.16    0.03
   1 -11  -2    0.05    0.06
   1  11  -2    0.06    0.07
   1  11  -2    0.06    0.04
  -1  11   2    0.12    0.06
   1 -11   2    0.55    0.06
   1 -11   2    0.51    0.09
  -1 -11  -2    0.65    0.10
   1 -11   2    0.52    0.05
  -1  11  -2    0.44    0.10
   1  11   2    0.56    0.10
  -3 -11  -2    1.77    0.14
   3 -11   2    1.87    0.10
   3 -11   2    1.68    0.15
   3 -11   2    1.80    0.10
   3  11   2    1.87    0.15
   3  11   2    2.06    0.12
  -3  11  -2    1.72    0.14
   5 -11   2   -0.03    0.05
  -5 -11  -2    0.05    0.04
   5 -11   2   -0.01    0.03
   5 -11   2   -0.03    0.03
  -5  11  -2    0.01    0.04
   5  11   2   -0.01    0.03
   5  11   2    0.01    0.04
   7 -11   2   -0.06    0.03
   7 -11   2    0.03    0.04
   7 -11   2    0.05    0.06
   7  11   2    0.00    0.04
   7  11   2   -0.04    0.03
  -7  11  -2   -0.05    0.04
   9 -11   2    2.13    0.18
   9 -11   2    2.22    0.15
   9 -11   2    2.24    0.15
  -9 -11  -2    2.26    0.11
  -9  11  -2    2.76    0.17
   9  11   2    2.28    0.15
   9  11   2    2.42    0.17
  11 -11   2    0.64    0.10
  11 -11   2    0.52    0.12
  11 -11   2    0.59    0.09
 -11 -11  -2    0.59    0.07
  11  11   2    0.70    0.11
  11  11   2    0.60    0.09
 -10 -12   2    0.62    0.07
  10 -12  -2    0.68    0.13
  10 -12  -2    0.84    0.10
  10  12  -2    0.61    0.08
  10  12  -2    0.78    0.11
   8 -12  -2    0.09    0.07
  -8 -12   2    0.16    0.04
   8 -12  -2    0.12    0.05
  -8  12   2    0.10    0.06
   8  12  -2    0.18    0.05
   8  12  -2    0.12    0.08
   8  12  -2    0.14    0.06
   6 -12  -2    9.29    0.35
  -6 -12   2    9.10    0.35
   6 -12  -2    9.32    0.44
  -6 -12   2    9.11    0.31
   6 -12  -2    9.34    0.34
   6  12  -2   10.38    0.45
   6  12  -2    9.72    0.38
  -6  12   2    9.59    0.38
  -4 -12   2    0.88    0.10
  -4 -12   2    1.00    0.06
   4 -12  -2    0.87    0.06
   4 -12  -2    1.26    0.16
   4  12  -2    1.02    0.10
   4  12  -2    0.89    0.14
  -4  12   2    0.96    0.12
   2 -12  -2    1.00    0.14
  -2 -12   2    0.91    0.06
  -2 -12   2    0.82    0.10
  -2  12   2    0.91    0.12
   2  12  -2    0.88    0.13
   2  12  -2    0.94    0.09
   0 -12  -2   -0.01    0.05
   0 -12   2    0.01    0.02
   0 -12   2    0.01    0.02
   0 -12   2    0.07    0.05
   0  12  -2    0.04    0.06
   0  12  -2   -0.02    0.03
   0  12   2    0.09    0.06
  -2 -12  -2    1.98    0.15
   2 -12   2    1.86    0.10
   2 -12   2    1.63    0.10
   2 -12   2    1.95    0.15
  -2  12  -2    1.81    0.15
   2  12   2    2.06    0.16
   2  12   2    1.77    0.12
   4 -12   2   -0.01    0.03
   4 -12   2    0.01    0.03
  -4 -12  -2   -0.05    0.04
   4 -12   2   -0.07    0.05
  -4  12  -2    0.07    0.05
   4  12   2   -0.03    0.04
   6 -12   2    2.05    0.13
   6 -12   2    2.17    0.13
   6 -12   2    2.17    0.18
   6  12   2    2.22    0.15
   6  12   2    2.21    0.14
  -6  12  -2    2.12    0.16
   8 -12   2    0.81    0.10
   8 -12   2    0.82    0.10
   8 -12   2    0.55    0.11
   8  12   2    0.67    0.10
   8  12   2    0.78    0.10
  -8  12  -2    0.83    0.12
  10 -12   2    0.83    0.11
  10 -12   2    0.78    0.10
  10 -12   2    0.83    0.14
  10  12   2    0.85    0.11
  10  12   2    1.06    0.13
   9 -13  -2    0.72    0.14
   9 -13  -2    0.54    0.08
   9  13  -2    0.68    0.11
   9  13  -2    0.69    0.09
   7 -13  -2    0.49    0.11
   7 -13  -2    0.57    0.07
   7  13  -2    0.54    0.09
   7  13  -2    0.69    0.13
  -7  13   2    0.55    0.10
   5 -13  -2    0.37    0.10
  -5 -13   2    0.26    0.06
   5 -13  -2    0.31    0.05
  -5  13   2    0.27    0.07
   5  13  -2    0.34    0.11
   5  13  -2    0.45    0.08
   3 -13  -2    2.13    0.19
   3 -13  -2    1.93    0.08
  -3 -13   2    2.25    0.15
  -3  13   2    1.99    0.16
   3  13  -2    2.19    0.18
   3  13  -2    2.05    0.13
  -1 -13   2    0.37    0.08
   1 -13  -2    0.46    0.10
  -1 -13   2    0.40    0.04
   1  13  -2    0.32    0.06
   1  13  -2    0.37    0.10
  -1  13   2    0.47    0.09
  -1 -13  -2    0.11    0.06
   1 -13   2    0.10    0.03
   1 -13   2    0.03    0.06
  -1  13  -2    0.13    0.07
   1  13   2    0.03    0.06
   3 -13   2    0.85    0.13
   3 -13   2    0.84    0.07
  -3 -13  -2    0.90    0.12
  -3  13  -2    0.79    0.12
   3  13   2    0.91    0.10
   5 -13   2    0.16    0.05
   5 -13   2    0.13    0.05
   5 -13   2    0.11    0.08
  -5 -13  -2    0.16    0.07
  -5  13  -2    0.12    0.06
   5  13   2    0.20    0.06
   7 -13   2    0.04    0.05
   7 -13   2   -0.09    0.05
   7 -13   2   -0.02    0.03
   7  13   2   -0.01    0.05
  -7  13  -2    0.02    0.05
   7  13   2    0.11    0.05
   9 -13   2    0.41    0.08
   9 -13   2    0.55    0.14
   9 -13   2    0.60    0.09
   9  13   2    0.41    0.10
   9  13   2    0.62    0.10
   8 -14  -2    0.08    0.05
   8 -14  -2   -0.02    0.08
   8  14  -2    0.16    0.07
   6 -14  -2    1.57    0.10
   6 -14  -2    1.72    0.20
   6  14  -2    1.60    0.20
  -6  14   2    1.53    0.18
   6  14  -2    1.38    0.14
  -4 -14   2    0.05    0.05
   4 -14  -2    0.06    0.07
   4  14  -2    0.12    0.08
   4  14  -2    0.05    0.05
  -4  14   2    0.02    0.06
  -2 -14   2    0.01    0.05
   2 -14  -2    0.06    0.07
   2  14  -2    0.03    0.04
  -2  14   2    0.13    0.07
   2  14  -2    0.10    0.08
   0 -14   2    0.09    0.06
   0 -14  -2    0.10    0.07
   0  14   2    0.04    0.06
   0  14  -2    0.11    0.07
   2 -14   2    0.04    0.03
  -2 -14  -2   -0.07    0.05
   2 -14   2   -0.01    0.06
  -2  14  -2    0.04    0.06
   4 -14   2    0.06    0.03
  -4 -14  -2   -0.03    0.05
   4 -14   2   -0.06    0.06
  -4  14  -2   -0.07    0.05
   6 -14   2    0.24    0.10
   6 -14   2    0.31    0.06
  -6  14  -2    0.36    0.09
   6  14   2    0.29    0.08
   5 -15  -2    0.15    0.08
   5  15  -2    0.11    0.06
   5  15  -2    0.05    0.09
   3 -15  -2    0.06    0.08
  -3 -15   2    0.05    0.06
  -3  15   2   -0.01    0.06
   3  15  -2   -0.02    0.08
   3  15  -2   -0.03    0.04
  -1 -15   2    0.17    0.07
   1 -15  -2    0.21    0.08
  -1  15   2    0.12    0.07
   1  15  -2    0.01    0.07
  -1 -15  -2    0.03    0.06
   1 -15   2    0.01    0.07
  -1  15  -2   -0.14    0.06
   3 -15   2    0.13    0.08
  -3 -15  -2    0.10    0.07
  -3  15  -2    0.11    0.07
  18   0  -3   -0.01    0.06
  18   0  -3    0.09    0.05
 -18   0   3   -0.15    0.07
 -18   0   3   -0.02    0.06
  16   0  -3   -0.02    0.06
 -16   0   3    0.01    0.07
 -16   0   3   -0.06    0.07
  16   0  -3    0.03    0.05
 -14   0   3   -0.09    0.05
  14   0  -3   -0.03    0.04
  14   0  -3    0.01    0.03
 -14   0   3    0.03    0.06
 -12   0   3   -0.07    0.04
  12   0  -3   -0.02    0.02
 -12   0   3   -0.02    0.04
 -12   0   3   -0.02    0.02
  12   0  -3    0.00    0.03
  12   0  -3    0.00    0.04
  10   0  -3   -0.01    0.02
 -10   0   3    0.00    0.03
  10   0  -3    0.01    0.02
  10   0  -3    0.02    0.03
 -10   0   3    0.01    0.03
  -8   0   3    0.00    0.01
   8   0  -3    0.03    0.03
   8   0  -3    0.02    0.03
   8   0  -3    0.00    0.02
   8   0  -3    0.01    0.02
  -8   0   3    0.00    0.02
  -8   0   3    0.01    0.03
  -6   0   3    0.01    0.02
  -6   0   3   -0.02    0.02
   6   0  -3    0.02    0.02
   6   0  -3   -0.03    0.02
   6   0  -3    0.01    0.02
  -6   0   3   -0.01    0.01
  -4   0   3    0.03    0.02
   4   0  -3    0.03    0.02
   4   0  -3    0.00    0.02
  -4   0   3    0.01    0.02
  -4   0   3    0.00    0.01
   4   0  -3    0.00    0.01
   2   0  -3    0.01    0.01
  -2   0   3    0.03    0.02
  -2   0   3    0.05    0.03
   2   0  -3    0.00    0.02
  -2   0   3    0.05    0.01
   0   0  -3   -0.02    0.02
   0   0   3   -0.04    0.02
  -2   0  -3    0.00    0.01
  -2   0  -3    0.00    0.01
   2   0   3    0.03    0.01
  -2   0  -3    0.01    0.02
   2   0   3    0.01    0.02
   2   0   3    0.03    0.01
  -2   0  -3    0.03    0.01
  -2   0  -3    0.00    0.02
   2   0   3    0.06    0.01
   2   0   3    0.03    0.02
  -4   0  -3    0.00    0.02
  -4   0  -3    0.01    0.01
   4   0   3    0.01    0.01
  -4   0  -3    0.00    0.02
  -4   0  -3    0.01    0.01
   4   0   3    0.01    0.01
   4   0   3   -0.02    0.02
  -4   0  -3   -0.01    0.02
   4   0   3   -0.01    0.01
   6   0   3    0.01    0.02
  -6   0  -3   -0.03    0.03
   6   0   3    0.00    0.02
  -6   0  -3    0.04    0.02
   6   0   3    0.04    0.03
  -6   0  -3    0.05    0.03
   6   0   3    0.03    0.02
  -6   0  -3    0.03    0.03
   6   0   3    0.00    0.02
  -8   0  -3    0.01    0.03
   8   0   3    0.02    0.02
   8   0   3    0.01    0.02
  -8   0  -3   -0.01    0.02
   8   0   3   -0.01    0.02
  -8   0  -3   -0.01    0.03
  -8   0  -3   -0.01    0.02
 -10   0  -3   -0.02    0.04
 -10   0  -3    0.00    0.04
  10   0   3   -0.01    0.02
  10   0   3   -0.01    0.03
  10   0   3   -0.02    0.02
 -12   0  -3    0.02    0.05
  12   0   3    0.02    0.03
 -12   0  -3   -0.10    0.05
  12   0   3   -0.06    0.02
  12   0   3   -0.02    0.03
  14   0   3   -0.04    0.03
  14   0   3   -0.01    0.04
 -14   0  -3   -0.02    0.07
  14   0   3   -0.05    0.03
 -14   0  -3    0.01    0.05
 -16   0  -3   -0.11    0.07
 -16   0  -3   -0.01    0.07
  16   0   3   -0.03    0.05
  16   0   3   -0.02    0.05
 -17  -1   3   -0.04    0.07
  17  -1  -3    0.00    0.06
  17  -1  -3    0.08    0.05
 -17  -1   3    0.04    0.07
  17   1  -3    0.05    0.05
 -17   1   3   -0.06    0.07
 -17   1   3   -0.04    0.06
  17   1  -3    0.04    0.05
  15  -1  -3    0.56    0.07
  15  -1  -3    0.62    0.10
  15  -1  -3    0.80    0.10
 -15  -1   3    0.68    0.11
 -15  -1   3    0.65    0.11
 -15   1   3    0.69    0.12
  15   1  -3    0.62    0.10
  15   1  -3    0.79    0.10
 -15   1   3    0.72    0.12
  13  -1  -3    4.73    0.21
  13  -1  -3    4.52    0.19
  13  -1  -3    4.18    0.23
 -13  -1   3    4.38    0.24
 -13  -1   3    4.51    0.24
  13   1  -3    4.41    0.22
  13   1  -3    4.70    0.22
 -13   1   3    4.48    0.24
  13   1  -3    4.60    0.17
 -13   1   3    4.32    0.23
 -13   1   3    4.27    0.21
 -11  -1   3    0.30    0.07
 -11  -1   3    0.17    0.05
  11  -1  -3    0.20    0.04
 -11  -1   3    0.24    0.05
  11  -1  -3    0.22    0.05
  11  -1  -3    0.13    0.05
  11   1  -3    0.24    0.06
  11   1  -3    0.15    0.04
  11   1  -3    0.22    0.03
 -11   1   3    0.22    0.06
 -11   1   3    0.19    0.05
   9  -1  -3    3.15    0.16
   9  -1  -3    3.40    0.15
  -9  -1   3    3.22    0.16
  -9  -1   3    3.31    0.16
   9   1  -3    3.06    0.16
  -9   1   3    3.40    0.13
   9   1  -3    3.14    0.17
  -9   1   3    3.09    0.16
   9   1  -3    3.28    0.15
   9   1  -3    3.16    0.12
  -9   1   3    3.36    0.17
  -7  -1   3    4.84    0.21
   7  -1  -3    4.99    0.20
  -7  -1   3    4.86    0.20
  -7  -1   3    4.87    0.20
   7  -1  -3    5.16    0.21
   7  -1  -3    5.26    0.21
  -7  -1   3    5.00    0.19
   7   1  -3    4.98    0.20
  -7   1   3    5.28    0.21
  -7   1   3    5.10    0.22
   7   1  -3    4.81    0.20
  -7   1   3    5.08    0.17
   7   1  -3    4.78    0.20
   7   1  -3    4.81    0.17
  -7   1   3    5.12    0.21
   7   1  -3    5.14    0.21
  -5  -1   3   19.57    0.62
  -5  -1   3   18.21    0.60
  -5  -1   3   18.35    0.59
   5  -1  -3   18.62    0.61
   5  -1  -3   18.68    0.61
   5  -1  -3   19.62    0.61
  -5  -1   3   18.67    0.61
   5   1  -3   18.74    0.59
   5   1  -3   18.62    0.61
  -5   1   3   18.65    0.60
  -5   1   3   19.00    0.57
  -5   1   3   18.41    0.60
   5   1  -3   18.95    0.62
   3  -1  -3   10.44    0.36
  -3  -1   3   10.46    0.35
  -3  -1   3   10.70    0.38
  -3  -1   3   10.22    0.34
  -3  -1   3   10.46    0.34
   3  -1  -3   11.17    0.35
   3  -1  -3   10.97    0.35
   3   1  -3   10.20    0.35
   3   1  -3   10.31    0.33
   3   1  -3   10.21    0.36
   3   1  -3    9.95    0.34
  -3   1   3   10.42    0.34
  -3   1   3   11.00    0.35
  -3   1   3   10.55    0.36
   1  -1  -3   38.04    1.18
  -1  -1   3   39.75    1.17
  -1  -1   3   38.60    1.16
   1  -1  -3   37.94    1.16
   1  -1  -3   37.58    1.16
  -1  -1   3   37.48    1.16
   1  -1  -3   37.08    1.16
  -1  -1   3   37.85    1.16
   1   1  -3   40.50    1.16
   1   1  -3   38.81    1.16
   1   1  -3   39.47    1.16
  -1   1   3   37.63    1.16
  -1   1   3   37.04    1.18
   1   1  -3   38.57    1.16
   1   1  -3   38.10    1.19
  -1   1   3   37.74    1.16
  -1   1   3   38.42    1.16
  -1  -1  -3   84.98    2.44
  -1  -1  -3   75.91    2.43
  -1  -1  -3   77.76    2.49
  -1  -1  -3   86.13    2.46
  -1  -1  -3   82.66    2.46
   1  -1   3   78.10    2.46
   1  -1   3   80.27    2.48
   1  -1   3   77.17    2.44
   1  -1   3   75.96    2.47
  -1  -1  -3   76.61    2.43
   1   1   3   78.63    2.43
  -1   1  -3   79.67    2.47
   1   1   3   92.85    2.48
   1   1   3   78.71    2.47
   1   1   3   86.33    2.47
  -1   1  -3   75.12    2.43
   1   1   3   86.75    2.49
   3  -1   3    3.03    0.11
  -3  -1  -3    2.61    0.11
  -3  -1  -3    2.78    0.11
  -3  -1  -3    2.75    0.12
   3  -1   3    2.68    0.12
  -3  -1  -3    2.87    0.11
   3  -1   3    2.91    0.11
  -3   1  -3    2.68    0.11
   3   1   3    2.81    0.11
  -3   1  -3    2.92    0.12
   3   1   3    2.75    0.10
   3   1   3    2.63    0.11
  -3   1  -3    2.68    0.13
   3   1   3    2.75    0.11
   3   1   3    2.84    0.11
  -3   1  -3    2.88    0.10
   5  -1   3    4.69    0.19
  -5  -1  -3    5.06    0.18
  -5  -1  -3    5.21    0.17
  -5  -1  -3    4.55    0.19
   5  -1   3    4.73    0.18
   5  -1   3    4.68    0.16
   5  -1   3    4.62    0.19
  -5  -1  -3    4.61    0.19
   5  -1   3    4.96    0.18
   5   1   3    4.74    0.18
  -5   1  -3    4.63    0.18
   5   1   3    4.60    0.17
   5   1   3    4.87    0.20
   5   1   3    4.79    0.18
  -5   1  -3    4.75    0.19
  -5   1  -3    4.51    0.20
  -5   1  -3    4.69    0.17
   5   1   3    4.67    0.17
  -7  -1  -3    1.78    0.09
   7  -1   3    1.95    0.08
  -7  -1  -3    1.89    0.12
   7  -1   3    1.90    0.10
  -7  -1  -3    1.74    0.10
   7  -1   3    1.87    0.09
  -7  -1  -3    1.63    0.10
  -7   1  -3    1.69    0.12
   7   1   3    1.76    0.11
   7   1   3    1.78    0.09
  -7   1  -3    1.96    0.11
   7   1   3    1.79    0.09
   7   1   3    1.91    0.09
  -7   1  -3    1.71    0.11
   9  -1   3    0.11    0.04
   9  -1   3    0.17    0.03
  -9  -1  -3    0.10    0.05
   9  -1   3    0.23    0.04
  -9  -1  -3    0.21    0.05
  -9   1  -3    0.10    0.05
   9   1   3    0.20    0.03
  -9   1  -3    0.15    0.05
   9   1   3    0.23    0.04
   9   1   3    0.17    0.04
  11  -1   3    4.98    0.20
  11  -1   3    5.17    0.21
 -11  -1  -3    5.15    0.24
  11  -1   3    5.10    0.22
 -11  -1  -3    4.60    0.25
  11   1   3    5.22    0.21
  11   1   3    5.16    0.20
  11   1   3    5.17    0.21
 -11   1  -3    4.69    0.26
 -11   1  -3    4.71    0.24
  13  -1   3    0.40    0.07
  13  -1   3    0.24    0.05
 -13  -1  -3    0.36    0.09
 -13  -1  -3    0.33    0.08
  13  -1   3    0.26    0.05
  13   1   3    0.31    0.06
 -13   1  -3    0.30    0.08
 -13   1  -3    0.35    0.09
  13   1   3    0.39    0.08
  13   1   3    0.42    0.07
  13   1   3    0.38    0.05
 -15  -1  -3    0.05    0.08
 -15  -1  -3    0.04    0.07
  15  -1   3    0.15    0.06
  15   1   3    0.12    0.05
 -15   1  -3    0.24    0.09
  15   1   3    0.12    0.05
 -15   1  -3    0.09    0.09
  15   1   3    0.23    0.07
 -18  -2   3    0.13    0.08
 -18  -2   3    0.04    0.08
  18  -2  -3    0.05    0.06
 -18   2   3   -0.07    0.06
  18   2  -3    0.15    0.06
  18   2  -3    0.20    0.07
 -18   2   3    0.05    0.08
 -16  -2   3    0.60    0.12
 -16  -2   3    0.42    0.10
  16  -2  -3    0.51    0.07
  16  -2  -3    0.55    0.08
  16  -2  -3    0.60    0.11
  16   2  -3    0.69    0.10
 -16   2   3    0.56    0.11
 -16   2   3    0.81    0.13
  16   2  -3    0.57    0.09
 -14  -2   3    9.63    0.41
 -14  -2   3    9.87    0.42
  14  -2  -3    9.75    0.41
  14  -2  -3   10.02    0.38
  14  -2  -3   10.08    0.37
  14   2  -3   10.09    0.40
 -14   2   3   10.25    0.42
 -14   2   3   10.17    0.42
  14   2  -3    9.70    0.39
  12  -2  -3    0.50    0.07
 -12  -2   3    0.58    0.09
  12  -2  -3    0.55    0.07
  12  -2  -3    0.58    0.09
 -12  -2   3    0.62    0.09
  12   2  -3    0.51    0.03
  12   2  -3    0.66    0.09
 -12   2   3    0.61    0.10
  12   2  -3    0.57    0.08
 -12   2   3    0.38    0.08
  10  -2  -3    0.13    0.04
  10  -2  -3    0.11    0.04
 -10  -2   3    0.18    0.05
 -10  -2   3    0.18    0.04
 -10  -2   3    0.23    0.06
  10   2  -3    0.22    0.05
 -10   2   3    0.19    0.05
  10   2  -3    0.12    0.04
 -10   2   3    0.19    0.06
 -10   2   3    0.19    0.03
  10   2  -3    0.16    0.02
  -8  -2   3    4.88    0.20
  -8  -2   3    4.59    0.20
   8  -2  -3    4.69    0.20
   8  -2  -3    4.07    0.20
  -8  -2   3    4.71    0.19
  -8  -2   3    4.86    0.21
   8  -2  -3    4.72    0.20
  -8   2   3    4.56    0.21
   8   2  -3    4.68    0.20
   8   2  -3    4.80    0.21
   8   2  -3    4.62    0.15
  -8   2   3    4.54    0.16
   8   2  -3    4.75    0.20
  -8   2   3    4.49    0.20
  -8   2   3    4.99    0.21
   6  -2  -3    2.77    0.13
  -6  -2   3    2.19    0.12
  -6  -2   3    2.22    0.12
  -6  -2   3    2.39    0.12
   6  -2  -3    2.60    0.12
   6  -2  -3    2.79    0.13
   6  -2  -3    2.58    0.12
   6   2  -3    2.36    0.12
   6   2  -3    2.37    0.12
   6   2  -3    2.32    0.08
  -6   2   3    2.48    0.12
  -6   2   3    2.53    0.08
   6   2  -3    2.15    0.11
  -6   2   3    2.57    0.12
   4  -2  -3  122.41    3.94
   4  -2  -3  123.89    3.59
  -4  -2   3  126.77    3.60
  -4  -2   3  115.60    3.58
  -4  -2   3  115.12    3.59
  -4  -2   3  118.34    3.59
   4  -2  -3  116.90    3.60
  -4   2   3  116.84    3.59
   4   2  -3  120.19    3.59
   4   2  -3  113.34    3.59
  -4   2   3  117.93    3.58
   4   2  -3  119.44    3.62
  -4   2   3  116.26    3.60
   4   2  -3  121.01    3.59
  -2  -2   3   93.13    2.90
   2  -2  -3   97.40    2.94
  -2  -2   3   96.72    2.94
  -2  -2   3   99.24    2.93
   2  -2  -3   97.74    2.91
  -2  -2   3   93.42    2.94
  -2  -2   3   96.42    2.95
   2  -2  -3   94.48    2.94
   2   2  -3   94.91    2.92
   2   2  -3   96.04    2.92
   2   2  -3   98.28    2.95
  -2   2   3   95.39    2.91
  -2   2   3   95.58    2.92
   2   2  -3   99.83    2.95
  -2   2   3   94.80    2.93
   2   2  -3   97.50    3.02
   0  -2   3    6.99    0.22
   0  -2  -3    6.62    0.22
   0  -2   3    7.16    0.22
   0  -2  -3    6.92    0.22
   0  -2   3    7.23    0.26
   0  -2   3    6.66    0.23
   0  -2  -3    6.54    0.21
   0   2   3    6.42    0.22
   0   2   3    6.54    0.22
   0   2   3    6.69    0.21
   0   2  -3    7.24    0.22
   0   2  -3    6.99    0.26
   0   2   3    6.63    0.21
   0   2  -3    6.54    0.23
  -2  -2  -3    0.36    0.03
   2  -2   3    0.40    0.04
  -2  -2  -3    0.36    0.02
   2  -2   3    0.40    0.03
   2  -2   3    0.40    0.04
   2  -2   3    0.45    0.04
  -2  -2  -3    0.39    0.03
  -2  -2  -3    0.34    0.03
   2   2   3    0.40    0.03
  -2   2  -3    0.40    0.02
  -2   2  -3    0.46    0.04
   2   2   3    0.43    0.03
  -2   2  -3    0.39    0.04
   2   2   3    0.29    0.03
   2   2   3    0.35    0.03
   2   2   3    0.38    0.03
   2   2   3    0.38    0.03
  -2   2  -3    0.44    0.06
   4  -2   3   33.67    1.06
  -4  -2  -3   35.30    1.05
   4  -2   3   33.72    1.05
  -4  -2  -3   34.88    1.04
   4  -2   3   33.59    1.07
  -4  -2  -3   32.78    1.05
  -4  -2  -3   33.20    1.06
  -4   2  -3   34.42    1.06
   4   2   3   33.30    1.05
   4   2   3   34.78    1.06
  -4   2  -3   33.44    1.06
   4   2   3   33.81    1.05
  -4   2  -3   33.41    1.03
   4   2   3   34.70    1.04
  -4   2  -3   34.51    1.09
  -4   2  -3   35.29    1.07
   4   2   3   33.43    1.05
   6  -2   3   22.61    0.73
   6  -2   3   23.65    0.76
  -6  -2  -3   23.90    0.72
   6  -2   3   22.69    0.75
   6  -2   3   22.65    0.71
   6  -2   3   23.33    0.74
  -6  -2  -3   22.71    0.73
  -6  -2  -3   22.56    0.74
  -6  -2  -3   22.49    0.74
  -6  -2  -3   22.71    0.74
  -6   2  -3   23.03    0.77
   6   2   3   22.67    0.73
  -6   2  -3   22.47    0.71
  -6   2  -3   22.82    0.75
   6   2   3   22.59    0.71
   6   2   3   23.79    0.75
  -6   2  -3   22.30    0.75
   6   2   3   23.14    0.72
   6   2   3   23.27    0.73
  -6   2  -3   23.51    0.75
  -8  -2  -3    1.70    0.11
   8  -2   3    1.63    0.10
  -8  -2  -3    1.75    0.12
   8  -2   3    1.64    0.10
   8  -2   3    1.57    0.08
  -8  -2  -3    1.67    0.09
   8   2   3    1.60    0.08
   8   2   3    1.53    0.10
   8   2   3    1.65    0.09
   8   2   3    1.66    0.10
   8   2   3    1.70    0.10
  -8   2  -3    1.50    0.11
  -8   2  -3    1.76    0.13
 -10  -2  -3    0.08    0.05
  10  -2   3    0.01    0.02
  10  -2   3    0.03    0.03
 -10  -2  -3    0.04    0.05
  10  -2   3    0.00    0.03
  10   2   3    0.00    0.03
  10   2   3    0.03    0.02
 -10   2  -3   -0.03    0.05
  10   2   3    0.00    0.03
  10   2   3    0.08    0.04
 -10   2  -3   -0.02    0.04
  12  -2   3    0.00    0.03
 -12  -2  -3    0.11    0.06
  12  -2   3    0.03    0.04
  12  -2   3   -0.03    0.04
 -12  -2  -3    0.11    0.06
 -12   2  -3    0.19    0.08
  12   2   3    0.06    0.04
  12   2   3    0.05    0.04
 -12   2  -3    0.08    0.06
  12   2   3    0.01    0.03
  12   2   3    0.07    0.04
 -14  -2  -3    0.01    0.07
  14  -2   3   -0.02    0.04
  14  -2   3   -0.03    0.03
 -14  -2  -3    0.12    0.07
  14   2   3    0.01    0.04
  14   2   3   -0.01    0.04
 -14   2  -3    0.03    0.06
 -14   2  -3   -0.01    0.06
  14   2   3    0.03    0.04
  16  -2   3    0.12    0.06
 -16  -2  -3    0.11    0.08
 -16  -2  -3    0.33    0.11
  16   2   3    0.17    0.06
 -16   2  -3    0.17    0.09
  16   2   3    0.20    0.06
  16   2   3    0.18    0.06
 -16   2  -3    0.03    0.09
 -17  -3   3    1.14    0.16
  17  -3  -3    1.39    0.15
 -17  -3   3    1.33    0.16
  17   3  -3    1.56    0.16
 -17   3   3    1.50    0.18
 -17   3   3    1.84    0.19
  17   3  -3    1.61    0.13
  17   3  -3    1.57    0.13
 -15  -3   3   -0.06    0.06
  15  -3  -3    0.11    0.04
  15  -3  -3    0.03    0.05
  15  -3  -3    0.03    0.04
 -15  -3   3    0.09    0.07
 -15   3   3    0.04    0.06
  15   3  -3    0.09    0.05
 -15   3   3    0.13    0.07
  15   3  -3    0.09    0.06
 -13  -3   3    2.50    0.17
  13  -3  -3    2.41    0.15
 -13  -3   3    2.72    0.18
  13  -3  -3    2.65    0.14
  13  -3  -3    2.47    0.17
  13   3  -3    2.38    0.15
 -13   3   3    2.64    0.18
  13   3  -3    2.62    0.16
 -13   3   3    2.55    0.17
 -11  -3   3    1.61    0.12
  11  -3  -3    1.63    0.11
  11  -3  -3    1.62    0.10
  11  -3  -3    1.47    0.12
 -11  -3   3    1.50    0.12
 -11   3   3    1.60    0.12
  11   3  -3    1.46    0.11
  11   3  -3    1.58    0.11
 -11   3   3    1.40    0.12
 -11   3   3    1.49    0.08
   9  -3  -3   17.93    0.63
  -9  -3   3   18.04    0.63
   9  -3  -3   19.25    0.64
  -9  -3   3   18.90    0.63
  -9  -3   3   19.10    0.64
   9  -3  -3   18.61    0.64
   9   3  -3   19.50    0.64
   9   3  -3   17.74    0.62
  -9   3   3   18.95    0.63
   9   3  -3   18.78    0.63
  -9   3   3   18.66    0.64
  -7  -3   3   21.74    0.70
  -7  -3   3   21.63    0.70
   7  -3  -3   21.50    0.70
   7  -3  -3   21.83    0.70
  -7  -3   3   21.65    0.70
   7  -3  -3   21.40    0.71
  -7  -3   3   21.96    0.72
   7  -3  -3   21.06    0.71
   7   3  -3   20.96    0.70
  -7   3   3   20.41    0.70
   7   3  -3   21.66    0.70
  -7   3   3   21.72    0.70
  -7   3   3   21.51    0.72
   7   3  -3   21.18    0.69
   7   3  -3   21.54    0.70
  -5  -3   3  135.52    3.95
   5  -3  -3  129.77    3.93
   5  -3  -3  127.86    3.93
  -5  -3   3  130.42    3.94
   5  -3  -3  131.63    3.96
  -5  -3   3  125.05    3.93
   5  -3  -3  126.11    3.94
  -5   3   3  127.48    3.93
  -5   3   3  131.50    3.97
   5   3  -3  132.01    3.93
  -5   3   3  129.69    3.95
   5   3  -3  129.08    3.91
   5   3  -3  127.74    3.94
   5   3  -3  129.68    3.93
   5   3  -3  130.89    3.94
   5   3  -3  133.97    3.94
   5   3  -3  131.97    3.94
  -5   3   3  132.02    3.91
  -3  -3   3    1.97    0.10
   3  -3  -3    1.71    0.09
   3  -3  -3    1.82    0.08
   3  -3  -3    1.86    0.09
   3  -3  -3    1.91    0.09
  -3  -3   3    2.16    0.09
  -3  -3   3    1.93    0.07
  -3  -3   3    2.16    0.09
   3   3  -3    1.83    0.07
  -3   3   3    1.80    0.08
  -3   3   3    1.82    0.09
   3   3  -3    2.26    0.10
  -3   3   3    1.94    0.09
   3   3  -3    2.05    0.10
   3   3  -3    2.05    0.08
   3   3  -3    2.03    0.09
   3   3  -3    2.05    0.08
  -1  -3   3   53.36    1.58
   1  -3  -3   52.36    1.58
   1  -3  -3   52.18    1.59
   1  -3  -3   52.91    1.58
  -1  -3   3   51.18    1.59
   1  -3  -3   51.80    1.60
  -1  -3   3   53.90    1.59
  -1  -3   3   53.43    1.59
  -1  -3   3   54.49    1.63
  -1   3   3   52.04    1.58
   1   3  -3   51.82    1.61
   1   3  -3   51.29    1.60
   1   3  -3   52.81    1.58
   1   3  -3   52.62    1.61
  -1   3   3   51.83    1.59
   1   3  -3   52.58    1.59
   1   3  -3   50.54    1.59
  -1  -3  -3   46.53    1.39
   1  -3   3   44.67    1.41
  -1  -3  -3   45.24    1.39
   1  -3   3   45.76    1.40
   1  -3   3   45.47    1.40
   1  -3   3   45.85    1.40
   1  -3   3   49.48    1.44
  -1   3  -3   46.30    1.45
   1   3   3   46.14    1.39
  -1   3  -3   44.59    1.40
   1   3   3   45.29    1.39
   1   3   3   46.44    1.40
   1   3   3   46.10    1.40
  -3  -3  -3   69.64    2.15
   3  -3   3   71.76    2.15
  -3  -3  -3   71.55    2.14
  -3  -3  -3   76.25    2.13
   3  -3   3   68.87    2.16
  -3  -3  -3   69.92    2.13
   3  -3   3   67.28    2.14
  -3  -3  -3   69.65    2.13
   3  -3   3   68.30    2.13
  -3   3  -3   65.53    2.14
   3   3   3   69.36    2.13
  -3   3  -3   69.37    2.15
   3   3   3   73.85    2.12
   3   3   3   73.81    2.14
   3   3   3   70.73    2.13
  -3   3  -3   68.87    2.18
   5  -3   3    6.07    0.25
  -5  -3  -3    6.53    0.25
   5  -3   3    6.73    0.26
  -5  -3  -3    7.13    0.23
   5  -3   3    6.74    0.25
  -5  -3  -3    7.01    0.25
  -5  -3  -3    6.63    0.24
  -5  -3  -3    6.80    0.24
  -5   3  -3    6.26    0.28
  -5   3  -3    6.93    0.26
   5   3   3    6.72    0.23
   5   3   3    6.76    0.24
   5   3   3    7.00    0.25
   5   3   3    6.61    0.25
  -5   3  -3    7.60    0.27
   5   3   3    7.17    0.25
   7  -3   3   55.43    1.69
  -7  -3  -3   55.61    1.70
   7  -3   3   53.27    1.69
  -7  -3  -3   53.27    1.69
   7  -3   3   54.95    1.65
  -7  -3  -3   54.27    1.66
  -7   3  -3   55.67    1.71
   7   3   3   54.94    1.69
   7   3   3   55.09    1.66
  -7   3  -3   53.82    1.73
   7   3   3   53.26    1.68
   9  -3   3    2.67    0.14
   9  -3   3    2.50    0.10
  -9  -3  -3    2.65    0.15
   9  -3   3    2.40    0.13
  -9  -3  -3    2.43    0.15
   9   3   3    2.71    0.12
   9   3   3    2.36    0.13
  -9   3  -3    2.42    0.15
  -9   3  -3    2.49    0.17
   9   3   3    2.54    0.13
  11  -3   3    3.55    0.14
 -11  -3  -3    3.68    0.20
  11  -3   3    3.57    0.18
  11  -3   3    3.63    0.18
 -11  -3  -3    3.72    0.21
  11   3   3    3.41    0.18
 -11   3  -3    3.52    0.23
  11   3   3    3.81    0.18
  11   3   3    3.65    0.16
 -11   3  -3    3.71    0.21
 -13  -3  -3    0.18    0.07
  13  -3   3    0.23    0.06
  13  -3   3    0.26    0.06
 -13  -3  -3    0.11    0.07
 -13   3  -3    0.24    0.08
  13   3   3    0.18    0.06
  13   3   3    0.17    0.05
  13   3   3    0.10    0.05
 -13   3  -3    0.11    0.08
  15  -3   3    0.36    0.08
 -15  -3  -3    0.39    0.10
 -15  -3  -3    0.33    0.09
  15  -3   3    0.23    0.06
 -15   3  -3    0.28    0.09
 -15   3  -3    0.24    0.11
  15   3   3    0.32    0.07
  15   3   3    0.33    0.06
  15   3   3    0.37    0.08
  16  -4  -3    0.02    0.05
  16  -4  -3    0.01    0.06
 -16  -4   3    0.00    0.06
 -16  -4   3   -0.04    0.06
  16   4  -3    0.01    0.05
 -16   4   3   -0.03    0.07
  16   4  -3   -0.01    0.04
 -16   4   3    0.08    0.07
  16   4  -3   -0.01    0.04
 -14  -4   3    0.32    0.08
  14  -4  -3    0.34    0.08
  14  -4  -3    0.38    0.06
  14  -4  -3    0.32    0.08
 -14  -4   3    0.43    0.09
  14   4  -3    0.45    0.09
  14   4  -3    0.43    0.07
 -14   4   3    0.44    0.10
 -14   4   3    0.48    0.09
  14   4  -3    0.46    0.07
 -12  -4   3    5.28    0.25
  12  -4  -3    5.59    0.27
  12  -4  -3    5.49    0.25
  12  -4  -3    5.71    0.23
 -12  -4   3    5.61    0.26
 -12   4   3    5.41    0.26
  12   4  -3    5.34    0.23
  12   4  -3    5.65    0.26
  12   4  -3    5.65    0.23
 -12   4   3    5.48    0.26
  10  -4  -3    0.40    0.07
  10  -4  -3    0.25    0.06
  10   4  -3    0.37    0.06
  10   4  -3    0.36    0.05
  10   4  -3    0.31    0.06
 -10   4   3    0.25    0.06
 -10   4   3    0.39    0.08
  10   4  -3    0.40    0.07
   8  -4  -3   27.11    0.91
   8  -4  -3   28.68    0.92
   8  -4  -3   27.85    0.90
  -8  -4   3   28.57    0.90
  -8  -4   3   27.99    0.92
  -8  -4   3   27.03    0.89
  -8  -4   3   28.76    0.92
   8   4  -3   28.33    0.91
   8   4  -3   27.94    0.88
  -8   4   3   27.99    0.92
  -8   4   3   27.71    0.90
   8   4  -3   28.53    0.90
   8   4  -3   25.05    0.87
  -8   4   3   27.44    0.85
  -8   4   3   27.26    0.90
   6  -4  -3   63.63    2.02
  -6  -4   3   67.36    2.02
   6  -4  -3   67.07    2.04
   6  -4  -3   67.81    2.01
  -6  -4   3   64.13    2.00
   6  -4  -3   63.82    2.01
  -6  -4   3   65.98    2.02
  -6  -4   3   65.43    2.01
   6   4  -3   66.63    2.00
   6   4  -3   66.23    1.98
  -6   4   3   63.64    2.01
   6   4  -3   63.68    2.00
  -6   4   3   65.59    2.01
  -6   4   3   63.08    1.97
   6   4  -3   65.84    2.00
   6   4  -3   65.88    2.03
   6   4  -3   66.37    2.02
  -4  -4   3    5.18    0.20
   4  -4  -3    5.28    0.18
   4  -4  -3    5.06    0.19
  -4  -4   3    5.69    0.21
   4  -4  -3    5.11    0.19
   4  -4  -3    4.84    0.23
  -4  -4   3    5.24    0.19
  -4  -4   3    4.99    0.21
  -4  -4   3    5.30    0.17
   4  -4  -3    4.93    0.20
   4   4  -3    5.60    0.18
   4   4  -3    5.53    0.22
  -4   4   3    4.96    0.18
   4   4  -3    5.27    0.20
  -4   4   3    4.97    0.19
  -4   4   3    5.33    0.20
   4   4  -3    5.14    0.18
  -4   4   3    5.01    0.19
   4   4  -3    5.31    0.17
   4   4  -3    5.54    0.19
  -2  -4   3    0.43    0.05
  -2  -4   3    0.34    0.03
   2  -4  -3    0.32    0.04
  -2  -4   3    0.39    0.03
   2  -4  -3    0.32    0.03
   2  -4  -3    0.35    0.03
  -2  -4   3    0.42    0.03
   2  -4  -3    0.35    0.04
  -2  -4   3    0.38    0.02
   2  -4  -3    0.43    0.04
   2   4  -3    0.36    0.04
   2   4  -3    0.40    0.04
  -2   4   3    0.31    0.03
  -2   4   3    0.28    0.04
   2   4  -3    0.43    0.03
   2   4  -3    0.41    0.04
   2   4  -3    0.32    0.05
   0  -4   3    1.29    0.06
   0  -4  -3    1.50    0.08
   0  -4   3    1.27    0.07
   0  -4   3    1.39    0.10
   0  -4   3    1.32    0.07
   0  -4  -3    1.40    0.05
   0  -4  -3    1.46    0.07
   0  -4   3    1.36    0.06
   0   4   3    1.43    0.05
   0   4  -3    1.32    0.06
   0   4   3    1.44    0.07
   0   4   3    1.37    0.05
   0   4  -3    1.23    0.08
   0   4  -3    1.25    0.09
   0   4  -3    1.33    0.06
  -2  -4  -3   -0.02    0.01
  -2  -4  -3    0.00    0.01
   2  -4   3    0.02    0.02
  -2  -4  -3    0.04    0.03
   2  -4   3    0.10    0.03
   2  -4   3    0.00    0.02
  -2  -4  -3   -0.01    0.01
   2  -4   3    0.01    0.02
   2  -4   3    0.00    0.02
  -2  -4  -3   -0.01    0.01
   2   4   3   -0.02    0.01
  -2   4  -3    0.01    0.02
  -2   4  -3    0.03    0.02
   2   4   3    0.00    0.01
  -2   4  -3   -0.01    0.03
   2   4   3    0.03    0.02
  -2   4  -3    0.00    0.01
   2   4   3    0.02    0.01
  -4  -4  -3    3.05    0.14
   4  -4   3    3.16    0.13
  -4  -4  -3    3.04    0.12
  -4  -4  -3    3.50    0.13
   4  -4   3    3.08    0.15
  -4  -4  -3    3.38    0.13
  -4  -4  -3    2.92    0.12
   4  -4   3    2.69    0.14
  -4  -4  -3    3.10    0.13
   4  -4   3    2.76    0.14
   4   4   3    3.05    0.10
   4   4   3    3.07    0.13
  -4   4  -3    3.00    0.14
  -4   4  -3    2.84    0.15
   4   4   3    2.91    0.13
  -4   4  -3    3.03    0.14
   4   4   3    3.27    0.13
   4   4   3    2.94    0.11
  -4   4  -3    3.05    0.17
  -6  -4  -3   13.81    0.47
   6  -4   3   13.20    0.48
   6  -4   3   14.31    0.47
   6  -4   3   13.40    0.49
  -6  -4  -3   13.99    0.46
  -6  -4  -3   14.07    0.44
  -6  -4  -3   13.45    0.46
   6   4   3   13.76    0.44
   6   4   3   13.61    0.47
  -6   4  -3   14.32    0.48
   6   4   3   14.08    0.46
  -6   4  -3   14.06    0.52
  -6   4  -3   14.77    0.51
   6   4   3   13.72    0.47
   8  -4   3    0.30    0.06
  -8  -4  -3    0.25    0.03
   8  -4   3    0.22    0.05
  -8  -4  -3    0.27    0.05
  -8  -4  -3    0.21    0.05
  -8   4  -3    0.32    0.07
   8   4   3    0.27    0.05
  -8   4  -3    0.28    0.08
   8   4   3    0.20    0.03
   8   4   3    0.32    0.06
  10  -4   3    6.07    0.21
  10  -4   3    6.41    0.27
  10  -4   3    6.52    0.27
 -10  -4  -3    6.21    0.23
 -10  -4  -3    6.60    0.27
 -10  -4  -3    6.00    0.27
  10   4   3    6.41    0.26
 -10   4  -3    5.76    0.31
  10   4   3    6.23    0.23
 -10   4  -3    6.25    0.28
  10   4   3    6.42    0.26
 -12  -4  -3    5.97    0.29
  12  -4   3    6.24    0.27
 -12  -4  -3    5.94    0.28
  12  -4   3    6.44    0.27
 -12   4  -3    6.11    0.29
  12   4   3    6.03    0.26
  12   4   3    6.19    0.27
 -12   4  -3    5.64    0.32
  12   4   3    5.90    0.23
  14  -4   3    0.23    0.07
  14  -4   3    0.41    0.07
 -14  -4  -3    0.26    0.08
 -14  -4  -3    0.39    0.10
  14   4   3    0.24    0.07
 -14   4  -3    0.02    0.07
  14   4   3    0.24    0.05
  14   4   3    0.24    0.06
 -14   4  -3    0.24    0.08
  17  -5  -3    0.07    0.06
  17  -5  -3    0.25    0.08
 -17  -5   3    0.07    0.07
 -17  -5   3    0.28    0.09
 -17   5   3    0.26    0.10
  17   5  -3    0.18    0.06
  17   5  -3    0.12    0.07
 -17   5   3    0.16    0.08
  17   5  -3    0.10    0.06
 -15  -5   3    0.74    0.11
 -15  -5   3    0.79    0.12
  15  -5  -3    0.57    0.09
  15  -5  -3    0.80    0.12
  15   5  -3    0.76    0.11
 -15   5   3    0.75    0.12
  15   5  -3    0.78    0.10
  15   5  -3    0.77    0.08
 -15   5   3    0.56    0.11
 -13  -5   3    0.16    0.06
  13  -5  -3    0.25    0.08
  13  -5  -3    0.25    0.07
  13  -5  -3    0.24    0.05
 -13  -5   3    0.19    0.07
 -13   5   3    0.26    0.08
  13   5  -3    0.26    0.06
  13   5  -3    0.20    0.05
  13   5  -3    0.29    0.07
 -13   5   3    0.28    0.08
  11  -5  -3    6.12    0.28
 -11  -5   3    6.40    0.27
 -11  -5   3    6.45    0.28
  11  -5  -3    6.08    0.28
 -11   5   3    5.72    0.28
  11   5  -3    6.01    0.27
  11   5  -3    6.21    0.25
  11   5  -3    6.40    0.24
 -11   5   3    6.34    0.28
   9  -5  -3    0.11    0.05
   9  -5  -3    0.15    0.05
  -9  -5   3    0.11    0.04
  -9  -5   3    0.08    0.04
  -9   5   3    0.07    0.02
   9   5  -3    0.08    0.04
  -9   5   3    0.04    0.04
   9   5  -3   -0.02    0.03
   9   5  -3    0.08    0.03
  -9   5   3    0.06    0.04
  -7  -5   3    0.06    0.04
  -7  -5   3   -0.01    0.04
   7  -5  -3    0.09    0.04
   7  -5  -3   -0.05    0.05
  -7  -5   3    0.07    0.04
   7  -5  -3    0.04    0.04
   7  -5  -3    0.03    0.04
   7   5  -3    0.03    0.03
  -7   5   3    0.06    0.04
  -7   5   3    0.06    0.02
   7   5  -3    0.11    0.04
  -7   5   3    0.05    0.04
   7   5  -3    0.02    0.05
   7   5  -3    0.06    0.03
  -7   5   3    0.06    0.04
   7   5  -3    0.04    0.03
   5  -5  -3    1.83    0.10
  -5  -5   3    1.54    0.11
  -5  -5   3    1.79    0.10
  -5  -5   3    1.86    0.09
   5  -5  -3    1.64    0.10
   5  -5  -3    1.89    0.09
   5  -5  -3    1.65    0.12
  -5  -5   3    1.85    0.07
  -5  -5   3    1.91    0.11
  -5   5   3    1.64    0.08
   5   5  -3    1.88    0.07
  -5   5   3    1.82    0.09
  -5   5   3    1.80    0.10
   5   5  -3    1.81    0.09
  -5   5   3    1.66    0.10
   5   5  -3    1.58    0.10
   5   5  -3    1.90    0.08
   5   5  -3    1.82    0.08
   5   5  -3    1.69    0.12
  -3  -5   3   25.46    0.86
   3  -5  -3   25.82    0.84
  -3  -5   3   27.34    0.82
  -3  -5   3   27.68    0.83
   3  -5  -3   26.86    0.84
  -3  -5   3   27.55    0.83
   3  -5  -3   26.50    0.83
  -3  -5   3   26.88    0.83
   3  -5  -3   26.50    0.83
   3  -5  -3   26.32    0.89
   3   5  -3   27.49    0.85
   3   5  -3   27.75    0.85
   3   5  -3   26.77    0.82
   3   5  -3   26.85    0.87
  -3   5   3   25.86    0.84
  -3   5   3   26.70    0.83
   3   5  -3   26.57    0.82
   3   5  -3   26.94    0.81
  -1  -5   3    5.48    0.18
   1  -5  -3    5.34    0.21
  -1  -5   3    5.34    0.19
   1  -5  -3    5.24    0.19
  -1  -5   3    5.14    0.21
   1  -5  -3    5.31    0.17
  -1  -5   3    5.19    0.20
  -1  -5   3    5.55    0.23
  -1  -5   3    5.34    0.18
   1  -5  -3    5.44    0.19
  -1   5   3    5.43    0.21
   1   5  -3    5.23    0.22
  -1   5   3    5.48    0.17
   1   5  -3    5.24    0.19
   1   5  -3    5.42    0.20
   1   5  -3    5.33    0.18
   1  -5   3   10.46    0.34
  -1  -5  -3   10.52    0.37
   1  -5   3   10.60    0.37
   1  -5   3   10.90    0.39
   1  -5   3   10.25    0.35
   1  -5   3   10.33    0.35
  -1  -5  -3   10.87    0.35
  -1  -5  -3   10.30    0.35
  -1   5  -3   10.92    0.38
   1   5   3   10.25    0.35
   1   5   3   10.56    0.35
  -1   5  -3   10.45    0.33
  -1   5  -3   10.40    0.39
  -1   5  -3   10.64    0.37
   3  -5   3   53.34    1.65
  -3  -5  -3   51.71    1.63
  -3  -5  -3   53.55    1.62
   3  -5   3   55.16    1.66
  -3  -5  -3   53.63    1.63
  -3  -5  -3   54.44    1.65
   3  -5   3   54.76    1.68
   3  -5   3   51.98    1.67
   3  -5   3   52.71    1.64
  -3  -5  -3   54.96    1.69
   3   5   3   53.87    1.65
  -3   5  -3   54.74    1.66
  -3   5  -3   53.06    1.71
   3   5   3   55.28    1.65
   3   5   3   53.54    1.62
  -5  -5  -3    8.30    0.28
   5  -5   3    8.25    0.32
  -5  -5  -3    9.23    0.29
  -5  -5  -3    8.86    0.29
   5  -5   3    7.86    0.30
  -5  -5  -3    7.99    0.28
   5  -5   3    7.88    0.32
  -5   5  -3    8.27    0.35
  -5   5  -3    8.29    0.31
   5   5   3    7.88    0.30
  -5   5  -3    8.53    0.31
   5   5   3    8.53    0.31
   5   5   3    9.17    0.30
  -7  -5  -3    1.65    0.10
  -7  -5  -3    1.62    0.10
   7  -5   3    1.65    0.11
   7  -5   3    1.60    0.10
  -7  -5  -3    1.62    0.08
   7   5   3    1.81    0.11
  -7   5  -3    1.60    0.12
  -7   5  -3    1.63    0.14
   7   5   3    1.53    0.10
   7   5   3    1.63    0.08
   7   5   3    1.71    0.07
   9  -5   3   25.18    0.81
  -9  -5  -3   23.78    0.81
   9  -5   3   25.31    0.82
  -9  -5  -3   24.24    0.80
   9   5   3   24.99    0.80
  -9   5  -3   24.86    0.88
  -9   5  -3   23.63    0.82
   9   5   3   24.62    0.81
   9   5   3   23.05    0.76
 -11  -5  -3    1.68    0.13
  11  -5   3    1.63    0.13
 -11  -5  -3    1.66    0.14
  11  -5   3    1.77    0.13
 -11   5  -3    1.49    0.13
  11   5   3    1.59    0.12
 -11   5  -3    1.51    0.18
  11   5   3    1.47    0.12
  11   5   3    1.71    0.09
 -13  -5  -3    0.53    0.09
 -13  -5  -3    0.54    0.10
  13  -5   3    0.56    0.09
  13  -5   3    0.51    0.09
  13   5   3    0.64    0.09
  13   5   3    0.49    0.08
 -13   5  -3    0.52    0.13
  13   5   3    0.52    0.06
 -13   5  -3    0.51    0.09
  15  -5   3   -0.03    0.04
 -15  -5  -3   -0.01    0.06
 -15  -5  -3    0.05    0.06
  15  -5   3    0.03    0.05
  15   5   3    0.06    0.05
 -15   5  -3   -0.04    0.09
 -15   5  -3   -0.11    0.05
  15   5   3   -0.01    0.05
 -16  -6   3    0.84    0.13
 -16  -6   3    0.75    0.12
  16  -6  -3    0.68    0.12
  16  -6  -3    0.82    0.12
  16   6  -3    0.72    0.09
 -16   6   3    0.72    0.14
  16   6  -3    0.94    0.09
  16   6  -3    0.84    0.12
 -16   6   3    0.84    0.13
 -14  -6   3    0.17    0.07
 -14  -6   3    0.20    0.07
  14  -6  -3    0.28    0.08
 -14   6   3    0.12    0.08
  14   6  -3    0.24    0.05
  14   6  -3    0.15    0.05
 -14   6   3    0.37    0.09
  14   6  -3    0.21    0.07
 -12  -6   3    0.52    0.08
  12  -6  -3    0.52    0.09
 -12  -6   3    0.35    0.07
  12  -6  -3    0.44    0.09
 -12   6   3    0.35    0.08
  12   6  -3    0.50    0.06
 -12   6   3    0.52    0.05
  12   6  -3    0.50    0.07
  12   6  -3    0.46    0.08
 -12   6   3    0.47    0.09
  10  -6  -3    2.91    0.17
  10  -6  -3    2.87    0.19
 -10  -6   3    2.73    0.16
 -10  -6   3    2.86    0.16
 -10   6   3    2.67    0.17
 -10   6   3    2.83    0.12
 -10   6   3    2.69    0.17
  10   6  -3    2.72    0.13
  10   6  -3    2.75    0.12
  10   6  -3    2.88    0.17
   8  -6  -3    0.34    0.06
   8  -6  -3    0.25    0.07
  -8  -6   3    0.25    0.05
  -8  -6   3    0.34    0.06
   8  -6  -3    0.25    0.06
  -8   6   3    0.26    0.04
   8   6  -3    0.27    0.04
  -8   6   3    0.28    0.06
   8   6  -3    0.28    0.04
  -8   6   3    0.25    0.05
   8   6  -3    0.19    0.04
   8   6  -3    0.22    0.06
   8   6  -3    0.16    0.05
  -8   6   3    0.30    0.06
   6  -6  -3    0.33    0.07
   6  -6  -3    0.59    0.07
   6  -6  -3    0.52    0.06
   6  -6  -3    0.65    0.07
  -6  -6   3    0.61    0.04
  -6  -6   3    0.67    0.08
  -6  -6   3    0.57    0.07
  -6  -6   3    0.60    0.06
  -6   6   3    0.46    0.05
   6   6  -3    0.44    0.06
   6   6  -3    0.54    0.05
   6   6  -3    0.53    0.03
   6   6  -3    0.72    0.09
   6   6  -3    0.62    0.06
  -6   6   3    0.42    0.06
  -6   6   3    0.57    0.06
  -6   6   3    0.56    0.07
   4  -6  -3   10.76    0.35
  -4  -6   3   10.43    0.35
  -4  -6   3   10.25    0.35
  -4  -6   3   10.57    0.37
   4  -6  -3   10.60    0.35
  -4  -6   3   10.40    0.37
   4  -6  -3   10.45    0.34
   4  -6  -3   10.53    0.41
   4  -6  -3   10.41    0.36
  -4  -6   3   10.34    0.35
  -4  -6   3   10.86    0.34
   4  -6  -3   10.82    0.35
   4   6  -3   10.26    0.32
  -4   6   3   10.47    0.33
  -4   6   3   10.84    0.35
   4   6  -3   10.43    0.36
  -4   6   3   10.33    0.33
   4   6  -3   10.38    0.39
   4   6  -3   10.48    0.34
   4   6  -3    9.84    0.36
   4   6  -3   10.15    0.34
  -4   6   3   10.16    0.35
  -2  -6   3    1.48    0.07
   2  -6  -3    1.24    0.11
  -2  -6   3    1.41    0.06
  -2  -6   3    1.45    0.10
  -2  -6   3    1.44    0.07
  -2  -6   3    1.48    0.08
   2  -6  -3    1.33    0.07
  -2  -6   3    1.50    0.10
   2  -6  -3    1.29    0.08
   2  -6  -3    1.28    0.07
   2  -6  -3    1.25    0.07
   2  -6  -3    1.29    0.06
   2  -6  -3    1.34    0.06
  -2  -6   3    1.51    0.08
   2   6  -3    1.44    0.06
   2   6  -3    1.47    0.10
  -2   6   3    1.30    0.06
   2   6  -3    1.28    0.08
  -2   6   3    1.22    0.08
   2   6  -3    1.45    0.05
   0  -6  -3    3.40    0.14
   0  -6   3    3.29    0.13
   0  -6   3    3.32    0.13
   0  -6  -3    3.30    0.16
   0  -6  -3    3.60    0.14
   0  -6   3    3.42    0.17
   0  -6   3    3.36    0.12
   0  -6   3    3.51    0.13
   0  -6   3    3.38    0.15
   0   6  -3    3.35    0.12
   0   6  -3    3.49    0.16
   0   6   3    3.33    0.15
   0   6  -3    3.30    0.13
   0   6  -3    3.27    0.14
   0   6   3    2.92    0.14
   0   6  -3    3.06    0.16
  -2  -6  -3    1.05    0.06
  -2  -6  -3    1.21    0.09
   2  -6   3    0.91    0.06
   2  -6   3    0.91    0.07
   2  -6   3    0.93    0.06
   2  -6   3    1.04    0.09
  -2  -6  -3    0.99    0.07
   2  -6   3    0.98    0.08
  -2   6  -3    0.80    0.06
   2   6   3    1.11    0.07
  -2   6  -3    0.82    0.09
  -2   6  -3    1.03    0.11
   2   6   3    1.03    0.07
  -2   6  -3    0.87    0.04
  -2   6  -3    0.63    0.07
   4  -6   3    6.07    0.24
  -4  -6  -3    6.44    0.22
  -4  -6  -3    6.23    0.22
   4  -6   3    6.85    0.26
  -4  -6  -3    5.98    0.21
   4  -6   3    6.76    0.27
   4  -6   3    6.80    0.25
  -4   6  -3    6.82    0.30
   4   6   3    6.52    0.24
   4   6   3    6.47    0.22
   4   6   3    6.40    0.25
   4   6   3    6.44    0.21
  -4   6  -3    6.49    0.25
  -4   6  -3    6.27    0.26
  -4   6  -3    7.07    0.25
   6  -6   3    2.31    0.12
   6  -6   3    2.53    0.15
  -6  -6  -3    2.19    0.10
  -6  -6  -3    2.88    0.13
  -6  -6  -3    2.64    0.12
  -6   6  -3    2.36    0.15
  -6   6  -3    2.20    0.17
  -6   6  -3    2.30    0.13
   6   6   3    2.64    0.13
   6   6   3    2.46    0.13
  -8  -6  -3    9.19    0.34
   8  -6   3    8.37    0.34
   8  -6   3    9.24    0.36
  -8  -6  -3    9.04    0.33
   8   6   3    8.80    0.29
   8   6   3    9.21    0.34
  -8   6  -3    8.46    0.40
   8   6   3    9.28    0.35
   8   6   3    9.07    0.28
  -8   6  -3    9.14    0.36
 -10  -6  -3    0.82    0.10
 -10  -6  -3    0.72    0.09
  10  -6   3    0.63    0.09
  10  -6   3    0.77    0.09
  10   6   3    0.72    0.09
  10   6   3    0.76    0.05
  10   6   3    0.66    0.09
 -10   6  -3    0.69    0.13
 -10   6  -3    0.50    0.09
 -12  -6  -3    0.61    0.10
  12  -6   3    0.51    0.09
  12  -6   3    0.61    0.09
 -12  -6  -3    0.50    0.08
 -12   6  -3    0.78    0.15
 -12   6  -3    0.71    0.11
  12   6   3    0.60    0.09
  12   6   3    0.57    0.09
 -14  -6  -3    0.77    0.12
  14  -6   3    0.72    0.10
  14  -6   3    0.60    0.10
 -14  -6  -3    0.67    0.11
 -14   6  -3    0.68    0.12
 -14   6  -3    0.60    0.15
  14   6   3    0.68    0.10
  14   6   3    0.65    0.10
 -15  -7   3    0.79    0.11
 -15  -7   3    0.88    0.12
  15  -7  -3    0.86    0.12
  15  -7  -3    1.03    0.14
 -15   7   3    0.91    0.13
  15   7  -3    1.02    0.11
  15   7  -3    1.03    0.13
 -15   7   3    0.95    0.14
  13  -7  -3    0.69    0.11
 -13  -7   3    0.70    0.10
  13  -7  -3    0.87    0.12
 -13  -7   3    0.62    0.10
  13   7  -3    0.86    0.12
 -13   7   3    0.82    0.11
 -13   7   3    0.67    0.12
  13   7  -3    0.86    0.06
  13   7  -3    0.81    0.09
  11  -7  -3    4.87    0.25
 -11  -7   3    5.43    0.24
 -11  -7   3    5.62    0.25
  11  -7  -3    5.49    0.28
  11   7  -3    5.65    0.26
  11   7  -3    4.86    0.19
 -11   7   3    5.36    0.20
  11   7  -3    5.23    0.22
 -11   7   3    5.39    0.25
 -11   7   3    5.07    0.26
   9  -7  -3   22.52    0.77
   9  -7  -3   22.81    0.80
  -9  -7   3   22.97    0.75
  -9  -7   3   21.98    0.76
   9   7  -3   22.27    0.77
   9   7  -3   22.42    0.73
  -9   7   3   23.04    0.77
  -9   7   3   23.35    0.76
   9   7  -3   22.59    0.79
   9   7  -3   22.59    0.70
  -9   7   3   22.24    0.72
   9   7  -3   22.80    0.70
  -7  -7   3    2.38    0.09
   7  -7  -3    2.32    0.13
  -7  -7   3    2.49    0.13
  -7  -7   3    2.28    0.14
   7  -7  -3    2.47    0.17
   7  -7  -3    2.50    0.14
  -7  -7   3    2.50    0.14
  -7   7   3    2.39    0.13
  -7   7   3    2.57    0.14
  -7   7   3    2.34    0.11
   7   7  -3    2.36    0.11
   7   7  -3    2.79    0.17
   7   7  -3    2.41    0.14
  -5  -7   3   22.94    0.71
  -5  -7   3   22.95    0.72
   5  -7  -3   22.37    0.73
  -5  -7   3   23.03    0.73
  -5  -7   3   23.42    0.75
   5  -7  -3   22.88    0.71
   5  -7  -3   22.40    0.74
   5  -7  -3   22.91    0.73
  -5  -7   3   22.19    0.73
   5  -7  -3   23.16    0.79
  -5   7   3   22.94    0.72
   5   7  -3   23.38    0.78
   5   7  -3   23.39    0.71
  -5   7   3   22.18    0.73
   5   7  -3   22.49    0.71
   5   7  -3   22.62    0.75
  -5   7   3   22.12    0.72
  -5   7   3   22.29    0.71
  -3  -7   3    3.64    0.14
  -3  -7   3    3.56    0.14
  -3  -7   3    3.70    0.13
   3  -7  -3    3.73    0.16
   3  -7  -3    3.50    0.14
   3  -7  -3    3.76    0.20
   3  -7  -3    3.77    0.15
  -3  -7   3    3.67    0.17
  -3  -7   3    3.53    0.15
  -3  -7   3    3.67    0.16
   3  -7  -3    3.60    0.14
   3  -7  -3    3.60    0.14
  -3   7   3    3.56    0.13
   3   7  -3    3.54    0.18
  -3   7   3    3.51    0.16
   3   7  -3    3.59    0.13
   3   7  -3    3.47    0.16
  -1  -7   3   10.00    0.35
  -1  -7   3    9.56    0.31
   1  -7  -3    9.74    0.33
   1  -7  -3    9.57    0.30
  -1  -7   3    9.39    0.32
  -1  -7   3    9.46    0.32
  -1  -7   3   10.09    0.38
   1  -7  -3    9.22    0.35
  -1  -7   3    9.55    0.33
   1  -7  -3    9.87    0.39
  -1  -7   3    9.75    0.31
   1  -7  -3    9.66    0.33
   1   7  -3    9.60    0.32
   1   7  -3    9.23    0.36
   1   7  -3    9.84    0.33
   1   7  -3    9.82    0.37
  -1   7   3    9.24    0.35
   1  -7   3    0.39    0.04
   1  -7   3    0.40    0.05
   1  -7   3    0.41    0.06
   1  -7   3    0.43    0.07
   1  -7   3    0.31    0.04
  -1  -7  -3    0.32    0.06
  -1   7  -3    0.40    0.04
   1   7   3    0.35    0.05
  -1   7  -3    0.44    0.07
  -1   7  -3    0.37    0.03
  -1   7  -3    0.36    0.05
   1   7   3    0.38    0.05
   3  -7   3    2.36    0.14
   3  -7   3    2.50    0.12
  -3  -7  -3    2.44    0.09
  -3  -7  -3    2.39    0.08
   3  -7   3    2.51    0.11
   3  -7   3    2.61    0.15
   3  -7   3    2.42    0.12
  -3   7  -3    2.30    0.14
   3   7   3    2.44    0.12
  -3   7  -3    2.41    0.16
   3   7   3    2.33    0.12
   5  -7   3    0.59    0.09
  -5  -7  -3    0.58    0.05
   5  -7   3    0.61    0.08
   5  -7   3    0.55    0.07
   5  -7   3    0.61    0.07
  -5  -7  -3    0.60    0.06
  -5  -7  -3    0.65    0.05
   5   7   3    0.60    0.07
   5   7   3    0.55    0.04
  -5   7  -3    0.59    0.08
  -5   7  -3    0.49    0.07
  -5   7  -3    0.64    0.08
  -5   7  -3    0.70    0.11
   5   7   3    0.60    0.07
  -7  -7  -3    0.13    0.04
   7  -7   3    0.04    0.04
  -7  -7  -3    0.08    0.03
   7  -7   3    0.07    0.05
   7   7   3    0.15    0.04
  -7   7  -3    0.06    0.07
   7   7   3    0.08    0.04
  -7   7  -3    0.09    0.05
   9  -7   3    0.02    0.04
  -9  -7  -3    0.11    0.05
  -9  -7  -3    0.09    0.04
   9  -7   3    0.02    0.05
   9   7   3    0.15    0.05
   9   7   3    0.07    0.05
  -9   7  -3    0.21    0.09
  -9   7  -3    0.07    0.05
  11  -7   3    0.18    0.06
 -11  -7  -3    0.20    0.06
 -11  -7  -3    0.17    0.07
  11  -7   3    0.11    0.06
 -11   7  -3    0.12    0.10
 -11   7  -3    0.16    0.06
  11   7   3    0.18    0.06
  11   7   3    0.14    0.05
  13  -7   3    0.01    0.05
 -13  -7  -3    0.12    0.06
  13  -7   3    0.04    0.06
 -13  -7  -3    0.08    0.06
  13   7   3    0.05    0.05
 -13   7  -3   -0.07    0.08
 -13   7  -3    0.05    0.07
  13   7   3    0.09    0.05
 -14  -8   3   -0.03    0.05
 -14  -8   3    0.13    0.06
  14  -8  -3    0.11    0.07
  14  -8  -3    0.09    0.06
 -14   8   3    0.12    0.08
  14   8  -3    0.18    0.07
  14   8  -3    0.05    0.04
 -14   8   3    0.13    0.07
 -12  -8   3    0.84    0.11
  12  -8  -3    0.89    0.12
  12  -8  -3    1.04    0.14
 -12  -8   3    0.86    0.10
  12   8  -3    0.80    0.09
 -12   8   3    0.74    0.12
  12   8  -3    0.80    0.11
 -12   8   3    0.70    0.11
  10  -8  -3   -0.06    0.05
 -10  -8   3    0.05    0.05
  10  -8  -3    0.03    0.05
 -10  -8   3   -0.02    0.04
 -10   8   3    0.10    0.05
 -10   8   3    0.01    0.03
  10   8  -3    0.11    0.06
 -10   8   3    0.05    0.06
  10   8  -3    0.06    0.04
  -8  -8   3    0.71    0.09
  -8  -8   3    0.71    0.04
  -8  -8   3    0.85    0.08
   8  -8  -3    0.82    0.14
   8  -8  -3    0.80    0.10
   8  -8  -3    0.75    0.05
   8  -8  -3    0.86    0.12
   8   8  -3    0.77    0.07
   8   8  -3    0.88    0.12
  -8   8   3    0.65    0.07
  -8   8   3    0.56    0.08
  -8   8   3    0.85    0.10
   8   8  -3    0.65    0.09
  -6  -8   3    0.97    0.07
  -6  -8   3    0.90    0.08
   6  -8  -3    0.98    0.06
  -6  -8   3    1.11    0.11
  -6  -8   3    0.98    0.06
   6  -8  -3    1.15    0.09
   6  -8  -3    0.82    0.09
   6  -8  -3    0.75    0.10
   6   8  -3    1.04    0.09
  -6   8   3    0.78    0.07
   6   8  -3    1.00    0.07
   6   8  -3    1.15    0.12
  -6   8   3    0.86    0.08
  -6   8   3    1.03    0.07
  -6   8   3    0.94    0.07
   4  -8  -3    0.92    0.12
  -4  -8   3    0.86    0.06
  -4  -8   3    0.88    0.06
   4  -8  -3    0.95    0.06
  -4  -8   3    0.92    0.10
   4  -8  -3    0.86    0.08
   4  -8  -3    0.95    0.07
  -4  -8   3    0.91    0.06
   4  -8  -3    0.98    0.07
   4  -8  -3    0.95    0.06
  -4  -8   3    0.80    0.07
   4   8  -3    0.79    0.08
  -4   8   3    0.79    0.08
  -4   8   3    0.94    0.06
   4   8  -3    0.84    0.10
   4   8  -3    0.82    0.06
   2  -8  -3    0.28    0.04
  -2  -8   3    0.34    0.04
  -2  -8   3    0.32    0.05
   2  -8  -3    0.31    0.03
   2  -8  -3    0.33    0.05
  -2  -8   3    0.34    0.04
  -2  -8   3    0.37    0.07
  -2  -8   3    0.41    0.04
   2  -8  -3    0.26    0.07
  -2  -8   3    0.37    0.06
   2  -8  -3    0.41    0.04
   2  -8  -3    0.32    0.03
   2   8  -3    0.38    0.05
   2   8  -3    0.34    0.07
  -2   8   3    0.41    0.07
   2   8  -3    0.33    0.06
   0  -8   3    1.22    0.07
   0  -8   3    1.20    0.06
   0  -8   3    1.14    0.08
   0  -8  -3    1.14    0.12
   0  -8   3    1.27    0.10
   0  -8   3    1.30    0.07
   0  -8   3    1.37    0.11
   0  -8   3    1.42    0.07
   0   8   3    1.27    0.10
   0   8  -3    1.36    0.11
   0   8  -3    1.19    0.07
   2  -8   3    0.05    0.04
   2  -8   3    0.02    0.02
   2  -8   3    0.06    0.02
   2  -8   3    0.06    0.03
   2  -8   3    0.01    0.04
  -2  -8  -3    0.05    0.04
  -2   8  -3    0.07    0.04
   2   8   3    0.04    0.03
  -2   8  -3    0.08    0.02
   2   8   3    0.05    0.03
  -2   8  -3    0.03    0.04
   4  -8   3    0.13    0.04
   4  -8   3    0.10    0.03
  -4  -8  -3    0.16    0.03
  -4  -8  -3    0.14    0.02
   4  -8   3    0.08    0.05
   4  -8   3    0.16    0.04
  -4   8  -3    0.04    0.05
  -4   8  -3    0.08    0.04
   4   8   3    0.19    0.04
   4   8   3    0.10    0.04
   6  -8   3    0.56    0.07
  -6  -8  -3    0.62    0.06
   6  -8   3    0.63    0.07
  -6  -8  -3    0.64    0.05
   6  -8   3    0.70    0.10
  -6  -8  -3    0.51    0.06
   6   8   3    0.61    0.07
   6   8   3    0.47    0.07
  -6   8  -3    0.60    0.08
  -6   8  -3    0.59    0.09
  -6   8  -3    0.59    0.11
   6   8   3    0.58    0.04
  -8  -8  -3    0.02    0.03
   8  -8   3    0.06    0.04
  -8  -8  -3    0.00    0.04
   8  -8   3    0.00    0.05
   8   8   3    0.05    0.04
  -8   8  -3    0.05    0.07
   8   8   3    0.04    0.04
  -8   8  -3    0.05    0.05
  -8   8  -3    0.05    0.05
  10  -8   3    0.85    0.10
 -10  -8  -3    0.79    0.09
  10  -8   3    0.72    0.11
 -10  -8  -3    0.78    0.10
 -10   8  -3    0.57    0.09
 -10   8  -3    0.77    0.11
  10   8   3    0.73    0.10
  10   8   3    1.03    0.11
 -10   8  -3    0.80    0.15
 -12  -8  -3    0.32    0.07
  12  -8   3    0.53    0.09
 -12  -8  -3    0.41    0.08
  12  -8   3    0.52    0.10
 -12   8  -3    0.55    0.11
 -12   8  -3    0.60    0.15
  12   8   3    0.50    0.08
  12   8   3    0.53    0.09
  15  -9  -3    0.09    0.08
 -15  -9   3    0.09    0.06
  15  -9  -3    0.16    0.06
 -15  -9   3    0.00    0.05
  15   9  -3    0.02    0.06
 -15   9   3    0.06    0.09
  15   9  -3   -0.03    0.04
 -13  -9   3    1.24    0.14
  13  -9  -3    1.42    0.15
 -13  -9   3    1.31    0.13
  13  -9  -3    1.16    0.15
  13   9  -3    1.17    0.10
  13   9  -3    1.45    0.15
 -13   9   3    1.34    0.16
 -11  -9   3    0.01    0.04
  11  -9  -3    0.06    0.05
  11  -9  -3   -0.01    0.06
 -11  -9   3   -0.03    0.04
 -11   9   3    0.02    0.05
  11   9  -3    0.01    0.04
  11   9  -3    0.00    0.05
 -11   9   3    0.03    0.06
  -9  -9   3    2.62    0.16
   9  -9  -3    2.30    0.16
  -9  -9   3    3.08    0.15
   9  -9  -3    2.54    0.19
   9   9  -3    2.68    0.17
  -9   9   3    2.69    0.15
   9   9  -3    3.01    0.20
  -9   9   3    2.54    0.13
  -9   9   3    2.74    0.17
   9   9  -3    2.68    0.13
   7  -9  -3    0.38    0.04
   7  -9  -3    0.40    0.09
   7  -9  -3    0.37    0.06
   7  -9  -3    0.36    0.06
  -7  -9   3    0.34    0.06
  -7  -9   3    0.35    0.06
  -7  -9   3    0.47    0.05
   7   9  -3    0.37    0.05
  -7   9   3    0.35    0.05
  -7   9   3    0.41    0.05
  -7   9   3    0.44    0.06
   7   9  -3    0.27    0.08
   7   9  -3    0.28    0.06
  -7   9   3    0.36    0.06
  -5  -9   3    3.11    0.15
   5  -9  -3    2.86    0.14
   5  -9  -3    3.19    0.15
  -5  -9   3    3.17    0.13
  -5  -9   3    2.91    0.14
  -5  -9   3    3.11    0.14
   5  -9  -3    3.15    0.14
   5  -9  -3    3.04    0.20
   5  -9  -3    3.09    0.14
   5   9  -3    3.05    0.19
  -5   9   3    3.03    0.13
   5   9  -3    3.21    0.16
  -5   9   3    3.01    0.15
   5   9  -3    3.07    0.13
   3  -9  -3    2.34    0.10
   3  -9  -3    2.37    0.13
  -3  -9   3    2.30    0.10
  -3  -9   3    2.19    0.13
  -3  -9   3    2.35    0.11
   3  -9  -3    2.34    0.17
   3  -9  -3    2.28    0.11
  -3  -9   3    2.21    0.10
  -3  -9   3    2.38    0.15
   3  -9  -3    2.29    0.11
   3   9  -3    2.20    0.16
  -3   9   3    2.30    0.14
  -3   9   3    2.20    0.09
   3   9  -3    2.21    0.12
  -1  -9   3   29.26    0.99
  -1  -9   3   31.31    0.97
  -1  -9   3   29.66    1.01
   1  -9  -3   30.03    0.93
  -1  -9   3   30.91    0.94
  -1  -9   3   30.18    0.95
   1  -9  -3   32.17    1.04
   1  -9  -3   30.06    0.93
  -1  -9   3   30.56    0.94
  -1  -9   3   30.47    0.95
   1   9  -3   30.48    1.01
   1   9  -3   30.24    0.96
  -1   9   3   28.81    0.99
   1  -9   3    4.23    0.16
   1  -9   3    4.30    0.22
   1  -9   3    4.18    0.17
   1  -9   3    4.18    0.17
   1  -9   3    4.18    0.17
   1  -9   3    4.09    0.21
  -1  -9  -3    4.57    0.23
  -1   9  -3    4.10    0.21
   1   9   3    4.53    0.22
  -1   9  -3    4.10    0.16
  -3  -9  -3    4.08    0.14
  -3  -9  -3    4.27    0.14
   3  -9   3    4.26    0.22
   3  -9   3    4.36    0.17
  -3  -9  -3    3.99    0.22
   3  -9   3    4.00    0.18
   3  -9   3    4.19    0.17
  -3   9  -3    4.14    0.19
  -3   9  -3    4.01    0.16
  -3   9  -3    4.16    0.21
   3   9   3    4.24    0.19
   3   9   3    4.26    0.19
  -5  -9  -3   10.11    0.35
   5  -9   3   11.14    0.43
   5  -9   3   10.22    0.38
   5  -9   3   10.54    0.38
   5  -9   3   10.79    0.40
  -5  -9  -3   10.63    0.41
  -5  -9  -3   10.63    0.35
   5   9   3   11.14    0.40
  -5   9  -3    9.94    0.43
   5   9   3   11.15    0.39
  -5   9  -3   10.92    0.42
  -7  -9  -3    2.51    0.11
  -7  -9  -3    2.38    0.12
   7  -9   3    2.13    0.13
   7  -9   3    2.26    0.14
  -7  -9  -3    2.18    0.14
   7  -9   3    2.48    0.17
   7   9   3    2.56    0.15
   7   9   3    2.30    0.14
  -7   9  -3    2.64    0.20
  -7   9  -3    2.38    0.15
  -7   9  -3    2.23    0.14
  -9  -9  -3    1.30    0.09
  -9  -9  -3    1.03    0.10
   9  -9   3    1.10    0.12
   9  -9   3    1.17    0.10
   9  -9   3    1.25    0.14
  -9   9  -3    1.32    0.13
  -9   9  -3    1.38    0.18
  -9   9  -3    0.87    0.11
   9   9   3    1.03    0.11
   9   9   3    1.39    0.12
 -11  -9  -3    1.50    0.11
  11  -9   3    1.48    0.16
  11  -9   3    1.55    0.13
 -11   9  -3    1.62    0.14
  11   9   3    1.54    0.14
  11   9   3    1.71    0.13
 -11   9  -3    1.48    0.14
 -11   9  -3    1.85    0.23
 -13  -9  -3    0.86    0.10
  13  -9   3    1.11    0.13
  13  -9   3    0.77    0.12
  13   9   3    1.12    0.12
  13   9   3    0.89    0.13
 -13   9  -3    1.33    0.21
 -13   9  -3    1.20    0.24
 -14 -10   3    0.05    0.06
  14 -10  -3   -0.06    0.05
  14 -10  -3    0.07    0.08
  14  10  -3    0.09    0.05
  14  10  -3   -0.01    0.05
  12 -10  -3    0.15    0.06
  12 -10  -3    0.30    0.09
 -12 -10   3    0.19    0.06
 -12 -10   3    0.15    0.07
 -12  10   3    0.13    0.08
  12  10  -3    0.14    0.05
  12  10  -3    0.10    0.06
  10 -10  -3    0.07    0.06
 -10 -10   3    0.13    0.06
  10 -10  -3    0.06    0.06
 -10 -10   3    0.10    0.05
 -10  10   3   -0.05    0.05
  10  10  -3    0.09    0.04
  10  10  -3    0.06    0.06
  -8 -10   3    1.25    0.11
   8 -10  -3    1.13    0.14
  -8 -10   3    1.21    0.09
   8 -10  -3    1.32    0.11
   8  10  -3    1.25    0.09
  -8  10   3    1.19    0.10
   8  10  -3    1.05    0.11
   8  10  -3    1.29    0.15
  -8  10   3    1.19    0.09
  -6 -10   3    1.90    0.10
   6 -10  -3    1.62    0.11
   6 -10  -3    1.63    0.11
   6 -10  -3    1.57    0.17
  -6 -10   3    1.72    0.10
  -6 -10   3    1.75    0.12
  -6  10   3    1.87    0.11
   6  10  -3    1.80    0.12
  -6  10   3    1.76    0.12
   6  10  -3    1.56    0.15
   6  10  -3    1.72    0.10
  -4 -10   3    2.53    0.14
  -4 -10   3    2.48    0.15
  -4 -10   3    2.39    0.12
   4 -10  -3    2.66    0.13
  -4 -10   3    2.43    0.12
  -4 -10   3    2.39    0.16
   4 -10  -3    2.43    0.12
   4 -10  -3    2.57    0.12
   4 -10  -3    2.41    0.18
   4  10  -3    2.69    0.19
  -4  10   3    2.53    0.11
   4  10  -3    2.43    0.14
  -4  10   3    2.51    0.15
  -2 -10   3    1.95    0.19
   2 -10  -3    1.59    0.09
  -2 -10   3    1.88    0.09
   2 -10  -3    1.71    0.09
  -2 -10   3    1.82    0.09
  -2 -10   3    1.95    0.13
   2 -10  -3    1.58    0.07
  -2 -10   3    1.89    0.09
   2 -10  -3    1.74    0.07
  -2 -10   3    1.85    0.09
   2 -10  -3    1.63    0.15
   2  10  -3    1.87    0.11
   2  10  -3    1.77    0.15
  -2  10   3    1.76    0.13
   0 -10   3    1.05    0.07
   0 -10  -3    0.60    0.10
   0 -10   3    0.84    0.06
   0 -10   3    0.88    0.12
   0 -10   3    0.77    0.06
   0 -10   3    0.73    0.09
   0 -10   3    0.89    0.10
   0  10  -3    0.67    0.10
   0  10   3    0.64    0.10
   0  10  -3    0.81    0.07
  -2 -10  -3    0.70    0.11
   2 -10   3    0.72    0.07
   2 -10   3    0.61    0.07
   2 -10   3    0.73    0.06
   2 -10   3    0.71    0.10
   2  10   3    0.78    0.08
  -2  10  -3    0.72    0.10
   4 -10   3    2.63    0.14
   4 -10   3    3.21    0.19
  -4 -10  -3    2.61    0.11
   4 -10   3    2.93    0.14
  -4 -10  -3    2.86    0.18
  -4  10  -3    3.03    0.15
   4  10   3    3.04    0.16
   4  10   3    3.09    0.16
  -4  10  -3    2.71    0.18
   6 -10   3    0.11    0.06
   6 -10   3    0.07    0.04
   6 -10   3   -0.04    0.03
  -6 -10  -3    0.05    0.04
   6  10   3    0.08    0.05
  -6  10  -3    0.04    0.06
   6  10   3    0.05    0.04
  -6  10  -3   -0.01    0.04
   8 -10   3    0.24    0.06
  -8 -10  -3    0.26    0.04
   8 -10   3    0.28    0.07
   8 -10   3    0.28    0.08
   8  10   3    0.34    0.07
  -8  10  -3    0.25    0.07
  -8  10  -3    0.18    0.09
   8  10   3    0.30    0.07
  -8  10  -3    0.33    0.07
 -10 -10  -3    0.04    0.03
  10 -10   3    0.02    0.05
  10 -10   3    0.09    0.05
  10 -10   3   -0.01    0.06
  10  10   3    0.02    0.05
  10  10   3    0.07    0.05
 -10  10  -3    0.04    0.05
 -10  10  -3    0.09    0.09
  12 -10   3    0.08    0.06
  12 -10   3   -0.06    0.06
 -12 -10  -3    0.00    0.04
  12 -10   3    0.05    0.06
  12  10   3    0.01    0.05
 -12  10  -3    0.09    0.10
  12  10   3   -0.03    0.05
 -13 -11   3    0.24    0.07
  13 -11  -3    0.26    0.08
  13 -11  -3    0.12    0.08
  13  11  -3    0.16    0.08
  13  11  -3    0.20    0.06
 -11 -11   3    0.08    0.04
  11 -11  -3   -0.04    0.06
  11 -11  -3   -0.02    0.04
  11  11  -3   -0.03    0.03
  11  11  -3    0.02    0.05
   9 -11  -3    0.93    0.11
  -9 -11   3    0.97    0.08
   9 -11  -3    0.82    0.13
   9  11  -3    0.57    0.09
   9  11  -3    0.95    0.14
   9  11  -3    0.85    0.09
   7 -11  -3    0.20    0.06
  -7 -11   3    0.33    0.06
   7 -11  -3    0.34    0.09
  -7 -11   3    0.27    0.05
  -7 -11   3    0.27    0.05
  -7  11   3    0.30    0.06
   7  11  -3    0.35    0.07
   7  11  -3    0.32    0.05
   7  11  -3    0.23    0.09
  -5 -11   3    8.67    0.33
  -5 -11   3    8.33    0.32
   5 -11  -3    8.17    0.32
  -5 -11   3    8.87    0.30
   5 -11  -3    8.82    0.41
  -5  11   3    8.73    0.35
   5  11  -3    8.60    0.39
   5  11  -3    8.65    0.34
   3 -11  -3    0.02    0.02
   3 -11  -3   -0.01    0.03
  -3 -11   3   -0.03    0.04
   3 -11  -3    0.05    0.02
   3 -11  -3   -0.02    0.05
  -3 -11   3    0.00    0.02
  -3 -11   3   -0.01    0.02
  -3  11   3   -0.03    0.04
   3  11  -3   -0.11    0.05
   3  11  -3    0.01    0.04
   1 -11  -3    7.75    0.36
   1 -11  -3    7.75    0.27
  -1 -11   3    8.02    0.33
  -1 -11   3    7.99    0.28
  -1 -11   3    7.86    0.28
  -1  11   3    7.82    0.34
   1  11  -3    8.14    0.36
   1  11  -3    8.04    0.29
   1 -11   3    2.83    0.12
   1 -11   3    2.69    0.13
   1 -11   3    2.81    0.18
  -1 -11  -3    2.43    0.18
  -1  11  -3    2.68    0.12
  -1  11  -3    2.69    0.18
   1  11   3    2.61    0.18
   3 -11   3    2.12    0.11
   3 -11   3    2.10    0.12
  -3 -11  -3    2.02    0.16
   3 -11   3    2.43    0.17
   3  11   3    2.22    0.13
   3  11   3    2.10    0.13
  -3  11  -3    2.18    0.16
   5 -11   3    2.66    0.19
   5 -11   3    2.53    0.13
   5 -11   3    2.45    0.14
  -5 -11  -3    2.42    0.16
   5  11   3    2.53    0.15
   5  11   3    2.39    0.15
  -5  11  -3    2.58    0.17
   7 -11   3    0.43    0.07
   7 -11   3    0.55    0.08
   7 -11   3    0.83    0.12
   7  11   3    0.64    0.09
   7  11   3    0.47    0.09
  -7  11  -3    0.44    0.10
  -7  11  -3    0.60    0.10
   9 -11   3    0.14    0.05
   9 -11   3    0.05    0.06
  -9 -11  -3    0.00    0.03
   9 -11   3    0.03    0.05
  -9  11  -3    0.06    0.09
  -9  11  -3    0.04    0.05
   9  11   3   -0.01    0.05
   9  11   3   -0.05    0.03
 -11 -11  -3    0.41    0.07
  11 -11   3    0.43    0.09
  11 -11   3    0.39    0.10
  11 -11   3    0.28    0.07
  11  11   3    0.36    0.08
  11  11   3    0.42    0.10
  12 -12  -3    0.17    0.07
  12 -12  -3    0.12    0.08
 -12 -12   3    0.25    0.06
  12  12  -3    0.17    0.08
  10 -12  -3    0.05    0.07
  10 -12  -3    0.07    0.05
 -10 -12   3    0.03    0.04
  10  12  -3    0.03    0.04
  10  12  -3    0.04    0.05
  -8 -12   3    0.17    0.04
   8 -12  -3    0.12    0.08
   8  12  -3    0.08    0.06
   8  12  -3    0.24    0.05
   8  12  -3    0.17    0.08
  -6 -12   3    0.02    0.04
   6 -12  -3    0.01    0.07
   6 -12  -3    0.13    0.05
  -6 -12   3    0.09    0.03
   6 -12  -3    0.03    0.03
  -6  12   3    0.11    0.05
   6  12  -3   -0.01    0.07
   6  12  -3   -0.02    0.05
   4 -12  -3    1.02    0.15
  -4 -12   3    1.08    0.11
   4 -12  -3    0.86    0.06
  -4 -12   3    0.99    0.07
   4  12  -3    0.96    0.10
   4  12  -3    1.14    0.15
  -4  12   3    0.88    0.11
  -2 -12   3    0.26    0.04
  -2 -12   3    0.18    0.04
   2 -12  -3    0.22    0.08
  -2 -12   3    0.26    0.07
   2  12  -3    0.03    0.06
  -2  12   3    0.09    0.05
   2  12  -3    0.24    0.05
   0 -12   3    0.44    0.08
   0 -12  -3    0.48    0.10
   0 -12   3    0.50    0.06
   0 -12   3    0.42    0.05
   0  12  -3    0.40    0.06
   0  12  -3    0.30    0.08
   0  12   3    0.56    0.09
  -2 -12  -3    0.32    0.08
   2 -12   3    0.24    0.08
   2 -12   3    0.27    0.05
   2 -12   3    0.25    0.05
  -2  12  -3    0.30    0.08
   4 -12   3   -0.03    0.03
   4 -12   3   -0.02    0.05
  -4 -12  -3   -0.03    0.04
   4 -12   3   -0.01    0.03
   4  12   3   -0.05    0.03
  -4  12  -3    0.02    0.05
   4  12   3   -0.03    0.03
   6 -12   3    0.12    0.05
   6 -12   3    0.22    0.08
   6 -12   3    0.18    0.05
   6  12   3    0.20    0.06
   6  12   3    0.35    0.08
  -6  12  -3    0.22    0.07
   8 -12   3   -0.01    0.05
   8 -12   3    0.07    0.04
   8 -12   3   -0.02    0.04
   8  12   3   -0.02    0.04
  -8  12  -3    0.06    0.06
   8  12   3   -0.01    0.05
  10 -12   3    0.22    0.09
  10 -12   3    0.23    0.07
  10 -12   3    0.38    0.08
  10  12   3    0.22    0.07
  10  12   3    0.44    0.09
   9 -13  -3    1.70    0.20
   9  13  -3    1.58    0.20
   9  13  -3    1.52    0.15
   7 -13  -3    0.03    0.07
   7 -13  -3    0.11    0.04
   7  13  -3    0.17    0.09
   7  13  -3    0.06    0.05
  -5 -13   3    2.32    0.15
   5 -13  -3    2.68    0.22
   5 -13  -3    2.37    0.11
   5  13  -3    2.65    0.16
  -5  13   3    2.88    0.18
   5  13  -3    2.84    0.22
   3 -13  -3    0.10    0.07
  -3 -13   3    0.02    0.02
  -3 -13   3    0.05    0.05
  -3  13   3   -0.07    0.04
   3  13  -3    0.06    0.08
   3  13  -3    0.08    0.04
   1 -13  -3    2.68    0.21
  -1 -13   3    3.31    0.19
  -1 -13   3    2.89    0.13
  -1  13   3    3.11    0.20
   1  13  -3    2.92    0.15
   1  13  -3    2.94    0.22
  -1 -13  -3    1.48    0.17
   1 -13   3    1.35    0.09
   1 -13   3    1.40    0.15
  -1  13  -3    1.11    0.14
   3 -13   3   -0.01    0.05
  -3 -13  -3   -0.04    0.04
   3 -13   3    0.03    0.03
   3 -13   3    0.00    0.04
  -3  13  -3    0.01    0.06
   5 -13   3    0.25    0.08
   5 -13   3    0.29    0.06
   5 -13   3    0.28    0.06
   5  13   3    0.43    0.08
  -5  13  -3    0.30    0.08
   5  13   3    0.13    0.06
   7 -13   3    1.26    0.11
   7 -13   3    1.55    0.18
   7 -13   3    1.36    0.11
   7  13   3    1.25    0.14
   7  13   3    1.25    0.13
  -7  13  -3    1.24    0.15
   8 -14  -3    0.22    0.05
   8 -14  -3    0.39    0.11
   8  14  -3    0.27    0.11
   8  14  -3    0.27    0.08
   6 -14  -3    0.10    0.04
   6 -14  -3    0.03    0.08
   6  14  -3   -0.06    0.07
   6  14  -3    0.15    0.06
   4 -14  -3   -0.05    0.07
  -4 -14   3   -0.06    0.04
   4  14  -3   -0.02    0.04
   4  14  -3   -0.01    0.07
  -4  14   3   -0.04    0.05
   2 -14  -3    0.55    0.12
  -2 -14   3    0.55    0.09
   2  14  -3    0.49    0.11
  -2  14   3    0.55    0.10
   2  14  -3    0.61    0.08
   0 -14   3    0.13    0.04
   0 -14   3    0.04    0.06
   0 -14  -3    0.14    0.08
   0  14  -3   -0.02    0.06
   2 -14   3    0.19    0.05
  -2 -14  -3    0.16    0.07
   2 -14   3    0.18    0.08
  -2  14  -3    0.10    0.07
  -4 -14  -3    0.45    0.15
   4 -14   3    0.31    0.06
   4 -14   3    0.31    0.10
  -4  14  -3    0.42    0.10
   6 -14   3    0.27    0.06
   6 -14   3    0.25    0.10
  -6  14  -3    0.27    0.08
   6  14   3    0.19    0.07
   5 -15  -3    1.76    0.20
   5  15  -3    1.84    0.14
   5  15  -3    1.64    0.20
   3 -15  -3    0.08    0.08
  -3 -15   3    0.15    0.07
  -3  15   3    0.09    0.06
   3  15  -3    0.14    0.09
   3  15  -3    0.22    0.06
  -1 -15   3    0.53    0.10
   1 -15  -3    0.30    0.10
   1  15  -3    0.61    0.13
   1 -15   3   -0.11    0.05
  -1 -15  -3   -0.09    0.05
  -1  15  -3   -0.05    0.07
   3 -15   3    0.10    0.08
   3 -15   3    0.01    0.04
  -3  15  -3    0.10    0.08
  18   0  -4    0.04    0.06
 -18   0   4    0.13    0.09
 -18   0   4   -0.03    0.07
  18   0  -4    0.01    0.05
  16   0  -4    0.02    0.05
 -16   0   4    0.11    0.08
  16   0  -4    0.02    0.06
 -16   0   4    0.01    0.07
 -14   0   4    3.62    0.22
  14   0  -4    3.72    0.20
 -14   0   4    3.60    0.21
  14   0  -4    3.81    0.16
  14   0  -4    3.97    0.21
 -12   0   4    2.21    0.15
 -12   0   4    2.13    0.12
  12   0  -4    2.21    0.15
  12   0  -4    2.17    0.11
  12   0  -4    2.26    0.13
 -12   0   4    2.15    0.15
 -10   0   4    0.75    0.09
  10   0  -4    0.76    0.08
  10   0  -4    0.62    0.05
  10   0  -4    0.81    0.09
 -10   0   4    0.67    0.08
   8   0  -4    1.28    0.08
  -8   0   4    1.30    0.09
   8   0  -4    1.43    0.10
  -8   0   4    1.29    0.07
   8   0  -4    1.38    0.09
  -8   0   4    1.57    0.10
   8   0  -4    1.23    0.09
  -6   0   4   20.27    0.66
   6   0  -4   19.33    0.67
   6   0  -4   21.01    0.64
   6   0  -4   20.77    0.66
  -6   0   4   20.44    0.64
  -6   0   4   20.81    0.66
   4   0  -4  313.49    9.46
  -4   0   4  309.93    9.54
   4   0  -4  309.50    9.50
  -4   0   4  312.89    9.53
   4   0  -4  313.64    9.43
  -2   0   4   65.69    2.00
  -2   0   4   67.31    2.02
   2   0  -4   63.44    1.98
  -2   0   4   63.29    1.99
   2   0  -4   65.42    1.99
   2   0  -4   68.05    2.02
   0   0  -4  720.94   22.19
   0   0   4  728.98   23.47
   0   0   4  761.40   22.15
   0   0   4  699.17   23.00
   0   0   4  721.73   23.27
   0   0   4  734.43   22.73
   0   0  -4  770.96   23.41
   0   0  -4  717.97   22.85
  -2   0  -4  648.28   19.79
   2   0   4  646.59   19.76
  -2   0  -4  634.53   20.87
  -2   0  -4  648.74   19.89
   2   0   4  655.49   20.98
   2   0   4  649.54   21.40
  -2   0  -4  655.42   19.73
   2   0   4  661.47   19.80
   2   0   4  651.59   21.02
  -2   0  -4  698.62   19.78
   4   0   4    0.67    0.05
   4   0   4    0.75    0.07
   4   0   4    0.70    0.04
  -4   0  -4    0.73    0.06
  -4   0  -4    0.74    0.05
   4   0   4    0.85    0.05
   4   0   4    0.87    0.10
  -4   0  -4    0.68    0.07
  -4   0  -4    0.69    0.05
  -4   0  -4    0.76    0.05
   6   0   4  108.78    3.23
   6   0   4  106.61    3.22
  -6   0  -4  104.02    3.27
   6   0   4  105.96    3.23
  -6   0  -4  109.32    3.24
  -6   0  -4  104.10    3.25
   6   0   4  107.39    3.25
  -8   0  -4    9.50    0.34
   8   0   4    9.01    0.33
  -8   0  -4    8.51    0.36
   8   0   4    9.05    0.32
  -8   0  -4    9.73    0.36
  -8   0  -4    9.33    0.35
   8   0   4    9.24    0.32
 -10   0  -4    0.23    0.07
  10   0   4    0.29    0.04
  10   0   4    0.28    0.04
 -10   0  -4    0.19    0.06
  10   0   4    0.20    0.05
 -12   0  -4    0.27    0.08
  12   0   4    0.36    0.06
  12   0   4    0.29    0.05
 -12   0  -4    0.38    0.08
  12   0   4    0.33    0.05
 -14   0  -4    0.05    0.07
  14   0   4    0.01    0.05
  14   0   4    0.07    0.04
 -14   0  -4    0.04    0.06
  14   0   4    0.08    0.05
  14   0   4    0.08    0.04
 -16   0  -4    0.76    0.16
 -16   0  -4    0.78    0.14
  17  -1  -4    0.72    0.12
 -17  -1   4    0.41    0.11
  17  -1  -4    0.52    0.09
 -17  -1   4    0.62    0.12
 -17   1   4    0.60    0.12
  17   1  -4    0.40    0.09
  17   1  -4    0.63    0.10
 -17   1   4    0.53    0.11
  15  -1  -4    0.09    0.05
  15  -1  -4    0.11    0.06
  15  -1  -4    0.10    0.04
 -15  -1   4    0.19    0.08
 -15  -1   4    0.02    0.06
 -15   1   4    0.08    0.08
  15   1  -4    0.15    0.06
 -15   1   4    0.16    0.08
  13  -1  -4    0.12    0.05
  13  -1  -4    0.02    0.05
 -13  -1   4    0.10    0.05
  13  -1  -4    0.12    0.04
 -13  -1   4    0.19    0.06
 -13   1   4    0.09    0.06
  13   1  -4    0.16    0.05
  13   1  -4    0.19    0.06
  13   1  -4    0.08    0.02
 -13   1   4    0.14    0.06
  11  -1  -4    5.17    0.22
 -11  -1   4    5.37    0.25
 -11  -1   4    5.00    0.22
  11  -1  -4    5.18    0.21
 -11  -1   4    5.22    0.24
  11  -1  -4    5.75    0.25
  11   1  -4    5.44    0.24
 -11   1   4    5.15    0.24
 -11   1   4    5.67    0.25
  11   1  -4    5.25    0.23
  11   1  -4    5.49    0.19
   9  -1  -4    1.51    0.09
  -9  -1   4    1.55    0.10
   9  -1  -4    1.61    0.11
  -9  -1   4    1.69    0.11
   9  -1  -4    1.62    0.11
   9   1  -4    1.58    0.07
   9   1  -4    1.57    0.10
  -9   1   4    1.67    0.08
   9   1  -4    1.66    0.12
  -9   1   4    1.59    0.11
  -9   1   4    1.60    0.11
   9   1  -4    1.41    0.10
   7  -1  -4    9.39    0.34
  -7  -1   4    9.17    0.34
  -7  -1   4    9.16    0.34
   7  -1  -4    9.79    0.35
   7  -1  -4    9.73    0.34
  -7  -1   4    9.54    0.32
   7   1  -4    9.37    0.31
   7   1  -4    9.81    0.34
   7   1  -4    9.40    0.32
  -7   1   4    9.94    0.36
  -7   1   4    9.09    0.34
  -7   1   4    9.38    0.30
   7   1  -4    9.73    0.35
   7   1  -4    9.08    0.34
  -7   1   4    9.13    0.34
  -5  -1   4   22.10    0.70
   5  -1  -4   20.47    0.70
  -5  -1   4   21.76    0.69
  -5  -1   4   21.90    0.68
   5  -1  -4   21.28    0.69
   5  -1  -4   21.20    0.65
  -5   1   4   20.47    0.69
   5   1  -4   22.60    0.68
   5   1  -4   21.71    0.69
   5   1  -4   22.13    0.70
  -5   1   4   21.10    0.69
  -3  -1   4    4.71    0.18
   3  -1  -4    5.02    0.18
   3  -1  -4    5.10    0.20
  -3  -1   4    4.73    0.18
   3  -1  -4    4.99    0.18
  -3   1   4    4.94    0.18
  -3   1   4    4.87    0.20
   3   1  -4    4.86    0.17
   3   1  -4    4.93    0.18
  -3   1   4    5.05    0.18
   3   1  -4    4.91    0.16
  -1  -1   4    8.72    0.28
  -1  -1   4    8.77    0.27
  -1  -1   4    8.28    0.28
   1  -1  -4    8.60    0.28
   1  -1  -4    8.97    0.28
  -1  -1   4    8.66    0.29
   1  -1  -4    8.82    0.29
   1  -1  -4    8.53    0.31
  -1   1   4    8.76    0.31
  -1   1   4    8.78    0.29
   1   1  -4    8.46    0.28
   1   1  -4    8.54    0.32
   1   1  -4    8.93    0.27
  -1   1   4    8.87    0.28
   1   1  -4    8.86    0.28
  -1   1   4    8.34    0.28
   1  -1   4  194.51    6.09
   1  -1   4  191.87    6.12
  -1  -1  -4  196.59    6.08
   1  -1   4  190.13    6.06
   1  -1   4  194.06    6.05
  -1  -1  -4  218.80    6.11
  -1  -1  -4  211.59    6.13
  -1  -1  -4  196.00    6.07
  -1  -1  -4  195.26    6.05
   1  -1   4  187.40    6.08
  -1  -1  -4  216.20    6.09
   1   1   4  190.02    6.05
  -1   1  -4  198.09    6.04
   1   1   4  193.44    6.05
   1   1   4  198.90    6.07
   1   1   4  231.56    6.15
  -1   1  -4  195.62    6.07
  -3  -1  -4    1.91    0.09
   3  -1   4    1.92    0.09
  -3  -1  -4    1.99    0.08
  -3  -1  -4    2.05    0.09
  -3  -1  -4    2.13    0.10
   3  -1   4    1.74    0.09
   3  -1   4    1.74    0.08
   3   1   4    2.07    0.09
   3   1   4    1.94    0.09
  -3   1  -4    1.92    0.11
   3   1   4    2.02    0.09
  -3   1  -4    1.84    0.09
  -3   1  -4    1.79    0.08
   3   1   4    2.10    0.09
  -3   1  -4    1.89    0.10
   3   1   4    2.08    0.08
   3   1   4    1.92    0.08
   5  -1   4   15.06    0.48
   5  -1   4   14.44    0.47
   5  -1   4   14.59    0.50
  -5  -1  -4   14.32    0.50
  -5  -1  -4   15.23    0.48
   5  -1   4   15.15    0.50
  -5  -1  -4   14.46    0.49
  -5  -1  -4   14.86    0.49
   5  -1   4   14.78    0.48
  -5   1  -4   14.99    0.49
   5   1   4   14.98    0.48
   5   1   4   14.85    0.48
   5   1   4   14.78    0.48
  -5   1  -4   14.15    0.47
   5   1   4   14.49    0.50
  -5   1  -4   14.70    0.52
   5   1   4   14.69    0.49
   5   1   4   15.92    0.50
  -7  -1  -4    0.21    0.05
   7  -1   4    0.24    0.03
  -7  -1  -4    0.26    0.06
   7  -1   4    0.21    0.04
  -7  -1  -4    0.26    0.04
   7  -1   4    0.22    0.04
  -7  -1  -4    0.23    0.04
   7   1   4    0.23    0.03
   7   1   4    0.19    0.04
   7   1   4    0.16    0.03
   7   1   4    0.20    0.05
   7   1   4    0.27    0.04
  -7   1  -4    0.15    0.05
  -7   1  -4    0.24    0.05
  -7   1  -4    0.18    0.04
   9  -1   4    0.48    0.05
  -9  -1  -4    0.67    0.09
   9  -1   4    0.49    0.07
   9  -1   4    0.59    0.06
  -9  -1  -4    0.48    0.08
   9   1   4    0.51    0.06
  -9   1  -4    0.51    0.09
  -9   1  -4    0.42    0.07
   9   1   4    0.53    0.06
   9   1   4    0.43    0.05
   9   1   4    0.42    0.06
 -11  -1  -4    0.04    0.05
 -11  -1  -4    0.05    0.05
  11  -1   4    0.05    0.04
  11  -1   4    0.04    0.03
  11  -1   4    0.08    0.04
  11   1   4    0.02    0.04
  11   1   4    0.10    0.04
 -11   1  -4    0.08    0.06
  11   1   4    0.01    0.03
 -11   1  -4    0.13    0.06
  11   1   4    0.09    0.03
  13  -1   4    0.51    0.08
  13  -1   4    0.46    0.06
 -13  -1  -4    0.40    0.09
 -13  -1  -4    0.63    0.12
  13  -1   4    0.44    0.06
  13   1   4    0.51    0.08
 -13   1  -4    0.54    0.12
  13   1   4    0.47    0.06
 -13   1  -4    0.46    0.09
  13   1   4    0.56    0.07
  13   1   4    0.50    0.09
 -15  -1  -4    0.35    0.09
  15  -1   4    0.39    0.08
 -15  -1  -4    0.44    0.11
  15   1   4    0.36    0.08
 -15   1  -4    0.49    0.13
  15   1   4    0.29    0.06
  15   1   4    0.29    0.07
 -15   1  -4    0.35    0.09
 -18  -2   4    0.72    0.13
  18  -2  -4    0.81    0.12
 -18  -2   4    0.74    0.13
  18   2  -4    0.86    0.12
 -18   2   4    1.01    0.15
  18   2  -4    0.57    0.11
 -18   2   4    0.70    0.13
  16  -2  -4    1.36    0.12
 -16  -2   4    1.52    0.17
  16  -2  -4    1.41    0.11
 -16  -2   4    1.42    0.16
 -16   2   4    1.52    0.17
  16   2  -4    1.56    0.14
  16   2  -4    1.34    0.14
 -16   2   4    1.49    0.16
  14  -2  -4    5.21    0.26
 -14  -2   4    4.96    0.26
  14  -2  -4    4.77    0.22
 -14  -2   4    4.80    0.26
  14  -2  -4    5.09    0.23
 -14   2   4    5.06    0.27
 -14   2   4    5.48    0.27
  14   2  -4    5.38    0.25
  14   2  -4    5.19    0.25
  12  -2  -4    6.63    0.30
  12  -2  -4    6.57    0.27
 -12  -2   4    6.58    0.30
 -12  -2   4    6.92    0.30
  12  -2  -4    6.72    0.27
 -12   2   4    6.80    0.30
  12   2  -4    6.86    0.21
  12   2  -4    6.78    0.29
  12   2  -4    6.91    0.29
 -12   2   4    6.44    0.29
 -12   2   4    6.32    0.25
 -10  -2   4    3.11    0.17
  10  -2  -4    3.36    0.18
 -10  -2   4    2.96    0.17
 -10  -2   4    3.00    0.15
  10  -2  -4    3.52    0.16
  10   2  -4    3.30    0.17
 -10   2   4    3.38    0.17
 -10   2   4    3.35    0.13
  10   2  -4    3.13    0.16
 -10   2   4    3.35    0.18
  10   2  -4    3.16    0.11
  -8  -2   4   14.01    0.50
  -8  -2   4   15.09    0.52
   8  -2  -4   14.75    0.50
  -8  -2   4   13.73    0.50
   8  -2  -4   14.81    0.50
   8  -2  -4   14.54    0.51
   8   2  -4   14.11    0.50
   8   2  -4   15.00    0.51
   8   2  -4   13.65    0.49
   8   2  -4   14.63    0.49
  -8   2   4   14.41    0.50
   8   2  -4   14.50    0.45
  -8   2   4   14.54    0.45
  -8   2   4   14.36    0.50
  -8   2   4   14.83    0.52
   6  -2  -4    0.39    0.06
  -6  -2   4    0.31    0.05
  -6  -2   4    0.40    0.05
   6  -2  -4    0.36    0.05
   6  -2  -4    0.31    0.05
  -6  -2   4    0.35    0.05
   6  -2  -4    0.39    0.05
   6   2  -4    0.27    0.05
   6   2  -4    0.42    0.05
   6   2  -4    0.34    0.02
  -6   2   4    0.37    0.05
  -6   2   4    0.42    0.05
  -4  -2   4    1.79    0.10
  -4  -2   4    2.01    0.09
  -4  -2   4    1.88    0.09
   4  -2  -4    1.50    0.09
   4  -2  -4    1.68    0.09
   4  -2  -4    1.55    0.10
   4   2  -4    1.98    0.07
   4   2  -4    2.00    0.10
  -4   2   4    1.54    0.08
  -4   2   4    1.58    0.10
  -4   2   4    1.64    0.08
   4   2  -4    2.01    0.09
   4   2  -4    2.02    0.09
  -2  -2   4   28.25    0.91
   2  -2  -4   27.95    0.87
  -2  -2   4   28.96    0.88
   2  -2  -4   29.13    0.87
   2  -2  -4   28.83    0.88
   2  -2  -4   28.13    0.90
  -2  -2   4   28.37    0.87
   2   2  -4   28.85    0.87
  -2   2   4   27.94    0.87
   2   2  -4   27.97    0.90
   2   2  -4   28.19    0.87
   2   2  -4   28.09    0.89
  -2   2   4   28.31    0.89
  -2   2   4   28.52    0.87
   0  -2   4    0.04    0.02
   0  -2  -4    0.06    0.02
   0  -2  -4    0.07    0.03
   0  -2   4    0.03    0.02
   0  -2  -4    0.09    0.02
   0  -2   4    0.05    0.02
   0  -2   4    0.10    0.04
   0   2  -4    0.04    0.03
   0   2   4    0.08    0.02
   0   2  -4    0.07    0.02
   0   2   4    0.07    0.02
   0   2   4    0.07    0.02
   0   2  -4    0.09    0.02
   0   2   4    0.06    0.02
   2  -2   4    0.04    0.02
  -2  -2  -4    0.01    0.01
  -2  -2  -4    0.03    0.02
   2  -2   4    0.06    0.02
  -2  -2  -4    0.04    0.02
   2  -2   4    0.04    0.02
   2  -2   4    0.05    0.02
  -2  -2  -4    0.03    0.01
  -2   2  -4    0.03    0.02
  -2   2  -4   -0.01    0.03
  -2   2  -4    0.01    0.02
   2   2   4    0.06    0.02
   2   2   4    0.03    0.02
   2   2   4    0.04    0.02
   2   2   4    0.06    0.02
   4  -2   4    4.83    0.18
  -4  -2  -4    4.62    0.17
  -4  -2  -4    4.60    0.17
   4  -2   4    4.71    0.18
  -4  -2  -4    4.84    0.18
   4  -2   4    4.89    0.19
  -4  -2  -4    4.64    0.18
  -4  -2  -4    4.51    0.19
   4  -2   4    5.07    0.22
   4   2   4    4.79    0.18
  -4   2  -4    4.84    0.18
   4   2   4    4.59    0.18
   4   2   4    4.69    0.17
  -4   2  -4    4.59    0.19
  -4   2  -4    4.96    0.19
  -4   2  -4    4.71    0.22
  -4   2  -4    4.70    0.16
   4   2   4    4.76    0.18
   4   2   4    4.80    0.18
   6  -2   4    0.99    0.11
   6  -2   4    0.95    0.07
  -6  -2  -4    0.99    0.08
  -6  -2  -4    0.93    0.07
  -6  -2  -4    1.02    0.08
  -6  -2  -4    1.04    0.06
   6  -2   4    0.90    0.07
  -6  -2  -4    1.15    0.07
  -6   2  -4    0.88    0.05
   6   2   4    1.10    0.06
   6   2   4    1.07    0.06
   6   2   4    0.97    0.07
   6   2   4    0.93    0.07
  -6   2  -4    0.90    0.10
  -6   2  -4    1.11    0.08
  -8  -2  -4   12.06    0.44
   8  -2   4   11.77    0.39
  -8  -2  -4   11.33    0.43
   8  -2   4   11.78    0.42
   8  -2   4   12.02    0.42
   8   2   4   11.68    0.40
  -8   2  -4   12.37    0.47
  -8   2  -4   12.32    0.44
   8   2   4   12.47    0.43
   8   2   4   11.88    0.41
   8   2   4   12.08    0.40
   8   2   4   11.74    0.42
  10  -2   4    1.25    0.10
  10  -2   4    1.43    0.10
 -10  -2  -4    1.44    0.11
  10  -2   4    1.34    0.08
 -10  -2  -4    1.21    0.13
  10   2   4    1.28    0.10
 -10   2  -4    1.26    0.15
  10   2   4    1.28    0.09
 -10   2  -4    1.54    0.12
  10   2   4    1.35    0.10
  10   2   4    1.29    0.08
 -12  -2  -4    4.69    0.23
 -12  -2  -4    3.85    0.23
  12  -2   4    3.91    0.20
  12  -2   4    3.98    0.19
  12  -2   4    3.96    0.17
  12   2   4    4.03    0.17
  12   2   4    4.13    0.18
  12   2   4    4.06    0.19
  12   2   4    4.14    0.21
 -12   2  -4    3.96    0.22
 -12   2  -4    4.56    0.26
  14  -2   4    1.92    0.13
 -14  -2  -4    2.09    0.17
  14  -2   4    2.01    0.14
 -14  -2  -4    1.96    0.20
  14   2   4    1.96    0.15
  14   2   4    2.13    0.14
 -14   2  -4    2.13    0.17
 -14   2  -4    1.82    0.21
  14   2   4    2.25    0.13
 -17  -3   4    0.00    0.08
  17  -3  -4    0.06    0.06
 -17  -3   4    0.02    0.06
 -17   3   4    0.04    0.08
 -17   3   4    0.12    0.08
  17   3  -4    0.03    0.05
  17   3  -4    0.09    0.06
  15  -3  -4    2.08    0.17
  15  -3  -4    2.00    0.13
  15  -3  -4    2.14    0.14
 -15  -3   4    1.99    0.16
 -15  -3   4    2.20    0.17
 -15   3   4    2.25    0.18
 -15   3   4    2.17    0.18
  15   3  -4    1.93    0.15
  15   3  -4    1.93    0.14
  13  -3  -4    2.05    0.16
  13  -3  -4    1.86    0.12
  13  -3  -4    1.95    0.13
 -13  -3   4    1.98    0.15
 -13  -3   4    2.02    0.15
 -13   3   4    1.56    0.14
  13   3  -4    2.24    0.15
  13   3  -4    2.16    0.14
 -13   3   4    1.78    0.16
 -13   3   4    1.94    0.13
  11  -3  -4    4.88    0.23
 -11  -3   4    4.88    0.23
 -11  -3   4    5.06    0.23
  11  -3  -4    4.72    0.23
 -11   3   4    5.03    0.24
 -11   3   4    4.85    0.17
  11   3  -4    5.05    0.22
  11   3  -4    4.79    0.23
 -11   3   4    4.93    0.23
   9  -3  -4    0.45    0.07
  -9  -3   4    0.43    0.06
  -9  -3   4    0.54    0.07
  -9  -3   4    0.51    0.07
   9  -3  -4    0.43    0.07
   9  -3  -4    0.41    0.06
  -9   3   4    0.51    0.03
  -9   3   4    0.51    0.08
   9   3  -4    0.50    0.07
   9   3  -4    0.53    0.07
   9   3  -4    0.60    0.08
  -9   3   4    0.35    0.06
   9   3  -4    0.41    0.07
  -7  -3   4    0.75    0.08
   7  -3  -4    0.61    0.08
  -7  -3   4    0.76    0.08
   7  -3  -4    0.50    0.07
  -7  -3   4    1.07    0.10
   7  -3  -4    0.50    0.06
  -7  -3   4    0.51    0.06
   7  -3  -4    0.53    0.08
   7   3  -4    0.73    0.07
   7   3  -4    0.54    0.06
  -7   3   4    0.48    0.06
   7   3  -4    0.65    0.07
  -7   3   4    0.70    0.08
  -7   3   4    0.49    0.06
   7   3  -4    0.76    0.07
   5  -3  -4   36.99    1.17
  -5  -3   4   38.49    1.20
  -5  -3   4   38.65    1.18
  -5  -3   4   37.44    1.19
  -5  -3   4   38.28    1.14
   5  -3  -4   37.19    1.19
   5  -3  -4   37.38    1.17
  -5   3   4   38.01    1.17
   5   3  -4   37.92    1.14
  -5   3   4   37.09    1.18
   5   3  -4   39.33    1.17
   5   3  -4   37.64    1.18
  -5   3   4   36.37    1.19
   5   3  -4   38.81    1.17
   5   3  -4   37.94    1.18
   5   3  -4   37.14    1.18
   3  -3  -4    0.38    0.03
   3  -3  -4    0.38    0.05
   3  -3  -4    0.42    0.04
  -3  -3   4    0.34    0.04
  -3  -3   4    0.39    0.03
   3  -3  -4    0.39    0.04
  -3  -3   4    0.35    0.04
  -3  -3   4    0.46    0.06
   3   3  -4    0.48    0.05
  -3   3   4    0.30    0.04
   3   3  -4    0.39    0.03
  -3   3   4    0.38    0.03
   3   3  -4    0.37    0.03
  -3   3   4    0.45    0.05
   3   3  -4    0.38    0.02
   3   3  -4    0.33    0.04
   1  -3  -4    2.42    0.09
  -1  -3   4    2.30    0.10
   1  -3  -4    2.29    0.11
  -1  -3   4    2.47    0.10
  -1  -3   4    2.65    0.14
   1  -3  -4    2.37    0.09
  -1  -3   4    2.18    0.10
   1   3  -4    2.40    0.09
  -1   3   4    2.45    0.10
   1   3  -4    2.36    0.13
   1   3  -4    2.48    0.10
  -1   3   4    2.35    0.09
  -1  -3  -4    1.50    0.06
   1  -3   4    1.56    0.10
   1  -3   4    1.46    0.07
   1  -3   4    1.63    0.08
   1  -3   4    1.67    0.08
  -1  -3  -4    1.55    0.07
  -1  -3  -4    1.60    0.07
   1  -3   4    1.55    0.07
   1   3   4    1.49    0.05
  -1   3  -4    1.59    0.07
  -1   3  -4    1.67    0.12
   1   3   4    1.43    0.06
   1   3   4    1.54    0.05
   1   3   4    1.50    0.06
   3  -3   4   13.91    0.50
  -3  -3  -4   13.34    0.45
  -3  -3  -4   13.86    0.46
   3  -3   4   13.25    0.46
  -3  -3  -4   14.16    0.44
   3  -3   4   13.28    0.47
   3  -3   4   13.31    0.45
  -3  -3  -4   15.76    0.46
   3  -3   4   13.20    0.46
  -3  -3  -4   14.84    0.45
   3   3   4   15.94    0.45
   3   3   4   16.48    0.47
  -3   3  -4   13.94    0.46
   3   3   4   14.92    0.46
  -3   3  -4   13.08    0.51
   3   3   4   14.16    0.46
  -3   3  -4   12.90    0.46
   3   3   4   13.88    0.44
  -3   3  -4   12.82    0.43
  -3   3  -4   12.70    0.47
   3   3   4   15.05    0.45
  -5  -3  -4    0.47    0.06
   5  -3   4    0.67    0.07
  -5  -3  -4    0.60    0.06
   5  -3   4    0.64    0.06
  -5  -3  -4    0.47    0.04
   5  -3   4    0.51    0.06
  -5  -3  -4    0.40    0.05
  -5  -3  -4    0.49    0.05
   5   3   4    0.48    0.05
   5   3   4    0.47    0.04
  -5   3  -4    0.63    0.03
  -5   3  -4    0.57    0.07
  -5   3  -4    0.65    0.09
   5   3   4    0.52    0.06
  -5   3  -4    0.55    0.06
   5   3   4    0.54    0.06
   5   3   4    0.41    0.05
  -7  -3  -4    2.75    0.13
   7  -3   4    2.64    0.13
  -7  -3  -4    2.46    0.13
  -7  -3  -4    2.61    0.14
   7  -3   4    2.49    0.13
  -7   3  -4    2.76    0.15
   7   3   4    2.51    0.13
   7   3   4    2.65    0.11
   7   3   4    2.52    0.13
  -7   3  -4    2.50    0.17
  -9  -3  -4    0.76    0.09
   9  -3   4    0.71    0.08
   9  -3   4    0.75    0.08
  -9  -3  -4    0.63    0.09
   9  -3   4    0.70    0.05
   9   3   4    0.62    0.06
   9   3   4    0.65    0.08
   9   3   4    0.74    0.08
  -9   3  -4    0.85    0.10
  -9   3  -4    0.71    0.11
 -11  -3  -4    0.76    0.11
 -11  -3  -4    0.68    0.10
  11  -3   4    0.65    0.05
  11  -3   4    0.68    0.08
  11  -3   4    0.75    0.09
  11   3   4    0.62    0.08
  11   3   4    0.82    0.10
  11   3   4    0.70    0.07
 -11   3  -4    0.62    0.10
 -11   3  -4    0.60    0.11
 -13  -3  -4    0.10    0.06
  13  -3   4    0.03    0.04
  13  -3   4   -0.01    0.04
 -13  -3  -4   -0.02    0.06
 -13   3  -4   -0.02    0.06
  13   3   4    0.04    0.03
  13   3   4   -0.04    0.04
 -13   3  -4   -0.03    0.05
  13   3   4    0.00    0.04
  15  -3   4    0.27    0.06
  15  -3   4    0.31    0.08
 -15  -3  -4    0.34    0.09
 -15  -3  -4    0.20    0.09
  15   3   4    0.23    0.07
 -15   3  -4    0.40    0.10
  15   3   4    0.25    0.06
  15   3   4    0.20    0.06
 -15   3  -4    0.25    0.11
  18  -4  -4    0.16    0.08
 -18  -4   4    0.07    0.08
 -18  -4   4    0.15    0.08
  18   4  -4    0.23    0.08
 -18   4   4    0.22    0.09
  18   4  -4    0.17    0.06
 -18   4   4    0.10    0.09
  18   4  -4    0.07    0.05
 -16  -4   4    1.95    0.19
  16  -4  -4    2.01    0.14
 -16  -4   4    1.74    0.18
  16   4  -4    2.06    0.14
  16   4  -4    2.13    0.16
 -16   4   4    2.01    0.20
 -16   4   4    1.97    0.17
  16   4  -4    1.86    0.13
  14  -4  -4    0.68    0.11
  14  -4  -4    0.64    0.08
 -14  -4   4    0.69    0.11
 -14  -4   4    0.72    0.11
  14  -4  -4    0.75    0.10
  14   4  -4    0.89    0.11
 -14   4   4    0.80    0.12
  14   4  -4    0.69    0.09
  14   4  -4    0.69    0.08
 -14   4   4    0.55    0.10
  12  -4  -4    0.91    0.10
 -12  -4   4    0.57    0.09
  12  -4  -4    0.53    0.09
 -12  -4   4    0.86    0.11
  12   4  -4    0.84    0.11
 -12   4   4    0.80    0.11
 -12   4   4    0.75    0.05
  12   4  -4    0.78    0.09
  12   4  -4    0.64    0.07
 -12   4   4    0.67    0.10
  10  -4  -4    1.79    0.13
  10  -4  -4    1.82    0.13
 -10   4   4    2.03    0.13
  10   4  -4    1.97    0.12
 -10   4   4    1.68    0.12
  10   4  -4    1.90    0.12
 -10   4   4    1.73    0.07
  10   4  -4    2.07    0.13
 -10   4   4    1.78    0.07
   8  -4  -4    5.28    0.24
   8  -4  -4    5.72    0.24
  -8  -4   4    5.61    0.23
  -8  -4   4    5.29    0.22
  -8  -4   4    5.44    0.23
   8  -4  -4    5.12    0.23
   8   4  -4    4.74    0.21
   8   4  -4    5.35    0.20
  -8   4   4    5.52    0.23
   8   4  -4    5.56    0.23
  -8   4   4    5.56    0.24
  -8   4   4    5.23    0.22
   8   4  -4    5.47    0.23
   8   4  -4    5.27    0.23
   6  -4  -4    2.54    0.17
   6  -4  -4    3.17    0.16
   6  -4  -4    2.75    0.14
  -6  -4   4    3.14    0.15
  -6  -4   4    3.26    0.14
   6  -4  -4    2.94    0.14
  -6  -4   4    3.19    0.10
  -6  -4   4    3.08    0.15
  -6  -4   4    3.21    0.16
   6   4  -4    3.18    0.14
   6   4  -4    3.26    0.12
  -6   4   4    2.88    0.14
  -6   4   4    2.82    0.14
   6   4  -4    3.20    0.14
   6   4  -4    3.17    0.16
   6   4  -4    3.26    0.11
   6   4  -4    3.21    0.14
   6   4  -4    3.35    0.15
   4  -4  -4   54.02    1.66
   4  -4  -4   52.98    1.65
  -4  -4   4   54.88    1.67
  -4  -4   4   53.83    1.66
  -4  -4   4   56.41    1.68
  -4  -4   4   53.99    1.63
   4  -4  -4   52.13    1.65
  -4  -4   4   54.17    1.65
   4  -4  -4   53.56    1.63
  -4   4   4   53.33    1.65
   4   4  -4   53.16    1.62
   4   4  -4   54.39    1.64
  -4   4   4   53.80    1.64
   4   4  -4   55.52    1.65
   4   4  -4   52.73    1.67
   4   4  -4   54.94    1.64
  -4   4   4   53.04    1.66
   4   4  -4   53.75    1.66
   4   4  -4   52.92    1.66
   2  -4  -4   11.94    0.40
   2  -4  -4   12.24    0.38
  -2  -4   4   11.66    0.39
  -2  -4   4   11.53    0.39
  -2  -4   4   11.97    0.37
   2  -4  -4   11.81    0.39
  -2  -4   4   12.10    0.39
   2  -4  -4   12.15    0.38
  -2  -4   4   12.24    0.43
  -2   4   4   12.06    0.38
   2   4  -4   12.25    0.40
   2   4  -4   12.09    0.41
   2   4  -4   12.29    0.38
   2   4  -4   11.73    0.41
   2   4  -4   11.35    0.39
   0  -4   4    2.47    0.10
   0  -4  -4    2.66    0.10
   0  -4  -4    2.56    0.12
   0  -4  -4    2.91    0.11
   0  -4  -4    2.70    0.09
   0  -4   4    2.49    0.11
   0  -4   4    2.54    0.11
   0  -4   4    2.66    0.15
   0  -4  -4    2.77    0.10
   0   4  -4    2.59    0.10
   0   4  -4    2.58    0.14
   0   4  -4    2.59    0.10
   0   4   4    2.64    0.09
   0   4   4    2.73    0.09
   0   4  -4    2.81    0.13
   0   4   4    2.65    0.11
  -2  -4  -4    0.19    0.03
   2  -4   4    0.39    0.06
  -2  -4  -4    0.19    0.03
   2  -4   4    0.19    0.04
   2  -4   4    0.33    0.04
   2  -4   4    0.23    0.03
  -2  -4  -4    0.20    0.02
   2  -4   4    0.25    0.04
  -2   4  -4    0.23    0.06
   2   4   4    0.13    0.03
   2   4   4    0.21    0.02
  -2   4  -4    0.22    0.02
   2   4   4    0.21    0.03
  -4  -4  -4   13.27    0.41
   4  -4   4   11.83    0.41
  -4  -4  -4   12.49    0.41
   4  -4   4   12.06    0.42
  -4  -4  -4   11.82    0.40
  -4  -4  -4   12.34    0.42
   4  -4   4   11.62    0.42
  -4  -4  -4   13.52    0.41
   4  -4   4   11.36    0.43
  -4  -4  -4   12.55    0.39
   4  -4   4   11.74    0.42
  -4   4  -4   11.50    0.42
  -4   4  -4   11.78    0.43
   4   4   4   12.25    0.39
   4   4   4   13.33    0.41
   4   4   4   11.74    0.38
  -4   4  -4   11.79    0.47
   4   4   4   11.94    0.41
   4   4   4   12.04    0.41
   4   4   4   13.40    0.40
  -6  -4  -4   13.43    0.45
   6  -4   4   14.28    0.48
   6  -4   4   14.07    0.47
  -6  -4  -4   13.40    0.47
   6  -4   4   14.14    0.49
  -6  -4  -4   13.80    0.47
  -6  -4  -4   13.99    0.46
  -6   4  -4   13.96    0.49
   6   4   4   13.90    0.44
   6   4   4   13.81    0.47
   6   4   4   13.32    0.46
   6   4   4   14.07    0.47
  -6   4  -4   14.41    0.53
   8  -4   4   11.10    0.40
   8  -4   4   11.89    0.41
  -8  -4  -4   11.35    0.40
  -8  -4  -4   10.64    0.41
   8   4   4   11.12    0.40
  -8   4  -4   10.58    0.46
   8   4   4   11.24    0.37
  -8   4  -4   11.26    0.42
   8   4   4   10.98    0.40
 -10  -4  -4    0.06    0.05
  10  -4   4    0.01    0.04
 -10  -4  -4    0.01    0.05
  10  -4   4    0.15    0.05
 -10   4  -4    0.01    0.06
  10   4   4    0.12    0.03
 -10   4  -4    0.09    0.06
  10   4   4    0.13    0.05
  10   4   4    0.09    0.05
  12  -4   4    0.22    0.06
  12  -4   4    0.19    0.06
 -12  -4  -4    0.27    0.07
 -12  -4  -4    0.27    0.08
  12   4   4    0.30    0.07
 -12   4  -4    0.13    0.07
 -12   4  -4    0.12    0.08
  12   4   4    0.29    0.06
  12   4   4    0.31    0.05
  14  -4   4    0.13    0.05
  14  -4   4    0.01    0.04
 -14  -4  -4    0.02    0.07
 -14  -4  -4   -0.05    0.05
  14   4   4    0.00    0.04
 -14   4  -4   -0.06    0.07
  14   4   4    0.00    0.03
  14   4   4   -0.05    0.03
 -14   4  -4    0.03    0.06
  17  -5  -4   -0.06    0.05
 -17  -5   4    0.00    0.06
 -17  -5   4    0.07    0.07
  17  -5  -4    0.02    0.05
  17   5  -4    0.04    0.05
 -17   5   4   -0.01    0.06
  17   5  -4   -0.02    0.05
 -17   5   4   -0.11    0.06
  17   5  -4    0.04    0.04
  15  -5  -4    0.42    0.09
 -15  -5   4    0.38    0.09
 -15  -5   4    0.36    0.09
  15  -5  -4    0.40    0.10
  15   5  -4    0.26    0.07
  15   5  -4    0.34    0.07
  15   5  -4    0.36    0.08
 -15   5   4    0.29    0.08
 -15   5   4    0.35    0.10
 -13  -5   4    0.21    0.07
  13  -5  -4    0.17    0.06
 -13  -5   4    0.13    0.06
  13  -5  -4    0.16    0.06
 -13   5   4    0.10    0.06
 -13   5   4    0.16    0.07
  13   5  -4    0.21    0.05
  13   5  -4    0.32    0.06
  13   5  -4    0.25    0.07
 -11  -5   4    2.82    0.16
  11  -5  -4    2.85    0.17
  11  -5  -4    2.86    0.17
 -11  -5   4    2.83    0.17
 -11   5   4    2.92    0.17
 -11   5   4    2.66    0.10
 -11   5   4    2.71    0.10
  11   5  -4    2.70    0.16
  11   5  -4    2.48    0.13
 -11   5   4    2.41    0.17
  11   5  -4    2.78    0.14
  -9  -5   4    1.69    0.11
   9  -5  -4    1.65    0.12
  -9  -5   4    1.70    0.12
   9  -5  -4    1.92    0.14
   9   5  -4    1.57    0.09
   9   5  -4    1.70    0.10
   9   5  -4    1.66    0.13
  -9   5   4    1.72    0.12
   9   5  -4    1.44    0.11
  -9   5   4    1.93    0.13
  -9   5   4    1.82    0.12
  -7  -5   4   35.01    1.11
   7  -5  -4   35.95    1.11
  -7  -5   4   36.41    1.13
   7  -5  -4   34.40    1.12
  -7  -5   4   34.91    1.10
   7  -5  -4   34.12    1.14
   7  -5  -4   33.98    1.10
   7   5  -4   34.28    1.12
   7   5  -4   34.94    1.07
   7   5  -4   35.02    1.08
   7   5  -4   35.12    1.09
   7   5  -4   34.03    1.11
  -7   5   4   34.30    1.10
  -7   5   4   35.18    1.10
  -7   5   4   33.72    1.05
  -5  -5   4   81.04    2.37
   5  -5  -4   77.22    2.35
   5  -5  -4   76.73    2.36
  -5  -5   4   78.79    2.38
  -5  -5   4   78.50    2.36
   5  -5  -4   76.45    2.32
  -5  -5   4   77.48    2.32
   5  -5  -4   77.35    2.40
   5  -5  -4   75.48    2.34
  -5  -5   4   76.83    2.35
   5   5  -4   75.76    2.37
   5   5  -4   77.57    2.32
  -5   5   4   73.19    2.32
   5   5  -4   77.49    2.32
   5   5  -4   77.90    2.33
   5   5  -4   78.99    2.34
   5   5  -4   76.90    2.36
  -5   5   4   75.81    2.34
  -5   5   4   72.05    2.35
  -5   5   4   75.62    2.33
   5   5  -4   77.81    2.34
   3  -5  -4    0.14    0.03
  -3  -5   4    0.11    0.03
   3  -5  -4    0.17    0.03
  -3  -5   4    0.11    0.02
  -3  -5   4    0.11    0.03
  -3  -5   4    0.14    0.02
   3  -5  -4    0.13    0.02
   3  -5  -4    0.09    0.03
   3  -5  -4    0.12    0.03
  -3  -5   4    0.15    0.04
   3   5  -4    0.12    0.02
   3   5  -4    0.11    0.02
   3   5  -4    0.08    0.04
  -3   5   4    0.11    0.02
   3   5  -4    0.24    0.04
   3   5  -4    0.14    0.03
   3   5  -4    0.10    0.03
   3   5  -4    0.13    0.03
   1  -5  -4    3.38    0.13
   1  -5  -4    3.31    0.14
  -1  -5   4    3.71    0.12
   1  -5  -4    3.37    0.12
   1  -5  -4    3.33    0.12
  -1  -5   4    3.50    0.13
  -1  -5   4    3.57    0.15
   1  -5  -4    3.48    0.14
   1  -5  -4    3.13    0.15
  -1  -5   4    3.84    0.19
  -1  -5   4    3.60    0.14
   1   5  -4    3.51    0.13
   1   5  -4    3.71    0.17
  -1   5   4    3.39    0.12
   1   5  -4    3.73    0.13
   1   5  -4    3.72    0.16
   1   5  -4    3.45    0.14
   1  -5   4    2.03    0.11
  -1  -5  -4    2.07    0.08
   1  -5   4    2.08    0.09
   1  -5   4    2.06    0.10
  -1  -5  -4    2.04    0.10
  -1  -5  -4    2.04    0.11
   1  -5   4    2.08    0.10
  -1  -5  -4    2.01    0.07
  -1  -5  -4    2.03    0.10
   1  -5   4    2.23    0.14
  -1   5  -4    2.38    0.12
   1   5   4    2.03    0.07
  -1   5  -4    2.00    0.08
  -1   5  -4    2.04    0.12
  -1   5  -4    2.06    0.09
   1   5   4    1.99    0.10
   1   5   4    2.12    0.07
  -1   5  -4    1.91    0.13
  -3  -5  -4    0.27    0.03
  -3  -5  -4    0.33    0.03
  -3  -5  -4    0.25    0.06
   3  -5   4    0.26    0.04
   3  -5   4    0.22    0.05
   3  -5   4    0.35    0.06
   3  -5   4    0.29    0.05
  -3  -5  -4    0.41    0.05
   3  -5   4    0.27    0.04
  -3  -5  -4    0.33    0.04
   3   5   4    0.37    0.04
  -3   5  -4    0.31    0.07
  -3   5  -4    0.26    0.04
   3   5   4    0.37    0.03
   3   5   4    0.27    0.04
   3   5   4    0.37    0.05
  -3   5  -4    0.16    0.04
  -5  -5  -4    7.28    0.24
  -5  -5  -4    6.42    0.23
   5  -5   4    6.03    0.24
   5  -5   4    6.10    0.26
  -5  -5  -4    6.92    0.24
   5  -5   4    6.05    0.26
   5  -5   4    6.43    0.25
  -5  -5  -4    6.52    0.23
   5   5   4    6.70    0.25
  -5   5  -4    6.37    0.31
  -5   5  -4    5.90    0.25
   5   5   4    5.89    0.24
   5   5   4    6.91    0.24
  -5   5  -4    6.05    0.25
   7  -5   4    0.13    0.04
  -7  -5  -4    0.07    0.04
   7  -5   4    0.22    0.05
  -7  -5  -4    0.14    0.04
  -7   5  -4    0.12    0.05
   7   5   4    0.08    0.02
  -7   5  -4    0.27    0.08
   7   5   4    0.11    0.03
   7   5   4    0.12    0.04
   7   5   4    0.07    0.04
   9  -5   4    0.24    0.06
  -9  -5  -4    0.18    0.04
   9  -5   4    0.27    0.06
  -9  -5  -4    0.22    0.06
  -9  -5  -4    0.25    0.06
  -9   5  -4    0.19    0.06
   9   5   4    0.21    0.03
   9   5   4    0.19    0.05
   9   5   4    0.32    0.06
  -9   5  -4    0.24    0.09
  11  -5   4    0.51    0.08
 -11  -5  -4    0.46    0.08
  11  -5   4    0.48    0.08
 -11  -5  -4    0.49    0.09
  11   5   4    0.57    0.08
  11   5   4    0.50    0.08
 -11   5  -4    0.41    0.09
 -11   5  -4    0.27    0.10
  11   5   4    0.50    0.05
  13  -5   4    0.00    0.05
  13  -5   4    0.03    0.05
 -13  -5  -4    0.08    0.06
 -13  -5  -4    0.00    0.06
  13   5   4    0.07    0.05
 -13   5  -4    0.03    0.06
  13   5   4    0.02    0.03
 -13   5  -4   -0.04    0.07
  13   5   4    0.07    0.05
 -15  -5  -4    0.22    0.08
  15  -5   4    0.21    0.07
 -15  -5  -4    0.21    0.10
  15  -5   4    0.30    0.07
 -15   5  -4    0.11    0.11
  15   5   4    0.13    0.06
  15   5   4    0.17    0.07
 -15   5  -4    0.17    0.08
 -16  -6   4    0.39    0.09
 -16  -6   4    0.37    0.09
  16  -6  -4    0.25    0.08
  16  -6  -4    0.39    0.09
 -16   6   4    0.32    0.09
 -16   6   4    0.38    0.11
  16   6  -4    0.48    0.10
  16   6  -4    0.45    0.07
  16   6  -4    0.36    0.07
  14  -6  -4    0.04    0.05
  14  -6  -4    0.01    0.05
 -14  -6   4    0.00    0.05
 -14  -6   4    0.09    0.05
  14   6  -4    0.02    0.03
 -14   6   4    0.04    0.06
  14   6  -4    0.01    0.04
 -14   6   4   -0.01    0.05
  14   6  -4    0.04    0.05
  12  -6  -4    1.82    0.15
 -12  -6   4    1.80    0.14
 -12  -6   4    1.79    0.14
  12  -6  -4    1.80    0.15
  12   6  -4    1.71    0.14
 -12   6   4    1.78    0.14
  12   6  -4    1.71    0.11
  12   6  -4    1.74    0.10
 -12   6   4    1.57    0.15
  10  -6  -4    1.73    0.14
  10  -6  -4    1.77    0.14
 -10  -6   4    1.71    0.12
 -10  -6   4    1.64    0.13
  10   6  -4    1.85    0.10
  10   6  -4    1.46    0.12
  10   6  -4    1.51    0.14
 -10   6   4    1.83    0.14
 -10   6   4    1.74    0.07
 -10   6   4    1.74    0.13
  -8  -6   4    2.13    0.13
  -8  -6   4    2.28    0.14
   8  -6  -4    2.35    0.13
   8  -6  -4    2.51    0.15
   8  -6  -4    2.50    0.16
  -8   6   4    2.26    0.09
   8   6  -4    2.17    0.14
  -8   6   4    2.15    0.14
   8   6  -4    2.24    0.10
  -8   6   4    2.62    0.14
   8   6  -4    2.33    0.15
  -8   6   4    2.36    0.13
   8   6  -4    2.21    0.11
   8   6  -4    2.19    0.11
  -6  -6   4   38.42    1.14
   6  -6  -4   37.42    1.18
  -6  -6   4   37.77    1.18
  -6  -6   4   40.46    1.21
   6  -6  -4   36.51    1.18
   6  -6  -4   37.12    1.19
  -6  -6   4   38.35    1.19
   6  -6  -4   36.56    1.23
   6   6  -4   38.21    1.14
   6   6  -4   37.87    1.19
  -6   6   4   37.08    1.18
  -6   6   4   36.51    1.17
  -6   6   4   36.29    1.15
   6   6  -4   37.64    1.15
   6   6  -4   38.15    1.16
   6   6  -4   38.25    1.22
  -6   6   4   35.44    1.18
   4  -6  -4   15.55    0.51
  -4  -6   4   15.82    0.52
   4  -6  -4   15.54    0.52
  -4  -6   4   16.11    0.55
  -4  -6   4   15.81    0.51
   4  -6  -4   15.79    0.58
   4  -6  -4   16.64    0.51
  -4  -6   4   15.41    0.51
  -4  -6   4   16.18    0.49
   4  -6  -4   15.33    0.51
  -4   6   4   15.01    0.51
   4   6  -4   16.23    0.50
   4   6  -4   15.90    0.49
   4   6  -4   15.50    0.49
   4   6  -4   16.14    0.55
   4   6  -4   15.71    0.53
   4   6  -4   15.72    0.50
  -4   6   4   15.44    0.51
   4   6  -4   15.49    0.55
  -2  -6   4   20.97    0.70
  -2  -6   4   20.48    0.64
  -2  -6   4   20.48    0.62
   2  -6  -4   19.56    0.63
   2  -6  -4   19.98    0.64
  -2  -6   4   19.85    0.64
   2  -6  -4   19.73    0.62
   2  -6  -4   19.91    0.65
   2  -6  -4   19.68    0.65
  -2  -6   4   20.20    0.65
   2  -6  -4   20.28    0.66
  -2  -6   4   21.35    0.68
   2   6  -4   20.23    0.65
   2   6  -4   20.24    0.62
   2   6  -4   21.41    0.69
  -2   6   4   20.59    0.62
   2   6  -4   20.24    0.64
   2   6  -4   19.52    0.68
   2   6  -4   20.32    0.64
   0  -6   4    1.03    0.08
   0  -6   4    0.86    0.10
   0  -6   4    0.89    0.05
   0  -6   4    1.04    0.06
   0  -6  -4    1.05    0.06
   0  -6   4    1.08    0.07
   0  -6  -4    0.88    0.07
   0  -6  -4    0.92    0.07
   0   6  -4    0.98    0.08
   0   6   4    0.82    0.06
   0   6  -4    1.04    0.08
   0   6  -4    0.99    0.05
   0   6  -4    0.98    0.08
   0   6  -4    1.06    0.06
   2  -6   4   21.31    0.71
  -2  -6  -4   20.43    0.63
   2  -6   4   20.91    0.67
  -2  -6  -4   20.24    0.62
   2  -6   4   20.30    0.65
  -2  -6  -4   21.42    0.73
   2  -6   4   20.68    0.68
   2  -6   4   20.80    0.66
   2   6   4   21.51    0.63
   2   6   4   19.87    0.66
  -2   6  -4   19.80    0.69
   2   6   4   20.77    0.66
   2   6   4   20.27    0.62
  -2   6  -4   19.83    0.72
  -2   6  -4   19.70    0.63
  -4  -6  -4    2.57    0.11
   4  -6   4    2.49    0.12
   4  -6   4    2.58    0.14
   4  -6   4    2.43    0.13
   4  -6   4    2.73    0.15
  -4  -6  -4    2.50    0.11
  -4  -6  -4    2.59    0.10
   4   6   4    2.90    0.14
  -4   6  -4    2.63    0.13
  -4   6  -4    2.43    0.18
   4   6   4    2.51    0.13
   4   6   4    2.71    0.11
   4   6   4    2.59    0.10
  -4   6  -4    2.48    0.13
   6  -6   4   15.30    0.53
   6  -6   4   15.03    0.52
  -6  -6  -4   16.52    0.51
   6  -6   4   15.05    0.54
  -6  -6  -4   15.41    0.51
  -6  -6  -4   16.99    0.52
  -6   6  -4   14.36    0.60
   6   6   4   15.58    0.53
   6   6   4   14.88    0.52
  -6   6  -4   14.82    0.54
  -8  -6  -4    8.89    0.34
   8  -6   4    8.65    0.35
  -8  -6  -4    8.44    0.32
  -8  -6  -4    8.76    0.33
   8  -6   4    8.62    0.33
   8   6   4    8.75    0.34
   8   6   4    8.66    0.33
   8   6   4    8.25    0.28
   8   6   4    8.86    0.27
  -8   6  -4    8.60    0.35
  -8   6  -4    8.63    0.41
  10  -6   4    3.65    0.20
  10  -6   4    4.01    0.20
 -10  -6  -4    3.48    0.19
 -10  -6  -4    3.95    0.19
  10   6   4    3.82    0.19
  10   6   4    3.67    0.14
 -10   6  -4    4.04    0.22
  10   6   4    3.33    0.19
 -10   6  -4    3.61    0.26
  12  -6   4    0.06    0.05
 -12  -6  -4    0.02    0.05
  12  -6   4    0.02    0.04
 -12  -6  -4    0.14    0.07
  12   6   4    0.03    0.05
 -12   6  -4    0.10    0.07
 -12   6  -4    0.05    0.08
  12   6   4    0.03    0.05
 -14  -6  -4    0.12    0.08
  14  -6   4    0.09    0.06
 -14  -6  -4    0.22    0.07
  14  -6   4    0.08    0.06
  14   6   4    0.13    0.06
  14   6   4    0.21    0.07
 -14   6  -4    0.08    0.08
 -14   6  -4    0.31    0.12
  15  -7  -4    0.02    0.05
 -15  -7   4   -0.08    0.05
 -15  -7   4    0.04    0.06
  15   7  -4    0.03    0.04
  15   7  -4    0.03    0.06
 -15   7   4   -0.02    0.06
 -15   7   4   -0.10    0.05
  13  -7  -4    0.34    0.09
  13  -7  -4    0.31    0.09
 -13  -7   4    0.51    0.09
 -13  -7   4    0.34    0.08
  13   7  -4    0.30    0.05
  13   7  -4    0.33    0.08
 -13   7   4    0.22    0.08
 -13   7   4    0.24    0.08
  13   7  -4    0.28    0.06
 -11  -7   4    0.14    0.06
  11  -7  -4    0.23    0.08
  11  -7  -4    0.18    0.08
 -11  -7   4    0.15    0.06
  11   7  -4    0.24    0.04
 -11   7   4    0.19    0.03
 -11   7   4    0.33    0.07
  11   7  -4    0.19    0.04
 -11   7   4    0.28    0.07
  11   7  -4    0.14    0.07
   9  -7  -4    9.85    0.39
   9  -7  -4    9.91    0.42
  -9  -7   4   10.03    0.38
  -9  -7   4   10.02    0.37
   9   7  -4    9.63    0.32
  -9   7   4   10.09    0.38
   9   7  -4    9.31    0.38
   9   7  -4   10.08    0.41
   9   7  -4    9.87    0.34
   9   7  -4    9.86    0.33
  -9   7   4    9.39    0.32
  -9   7   4    9.97    0.38
   7  -7  -4    9.86    0.36
  -7  -7   4    9.98    0.32
   7  -7  -4   10.14    0.42
  -7  -7   4   10.47    0.36
  -7  -7   4    9.78    0.37
   7  -7  -4    9.75    0.37
   7   7  -4   10.66    0.38
   7   7  -4   10.13    0.40
  -7   7   4    9.51    0.34
   7   7  -4   10.17    0.31
  -7   7   4    9.31    0.36
  -7   7   4   10.14    0.36
   7   7  -4    9.92    0.34
  -7   7   4    9.72    0.36
   5  -7  -4    0.06    0.05
   5  -7  -4    0.12    0.03
  -5  -7   4    0.04    0.02
   5  -7  -4    0.04    0.03
   5  -7  -4    0.13    0.04
  -5  -7   4    0.06    0.03
   5  -7  -4    0.11    0.03
  -5  -7   4    0.06    0.03
  -5  -7   4    0.10    0.05
   5  -7  -4    0.07    0.04
  -5   7   4    0.06    0.03
  -5   7   4    0.11    0.03
   5   7  -4    0.10    0.01
   5   7  -4    0.06    0.04
   5   7  -4    0.08    0.04
   5   7  -4    0.08    0.01
   5   7  -4    0.10    0.02
   3  -7  -4    4.12    0.15
   3  -7  -4    4.22    0.16
  -3  -7   4    4.12    0.15
  -3  -7   4    4.07    0.16
   3  -7  -4    4.09    0.22
   3  -7  -4    4.24    0.15
   3  -7  -4    4.14    0.18
  -3  -7   4    4.10    0.20
  -3  -7   4    4.08    0.17
   3  -7  -4    4.03    0.16
  -3  -7   4    4.01    0.16
   3   7  -4    4.10    0.17
  -3   7   4    4.20    0.18
   3   7  -4    4.07    0.14
   3   7  -4    4.10    0.15
   3   7  -4    4.17    0.19
   3   7  -4    3.79    0.20
  -3   7   4    4.19    0.15
  -1  -7   4    2.35    0.10
   1  -7  -4    2.26    0.13
  -1  -7   4    2.24    0.12
   1  -7  -4    2.26    0.11
  -1  -7   4    2.31    0.11
  -1  -7   4    2.31    0.15
  -1  -7   4    2.22    0.10
  -1  -7   4    2.39    0.09
   1  -7  -4    2.32    0.09
   1   7  -4    2.34    0.13
   1   7  -4    2.25    0.09
   1   7  -4    2.18    0.14
   1   7  -4    2.34    0.10
   1   7  -4    2.41    0.11
   1   7  -4    2.38    0.10
   1  -7   4    8.57    0.30
   1  -7   4    8.77    0.35
   1  -7   4    8.65    0.30
   1  -7   4    8.65    0.32
   1  -7   4    8.44    0.29
  -1   7  -4    8.26    0.29
  -1   7  -4    8.74    0.33
  -1   7  -4    8.06    0.33
  -1   7  -4    8.55    0.28
   1   7   4    8.32    0.31
   3  -7   4    0.12    0.03
  -3  -7  -4    0.07    0.02
   3  -7   4    0.05    0.04
  -3  -7  -4    0.09    0.01
   3  -7   4    0.09    0.03
   3   7   4    0.12    0.04
   3   7   4    0.13    0.04
  -3   7  -4    0.13    0.05
  -3   7  -4    0.15    0.06
  -5  -7  -4    6.77    0.24
   5  -7   4    7.15    0.26
  -5  -7  -4    6.65    0.25
   5  -7   4    6.76    0.27
   5  -7   4    6.95    0.29
  -5  -7  -4    6.79    0.24
   5   7   4    6.92    0.27
  -5   7  -4    7.10    0.34
   5   7   4    6.82    0.27
  -5   7  -4    6.82    0.27
   5   7   4    6.77    0.23
  -5   7  -4    6.84    0.29
  -5   7  -4    7.30    0.28
  -7  -7  -4    3.04    0.15
  -7  -7  -4    2.88    0.13
   7  -7   4    2.50    0.14
   7  -7   4    2.91    0.17
  -7  -7  -4    2.59    0.13
   7  -7   4    2.40    0.15
   7   7   4    2.92    0.16
   7   7   4    2.77    0.12
  -7   7  -4    2.62    0.21
  -7   7  -4    2.79    0.16
   7   7   4    2.76    0.15
  -9  -7  -4    0.61    0.07
   9  -7   4    0.45    0.07
  -9  -7  -4    0.54    0.08
   9  -7   4    0.43    0.08
   9   7   4    0.61    0.08
   9   7   4    0.46    0.08
  -9   7  -4    0.61    0.13
  -9   7  -4    0.62    0.10
  11  -7   4    0.36    0.08
 -11  -7  -4    0.32    0.07
 -11  -7  -4    0.20    0.07
  11  -7   4    0.33    0.08
  11   7   4    0.19    0.07
  11   7   4    0.52    0.08
 -11   7  -4    0.18    0.10
 -11   7  -4    0.33    0.08
 -13  -7  -4    0.16    0.08
  13  -7   4    0.17    0.07
 -13  -7  -4    0.10    0.06
  13  -7   4    0.07    0.06
  13   7   4    0.11    0.06
 -13   7  -4    0.20    0.12
 -13   7  -4    0.00    0.06
  13   7   4    0.15    0.06
  16  -8  -4    1.13    0.15
  16  -8  -4    0.94    0.13
 -16  -8   4    0.88    0.13
 -16  -8   4    1.13    0.14
 -16   8   4    0.83    0.15
  16   8  -4    1.11    0.14
  16   8  -4    1.00    0.11
 -14  -8   4    0.28    0.08
 -14  -8   4    0.29    0.08
  14  -8  -4    0.21    0.08
  14  -8  -4    0.33    0.09
 -14   8   4    0.26    0.09
  14   8  -4    0.26    0.08
 -14   8   4    0.22    0.07
  14   8  -4    0.23    0.06
  12  -8  -4    1.97    0.17
 -12  -8   4    2.34    0.16
  12  -8  -4    2.00    0.16
 -12  -8   4    2.17    0.15
 -12   8   4    1.85    0.16
  12   8  -4    1.96    0.16
 -12   8   4    2.14    0.16
  12   8  -4    2.13    0.12
 -10  -8   4    0.62    0.08
  10  -8  -4    0.57    0.09
  10  -8  -4    0.44    0.10
 -10  -8   4    0.63    0.09
 -10   8   4    0.57    0.09
 -10   8   4    0.37    0.07
  10   8  -4    0.43    0.08
  10   8  -4    0.43    0.09
 -10   8   4    0.41    0.05
  10   8  -4    0.48    0.06
  10   8  -4    0.51    0.03
   8  -8  -4    1.40    0.11
  -8  -8   4    1.56    0.11
   8  -8  -4    1.49    0.11
   8  -8  -4    1.15    0.14
  -8  -8   4    1.40    0.06
  -8  -8   4    1.33    0.11
  -8   8   4    1.29    0.08
   8   8  -4    1.35    0.09
  -8   8   4    1.40    0.11
   8   8  -4    1.59    0.15
   8   8  -4    1.30    0.12
  -8   8   4    1.61    0.11
  -6  -8   4    0.16    0.04
   6  -8  -4    0.18    0.06
   6  -8  -4    0.16    0.04
  -6  -8   4    0.15    0.03
   6  -8  -4    0.14    0.04
  -6  -8   4    0.19    0.05
   6  -8  -4    0.15    0.03
  -6  -8   4    0.16    0.05
  -6   8   4    0.13    0.04
   6   8  -4    0.14    0.05
   6   8  -4    0.18    0.03
  -6   8   4    0.16    0.04
   6   8  -4    0.22    0.07
   4  -8  -4   17.51    0.57
   4  -8  -4   17.97    0.59
   4  -8  -4   17.56    0.65
   4  -8  -4   17.49    0.56
   4  -8  -4   17.30    0.58
  -4  -8   4   18.36    0.62
  -4  -8   4   17.37    0.58
  -4  -8   4   17.15    0.57
   4  -8  -4   17.00    0.56
  -4  -8   4   17.09    0.57
  -4  -8   4   17.87    0.55
   4   8  -4   17.06    0.60
   4   8  -4   18.20    0.59
   4   8  -4   17.50    0.63
  -4   8   4   17.45    0.59
  -4   8   4   17.65    0.56
   2  -8  -4    0.04    0.03
  -2  -8   4    0.09    0.05
  -2  -8   4    0.08    0.02
   2  -8  -4    0.07    0.02
   2  -8  -4    0.09    0.02
   2  -8  -4    0.08    0.05
   2  -8  -4    0.06    0.01
  -2  -8   4    0.11    0.03
  -2  -8   4    0.04    0.03
  -2  -8   4    0.10    0.03
   2   8  -4    0.12    0.03
   2   8  -4    0.09    0.04
   2   8  -4    0.15    0.05
  -2   8   4    0.06    0.03
   0  -8   4   10.61    0.36
   0  -8   4   10.90    0.37
   0  -8   4   10.72    0.40
   0  -8   4   11.02    0.43
   0  -8  -4   11.00    0.44
   0  -8   4   10.76    0.35
   0  -8   4   10.63    0.37
   0   8  -4   10.65    0.41
   0   8  -4   10.76    0.36
   0   8  -4   10.98    0.35
   0   8  -4   10.54    0.36
   2  -8   4    0.25    0.04
   2  -8   4    0.28    0.05
   2  -8   4    0.23    0.04
   2  -8   4    0.24    0.05
  -2   8  -4    0.25    0.04
   2   8   4    0.20    0.04
  -2   8  -4    0.22    0.03
   2   8   4    0.24    0.05
  -2   8  -4    0.23    0.06
  -2   8  -4    0.16    0.05
  -4  -8  -4    2.81    0.12
   4  -8   4    2.91    0.14
   4  -8   4    3.20    0.15
  -4  -8  -4    2.93    0.11
   4  -8   4    2.97    0.17
  -4   8  -4    2.63    0.19
  -4   8  -4    3.14    0.17
   4   8   4    2.87    0.15
   4   8   4    3.06    0.15
  -6  -8  -4    6.07    0.24
  -6  -8  -4    6.31    0.23
   6  -8   4    6.63    0.29
   6  -8   4    6.70    0.26
   6  -8   4    6.31    0.26
   6   8   4    6.30    0.26
  -6   8  -4    6.24    0.33
   6   8   4    6.10    0.22
  -6   8  -4    6.73    0.27
   6   8   4    6.10    0.26
  -6   8  -4    6.62    0.29
  -8  -8  -4    0.57    0.07
   8  -8   4    0.49    0.09
   8  -8   4    0.40    0.07
  -8  -8  -4    0.70    0.07
   8  -8   4    0.52    0.08
   8   8   4    0.53    0.07
  -8   8  -4    0.52    0.09
   8   8   4    0.55    0.08
  -8   8  -4    0.71    0.10
  -8   8  -4    0.39    0.12
  10  -8   4    1.41    0.14
 -10  -8  -4    1.38    0.10
 -10  -8  -4    1.28    0.12
  10  -8   4    1.33    0.14
  10  -8   4    1.05    0.11
 -10   8  -4    1.09    0.17
  10   8   4    1.18    0.12
  10   8   4    1.25    0.12
 -10   8  -4    1.03    0.12
 -12  -8  -4    0.16    0.06
 -12  -8  -4    0.10    0.07
  12  -8   4    0.27    0.06
  12  -8   4    0.37    0.09
  12   8   4    0.13    0.06
  12   8   4    0.22    0.06
 -12   8  -4    0.34    0.09
 -12   8  -4    0.13    0.11
 -15  -9   4    0.09    0.07
  15  -9  -4    0.14    0.07
 -15  -9   4    0.40    0.09
  15  -9  -4    0.14    0.08
  15   9  -4    0.15    0.06
 -15   9   4    0.04    0.08
  15   9  -4    0.13    0.07
 -13  -9   4    0.38    0.08
 -13  -9   4    0.42    0.09
  13  -9  -4    0.29    0.09
  13  -9  -4    0.31    0.09
 -13   9   4    0.15    0.09
  13   9  -4    0.55    0.10
  13   9  -4    0.36    0.06
 -11  -9   4    0.95    0.12
  11  -9  -4    0.71    0.11
  11  -9  -4    0.54    0.11
 -11  -9   4    0.64    0.09
  11   9  -4    0.78    0.11
  11   9  -4    0.76    0.08
 -11   9   4    0.62    0.10
 -11   9   4    0.71    0.11
   9  -9  -4    3.61    0.23
  -9  -9   4    3.34    0.18
   9  -9  -4    3.06    0.18
  -9  -9   4    3.57    0.17
  -9   9   4    3.38    0.15
  -9   9   4    3.35    0.17
   9   9  -4    3.42    0.15
  -9   9   4    3.11    0.18
   9   9  -4    3.04    0.19
   9   9  -4    3.75    0.22
  -7  -9   4    0.45    0.06
   7  -9  -4    0.44    0.09
   7  -9  -4    0.42    0.07
  -7  -9   4    0.47    0.05
  -7  -9   4    0.31    0.07
   7  -9  -4    0.46    0.05
   7  -9  -4    0.43    0.07
   7   9  -4    0.47    0.06
  -7   9   4    0.56    0.07
   7   9  -4    0.53    0.10
  -7   9   4    0.46    0.06
   7   9  -4    0.36    0.08
   5  -9  -4    0.48    0.07
   5  -9  -4    0.42    0.06
  -5  -9   4    0.46    0.08
  -5  -9   4    0.41    0.06
  -5  -9   4    0.36    0.05
  -5  -9   4    0.44    0.05
   5  -9  -4    0.51    0.06
   5  -9  -4    0.42    0.06
  -5  -9   4    0.39    0.05
   5  -9  -4    0.40    0.05
   5  -9  -4    0.33    0.09
   5   9  -4    0.36    0.09
   5   9  -4    0.38    0.05
  -5   9   4    0.49    0.05
  -5   9   4    0.33    0.06
   5   9  -4    0.48    0.07
   3  -9  -4    4.86    0.27
   3  -9  -4    5.34    0.19
  -3  -9   4    5.39    0.26
  -3  -9   4    5.70    0.19
   3  -9  -4    5.21    0.20
   3  -9  -4    5.25    0.19
  -3  -9   4    5.46    0.21
  -3  -9   4    5.41    0.20
  -3  -9   4    5.31    0.22
   3   9  -4    5.29    0.22
  -3   9   4    5.27    0.23
  -3   9   4    5.22    0.18
   3   9  -4    5.79    0.27
   1  -9  -4    1.80    0.15
  -1  -9   4    1.62    0.12
   1  -9  -4    1.57    0.07
  -1  -9   4    1.72    0.09
  -1  -9   4    1.80    0.08
  -1  -9   4    1.67    0.15
  -1  -9   4    1.82    0.09
  -1  -9   4    1.76    0.09
   1  -9  -4    1.52    0.07
   1   9  -4    1.82    0.10
   1   9  -4    1.74    0.13
   1  -9   4    1.66    0.09
   1  -9   4    1.74    0.10
   1  -9   4    1.66    0.09
   1  -9   4    1.88    0.10
  -1  -9  -4    1.67    0.14
   1  -9   4    1.57    0.12
  -1   9  -4    1.60    0.07
  -1   9  -4    1.63    0.13
   1   9   4    1.54    0.10
  -1   9  -4    1.57    0.08
  -1   9  -4    1.69    0.08
  -3  -9  -4    0.39    0.03
   3  -9   4    0.52    0.08
   3  -9   4    0.50    0.07
   3  -9   4    0.49    0.06
   3  -9   4    0.47    0.06
  -3  -9  -4    0.48    0.03
  -3   9  -4    0.48    0.08
   3   9   4    0.59    0.07
  -3   9  -4    0.52    0.08
  -3   9  -4    0.58    0.09
   5  -9   4   10.35    0.41
   5  -9   4   10.14    0.36
  -5  -9  -4    9.57    0.34
   5  -9   4   10.34    0.39
   5  -9   4   10.03    0.37
   5   9   4   10.25    0.38
  -5   9  -4   10.09    0.40
   5   9   4   10.41    0.38
  -5   9  -4    9.65    0.43
  -7  -9  -4    3.14    0.13
   7  -9   4    2.82    0.16
   7  -9   4    3.07    0.16
   7  -9   4    3.15    0.19
  -7  -9  -4    3.03    0.15
  -7   9  -4    3.10    0.18
   7   9   4    2.75    0.16
   7   9   4    2.96    0.17
  -7   9  -4    2.91    0.18
  -7   9  -4    3.33    0.24
   9  -9   4    0.12    0.05
  -9  -9  -4    0.21    0.06
   9  -9   4    0.15    0.07
   9  -9   4    0.08    0.05
  -9  -9  -4    0.14    0.04
   9   9   4    0.09    0.05
  -9   9  -4    0.16    0.06
  -9   9  -4    0.21    0.10
  -9   9  -4    0.17    0.06
   9   9   4    0.11    0.05
 -11  -9  -4    0.04    0.04
  11  -9   4    0.03    0.06
  11  -9   4    0.15    0.06
  11  -9   4    0.07    0.05
  11   9   4    0.04    0.05
  11   9   4    0.10    0.05
 -11   9  -4    0.03    0.07
 -11   9  -4    0.18    0.07
 -11   9  -4    0.02    0.10
  14 -10  -4    0.22    0.07
 -14 -10   4    0.12    0.07
  14 -10  -4    0.15    0.08
  14  10  -4    0.19    0.08
  14  10  -4    0.20    0.06
 -12 -10   4    1.78    0.13
 -12 -10   4    1.59    0.16
  12 -10  -4    1.52    0.16
  12 -10  -4    1.79    0.19
 -12  10   4    2.15    0.28
  12  10  -4    1.62    0.11
  12  10  -4    1.80    0.15
  10 -10  -4    0.09    0.06
 -10 -10   4    0.01    0.04
  10 -10  -4   -0.05    0.04
 -10 -10   4    0.05    0.05
  10  10  -4   -0.04    0.04
  10  10  -4    0.04    0.06
  10  10  -4    0.00    0.03
   8 -10  -4    5.33    0.30
  -8 -10   4    5.93    0.24
  -8 -10   4    5.04    0.24
   8 -10  -4    5.49    0.25
  -8 -10   4    5.29    0.23
  -8  10   4    5.20    0.22
   8  10  -4    5.39    0.29
   8  10  -4    5.30    0.25
   8  10  -4    5.71    0.22
   6 -10  -4    2.76    0.20
  -6 -10   4    2.44    0.13
   6 -10  -4    2.36    0.14
  -6 -10   4    2.53    0.13
  -6 -10   4    2.63    0.15
  -6 -10   4    2.43    0.12
  -6  10   4    2.34    0.12
  -6  10   4    2.39    0.14
   6  10  -4    2.53    0.12
   6  10  -4    2.54    0.15
   6  10  -4    2.46    0.19
  -4 -10   4    6.97    0.24
   4 -10  -4    6.81    0.24
  -4 -10   4    6.98    0.26
   4 -10  -4    6.93    0.25
   4 -10  -4    6.67    0.26
   4 -10  -4    6.82    0.33
  -4 -10   4    6.76    0.27
  -4 -10   4    6.84    0.25
  -4  10   4    6.75    0.28
   4  10  -4    6.92    0.33
   4  10  -4    6.78    0.28
  -4  10   4    6.70    0.23
   2 -10  -4    1.01    0.14
  -2 -10   4    0.87    0.07
  -2 -10   4    0.90    0.10
   2 -10  -4    0.78    0.06
  -2 -10   4    0.94    0.06
  -2 -10   4    0.95    0.07
   2 -10  -4    0.93    0.06
  -2 -10   4    0.80    0.07
   2  10  -4    0.93    0.08
   2  10  -4    0.79    0.12
  -2  10   4    0.78    0.10
   0 -10   4   22.74    0.74
   0 -10  -4   20.57    0.78
   0 -10   4   21.06    0.69
   0 -10   4   21.90    0.70
   0 -10   4   21.84    0.69
   0 -10   4   21.28    0.69
   0  10  -4   21.70    0.69
   0  10  -4   21.47    0.77
   2 -10   4    8.24    0.33
  -2 -10  -4    8.59    0.37
   2 -10   4    8.32    0.30
   2 -10   4    8.81    0.31
   2 -10   4    7.98    0.35
   2  10   4    8.39    0.32
  -2  10  -4    8.50    0.36
   4 -10   4    1.73    0.11
  -4 -10  -4    1.87    0.15
   4 -10   4    1.76    0.14
   4 -10   4    1.72    0.11
   4  10   4    1.89    0.12
  -4  10  -4    1.59    0.14
   4  10   4    1.85    0.12
  -4  10  -4    1.42    0.13
  -6 -10  -4    0.04    0.04
   6 -10   4    0.06    0.05
   6 -10   4   -0.01    0.05
   6 -10   4   -0.03    0.03
  -6  10  -4    0.03    0.05
  -6  10  -4   -0.05    0.06
   6  10   4    0.07    0.04
   6  10   4    0.00    0.04
   8 -10   4    1.02    0.11
   8 -10   4    1.17    0.14
   8 -10   4    0.91    0.10
  -8 -10  -4    0.87    0.07
   8  10   4    1.18    0.12
   8  10   4    1.05    0.12
  -8  10  -4    0.70    0.14
  -8  10  -4    1.11    0.13
  10 -10   4    0.10    0.06
 -10 -10  -4    0.13    0.04
  10 -10   4    0.06    0.06
  10 -10   4   -0.01    0.06
  10  10   4    0.09    0.06
 -10  10  -4    0.14    0.09
  10  10   4    0.21    0.06
 -10  10  -4    0.05    0.06
  13 -11  -4    0.04    0.08
  13 -11  -4    0.17    0.07
 -13 -11   4    0.09    0.05
  13  11  -4    0.15    0.06
  13  11  -4    0.17    0.07
 -11 -11   4    0.28    0.06
  11 -11  -4    0.14    0.06
  11 -11  -4    0.12    0.07
  11  11  -4    0.17    0.07
  11  11  -4    0.15    0.05
  -9 -11   4    0.17    0.07
  -9 -11   4    0.23    0.05
   9 -11  -4    0.20    0.06
   9 -11  -4    0.05    0.07
   9  11  -4    0.12    0.06
   9  11  -4    0.02    0.06
   9  11  -4    0.10    0.04
  -7 -11   4    0.79    0.08
  -7 -11   4    0.84    0.07
   7 -11  -4    0.61    0.12
  -7 -11   4    0.80    0.10
   7 -11  -4    0.80    0.09
   7  11  -4    0.79    0.13
  -7  11   4    0.82    0.09
   7  11  -4    0.74    0.10
   7  11  -4    0.86    0.07
   5 -11  -4    3.62    0.18
  -5 -11   4    3.82    0.18
  -5 -11   4    3.84    0.16
  -5 -11   4    3.94    0.18
   5 -11  -4    3.71    0.24
  -5  11   4    3.57    0.19
   5  11  -4    3.94    0.24
   5  11  -4    3.71    0.19
   3 -11  -4    1.77    0.16
  -3 -11   4    1.65    0.10
   3 -11  -4    1.65    0.09
  -3 -11   4    1.72    0.10
   3 -11  -4    1.57    0.07
  -3 -11   4    1.63    0.12
   3 -11  -4    1.52    0.07
   3  11  -4    1.56    0.11
   3  11  -4    1.74    0.16
  -3  11   4    1.66    0.13
  -1 -11   4    0.38    0.05
   1 -11  -4    0.26    0.08
  -1 -11   4    0.34    0.05
  -1 -11   4    0.31    0.07
   1  11  -4    0.37    0.06
   1  11  -4    0.28    0.09
   1 -11   4    0.30    0.05
   1 -11   4    0.28    0.07
   1 -11   4    0.26    0.05
  -1 -11  -4    0.08    0.06
  -1  11  -4    0.19    0.04
  -1  11  -4    0.11    0.07
  -3 -11  -4    1.67    0.15
   3 -11   4    1.79    0.15
   3 -11   4    1.60    0.11
   3 -11   4    1.70    0.10
  -3  11  -4    1.75    0.15
   3  11   4    1.73    0.12
   5 -11   4    0.08    0.04
   5 -11   4    0.06    0.04
   5 -11   4    0.06    0.05
  -5 -11  -4    0.04    0.04
   5  11   4    0.07    0.05
   5  11   4    0.00    0.04
  -5  11  -4    0.05    0.05
  -5  11  -4    0.05    0.05
   7 -11   4    0.19    0.06
   7 -11   4    0.18    0.05
   7 -11   4    0.18    0.07
  -7  11  -4    0.30    0.08
  -7  11  -4    0.36    0.09
   7  11   4    0.13    0.05
   7  11   4    0.21    0.06
   9 -11   4    0.52    0.09
   9 -11   4    0.52    0.08
   9 -11   4    0.46    0.10
  -9  11  -4    0.49    0.13
   9  11   4    0.56    0.09
  -9  11  -4    0.61    0.10
   9  11   4    0.39    0.08
  12 -12  -4    0.70    0.13
 -12 -12   4    1.10    0.11
  12 -12  -4    0.92    0.12
  12  12  -4    0.91    0.13
 -10 -12   4    0.04    0.04
  10 -12  -4    0.09    0.07
  10  12  -4    0.03    0.05
  10  12  -4   -0.01    0.07
   8 -12  -4    0.67    0.13
  -8 -12   4    0.54    0.07
   8 -12  -4    0.48    0.08
   8  12  -4    0.59    0.09
   8  12  -4    0.53    0.07
   8  12  -4    0.39    0.11
  -6 -12   4    0.40    0.07
  -6 -12   4    0.58    0.06
   6 -12  -4    0.54    0.12
  -6  12   4    0.57    0.08
   6  12  -4    0.43    0.08
   6  12  -4    0.54    0.12
   4 -12  -4    0.99    0.06
  -4 -12   4    1.03    0.11
   4 -12  -4    1.17    0.16
  -4 -12   4    1.13    0.08
  -4 -12   4    0.98    0.11
  -4  12   4    0.92    0.11
   4  12  -4    1.12    0.10
   4  12  -4    1.07    0.14
  -2 -12   4    0.45    0.06
  -2 -12   4    0.61    0.09
   2 -12  -4    0.64    0.12
  -2 -12   4    0.56    0.06
  -2  12   4    0.57    0.09
   2  12  -4    0.42    0.10
   2  12  -4    0.52    0.07
   0 -12   4    0.36    0.05
   0 -12   4    0.38    0.08
   0 -12  -4    0.28    0.09
   0 -12   4    0.39    0.05
   0  12  -4    0.41    0.09
   0  12  -4    0.33    0.05
   2 -12   4    1.04    0.08
  -2 -12  -4    1.13    0.14
   2 -12   4    0.93    0.08
   2 -12   4    1.23    0.14
  -2  12  -4    1.06    0.14
   4 -12   4    0.28    0.05
   4 -12   4    0.35    0.09
  -4 -12  -4    0.45    0.09
   4 -12   4    0.29    0.06
   4  12   4    0.42    0.08
  -4  12  -4    0.48    0.10
   6 -12   4    0.52    0.11
   6 -12   4    0.47    0.07
   6 -12   4    0.50    0.08
  -6  12  -4    0.57    0.11
   6  12   4    0.37    0.08
   6  12   4    0.46    0.08
   8 -12   4   -0.01    0.04
   8 -12   4   -0.04    0.04
   8 -12   4   -0.01    0.07
   8  12   4    0.04    0.04
   8  12   4    0.07    0.06
  -8  12  -4    0.03    0.05
   9 -13  -4    0.06    0.08
   9  13  -4    0.09    0.06
   9  13  -4   -0.06    0.07
   7 -13  -4    0.32    0.11
   7 -13  -4    0.41    0.06
  -7 -13   4    0.34    0.05
   7  13  -4    0.42    0.12
   7  13  -4    0.37    0.08
  -5 -13   4    0.09    0.05
   5 -13  -4   -0.04    0.06
  -5 -13   4    0.02    0.03
   5 -13  -4    0.05    0.03
   5  13  -4    0.08    0.05
   5  13  -4    0.26    0.10
  -5  13   4    0.13    0.06
  -3 -13   4    0.15    0.04
  -3 -13   4    0.10    0.05
   3 -13  -4    0.23    0.09
   3  13  -4    0.11    0.08
   3  13  -4    0.05    0.04
  -3  13   4    0.10    0.05
  -1 -13   4    0.65    0.10
   1 -13  -4    0.49    0.11
  -1 -13   4    0.73    0.07
   1  13  -4    0.70    0.08
   1  13  -4    0.79    0.14
   1 -13   4    0.00    0.05
  -1 -13  -4   -0.10    0.05
   1 -13   4    0.02    0.03
  -1  13  -4    0.03    0.07
  -3 -13  -4    0.51    0.10
   3 -13   4    0.67    0.11
   3 -13   4    0.60    0.08
   3 -13   4    0.55    0.07
  -3  13  -4    0.75    0.12
   5 -13   4    0.23    0.08
   5 -13   4    0.12    0.05
   5 -13   4    0.07    0.04
   5  13   4    0.16    0.06
  -5  13  -4    0.12    0.06
   7 -13   4    0.26    0.07
   7 -13   4    0.21    0.09
   7 -13   4    0.23    0.06
   7  13   4    0.35    0.08
  -7  13  -4    0.15    0.07
   7  13   4    0.27    0.08
   8 -14  -4    1.56    0.11
   8 -14  -4    1.79    0.21
   8  14  -4    1.57    0.16
   8  14  -4    1.87    0.22
   6 -14  -4   -0.10    0.07
   6  14  -4    0.00    0.05
   6  14  -4   -0.08    0.06
   4 -14  -4    0.86    0.15
  -4 -14   4    0.72    0.10
   4  14  -4    0.73    0.09
   4  14  -4    0.55    0.13
  -2 -14   4    0.13    0.04
   2 -14  -4    0.16    0.08
  -2 -14   4    0.15    0.07
   2  14  -4    0.05    0.04
   2  14  -4    0.01    0.07
   0 -14   4    0.23    0.05
   0 -14   4    0.24    0.08
   0 -14  -4    0.15    0.08
   0  14  -4    0.32    0.11
   2 -14   4    2.01    0.12
   2 -14   4    2.40    0.18
  -2 -14  -4    2.31    0.19
  -2  14  -4    2.08    0.19
   4 -14   4    1.54    0.17
   4 -14   4    1.28    0.11
  -4  14  -4    1.26    0.16
   5 -15  -4   -0.04    0.07
   5  15  -4   -0.06    0.04
   5  15  -4    0.13    0.09
  -3 -15   4    0.01    0.05
   3 -15  -4   -0.04    0.07
   3  15  -4    0.03    0.08
   3  15  -4   -0.04    0.04
  -1 -15   4    0.04    0.06
   1 -15  -4    0.10    0.08
   1  15  -4    0.13    0.08
  -1 -15  -4    0.70    0.13
   1 -15   4    0.73    0.12
   1 -15   4    0.73    0.10
  -1  15  -4    0.88    0.15
 -18   0   5   -0.10    0.07
  18   0  -5   -0.06    0.05
  18   0  -5    0.07    0.07
 -18   0   5    0.09    0.08
  16   0  -5    0.02    0.05
  16   0  -5    0.02    0.05
 -16   0   5    0.02    0.07
 -16   0   5   -0.02    0.06
 -14   0   5   -0.05    0.05
  14   0  -5   -0.06    0.03
  14   0  -5   -0.03    0.02
  14   0  -5    0.02    0.05
 -14   0   5    0.09    0.06
  12   0  -5    0.03    0.03
 -12   0   5   -0.02    0.04
  12   0  -5   -0.02    0.02
  12   0  -5   -0.04    0.03
 -12   0   5    0.02    0.04
 -10   0   5    0.01    0.02
 -10   0   5   -0.05    0.03
  10   0  -5   -0.02    0.03
 -10   0   5   -0.01    0.03
  10   0  -5   -0.02    0.02
   8   0  -5    0.01    0.02
   8   0  -5   -0.01    0.03
   8   0  -5    0.01    0.02
  -8   0   5   -0.03    0.02
  -8   0   5    0.00    0.01
   8   0  -5    0.03    0.02
  -8   0   5    0.03    0.03
  -8   0   5   -0.04    0.02
  -6   0   5    0.02    0.02
   6   0  -5   -0.02    0.01
   6   0  -5   -0.02    0.02
   6   0  -5   -0.01    0.02
  -6   0   5    0.04    0.02
  -6   0   5    0.01    0.02
  -6   0   5    0.00    0.02
  -4   0   5    0.03    0.02
  -4   0   5    0.03    0.02
   4   0  -5    0.02    0.02
   4   0  -5    0.02    0.03
   4   0  -5    0.03    0.02
  -2   0   5   -0.04    0.01
  -2   0   5   -0.04    0.03
   2   0  -5   -0.04    0.01
  -2   0   5   -0.04    0.02
   2   0  -5   -0.01    0.03
   2   0  -5   -0.03    0.01
   2   0  -5   -0.04    0.01
   0   0  -5    0.04    0.01
   0   0   5    0.05    0.03
   0   0   5    0.06    0.02
   0   0  -5    0.05    0.01
   0   0  -5    0.03    0.03
   0   0   5    0.03    0.01
   0   0   5    0.04    0.02
  -2   0  -5    0.02    0.01
   2   0   5    0.03    0.02
  -2   0  -5    0.02    0.03
  -2   0  -5    0.06    0.02
   2   0   5    0.02    0.02
   2   0   5    0.00    0.02
  -2   0  -5    0.04    0.02
   2   0   5    0.03    0.02
  -4   0  -5    0.14    0.03
   4   0   5   -0.02    0.02
   4   0   5    0.00    0.02
   4   0   5    0.02    0.02
  -4   0  -5    0.02    0.02
   4   0   5   -0.01    0.01
   4   0   5   -0.02    0.02
   4   0   5    0.03    0.02
  -4   0  -5    0.00    0.02
  -4   0  -5   -0.02    0.03
   6   0   5    0.01    0.03
   6   0   5    0.03    0.02
  -6   0  -5    0.03    0.03
   6   0   5   -0.01    0.02
  -6   0  -5    0.04    0.02
   6   0   5    0.00    0.02
  -6   0  -5    0.02    0.02
   6   0   5    0.02    0.02
  -6   0  -5    0.01    0.04
  -8   0  -5    0.00    0.04
   8   0   5    0.00    0.02
   8   0   5    0.01    0.02
   8   0   5   -0.02    0.02
  -8   0  -5   -0.03    0.03
   8   0   5    0.02    0.03
 -10   0  -5   -0.01    0.04
 -10   0  -5    0.04    0.06
  10   0   5   -0.01    0.03
  10   0   5    0.01    0.03
  10   0   5   -0.01    0.04
  10   0   5    0.01    0.03
  12   0   5   -0.03    0.03
 -12   0  -5    0.06    0.06
  12   0   5   -0.07    0.02
  12   0   5    0.01    0.03
 -12   0  -5    0.01    0.06
  12   0   5   -0.03    0.03
 -14   0  -5    0.04    0.06
  14   0   5   -0.02    0.03
  14   0   5   -0.10    0.04
  14   0   5    0.06    0.04
 -14   0  -5   -0.06    0.07
 -17  -1   5    1.15    0.15
 -17  -1   5    1.20    0.16
  17  -1  -5    1.10    0.12
 -17   1   5    0.91    0.14
  17   1  -5    1.12    0.13
  17   1  -5    1.10    0.13
 -17   1   5    0.98    0.15
  15  -1  -5    2.56    0.14
  15  -1  -5    2.69    0.17
 -15  -1   5    2.70    0.19
  15  -1  -5    2.51    0.18
 -15  -1   5    2.82    0.19
 -15   1   5    2.79    0.19
 -15   1   5    2.41    0.19
  15   1  -5    2.87    0.17
  15   1  -5    2.80    0.18
  13  -1  -5    0.02    0.05
 -13  -1   5    0.01    0.05
  13  -1  -5   -0.06    0.03
 -13  -1   5    0.01    0.03
 -13  -1   5    0.08    0.06
  13  -1  -5    0.02    0.04
  13   1  -5    0.07    0.05
  13   1  -5    0.00    0.02
  13   1  -5    0.00    0.04
 -13   1   5   -0.01    0.05
 -13   1   5   -0.04    0.05
 -11  -1   5    7.16    0.30
 -11  -1   5    7.11    0.30
 -11  -1   5    7.48    0.28
  11  -1  -5    7.14    0.28
  11  -1  -5    6.62    0.30
 -11   1   5    7.06    0.25
  11   1  -5    7.52    0.30
  11   1  -5    7.26    0.25
  11   1  -5    7.64    0.31
 -11   1   5    7.51    0.31
 -11   1   5    7.29    0.30
  -9  -1   5    0.23    0.05
  -9  -1   5    0.28    0.05
   9  -1  -5    0.30    0.05
   9  -1  -5    0.34    0.06
   9  -1  -5    0.33    0.06
  -9   1   5    0.33    0.03
   9   1  -5    0.26    0.04
  -9   1   5    0.28    0.05
  -9   1   5    0.27    0.06
   9   1  -5    0.23    0.05
  -7  -1   5    0.21    0.04
  -7  -1   5    0.24    0.03
   7  -1  -5    0.38    0.05
   7  -1  -5    0.28    0.05
  -7  -1   5    0.22    0.05
   7   1  -5    0.20    0.05
  -7   1   5    0.17    0.05
   7   1  -5    0.22    0.04
  -7   1   5    0.26    0.05
   7   1  -5    0.20    0.03
   7   1  -5    0.14    0.04
  -7   1   5    0.27    0.05
  -7   1   5    0.26    0.02
   5  -1  -5    1.33    0.08
   5  -1  -5    1.19    0.05
  -5  -1   5    1.22    0.08
   5  -1  -5    1.25    0.09
  -5  -1   5    1.22    0.08
   5  -1  -5    1.17    0.07
  -5  -1   5    1.21    0.07
   5   1  -5    1.10    0.08
  -5   1   5    1.15    0.07
   5   1  -5    1.27    0.07
   5   1  -5    1.15    0.07
  -5   1   5    1.24    0.08
   3  -1  -5   10.68    0.35
   3  -1  -5   11.24    0.36
  -3  -1   5   10.37    0.36
   3  -1  -5   10.34    0.38
   3   1  -5   10.41    0.34
   3   1  -5   11.26    0.39
  -3   1   5   10.32    0.38
  -3   1   5   10.56    0.36
  -3   1   5   10.59    0.35
   1  -1  -5   19.51    0.62
  -1  -1   5   17.87    0.58
   1  -1  -5   18.99    0.58
   1  -1  -5   17.54    0.57
  -1  -1   5   18.48    0.58
   1  -1  -5   18.84    0.58
  -1  -1   5   18.42    0.56
  -1  -1   5   18.23    0.58
   1   1  -5   18.39    0.58
  -1   1   5   17.34    0.58
   1   1  -5   17.79    0.63
  -1   1   5   18.87    0.61
  -1   1   5   18.88    0.59
   1   1  -5   18.55    0.56
  -1   1   5   18.48    0.57
  -1  -1  -5   15.95    0.46
  -1  -1  -5   14.27    0.46
   1  -1   5   13.07    0.46
   1  -1   5   14.03    0.45
   1  -1   5   13.47    0.46
  -1  -1  -5   15.06    0.49
  -1  -1  -5   14.80    0.45
   1  -1   5   13.84    0.46
   1  -1   5   13.48    0.45
   1   1   5   14.11    0.45
   1   1   5   14.17    0.46
  -1   1  -5   13.87    0.51
   1   1   5   14.14    0.45
  -1   1  -5   13.71    0.46
   1   1   5   16.67    0.47
   3  -1   5  150.79    4.50
  -3  -1  -5  146.10    4.48
  -3  -1  -5  156.22    4.53
   3  -1   5  148.08    4.56
   3  -1   5  145.71    4.48
   3  -1   5  141.58    4.49
   3  -1   5  148.61    4.55
  -3  -1  -5  149.09    4.51
  -3  -1  -5  147.04    4.52
  -3   1  -5  147.80    4.52
   3   1   5  146.51    4.52
  -3   1  -5  145.73    4.52
  -3   1  -5  147.48    4.53
   3   1   5  145.17    4.51
   3   1   5  153.91    4.49
   3   1   5  151.54    4.58
  -3   1  -5  154.75    4.54
   3   1   5  150.23    4.54
   5  -1   5   18.52    0.62
  -5  -1  -5   18.49    0.63
   5  -1   5   17.96    0.60
   5  -1   5   18.54    0.62
  -5  -1  -5   19.33    0.60
   5  -1   5   18.23    0.59
  -5  -1  -5   18.17    0.59
  -5  -1  -5   17.95    0.61
  -5  -1  -5   18.13    0.59
   5   1   5   18.50    0.59
   5   1   5   17.89    0.60
  -5   1  -5   18.24    0.61
   5   1   5   18.34    0.59
  -5   1  -5   18.36    0.64
   5   1   5   19.09    0.61
   5   1   5   18.52    0.59
  -5   1  -5   18.97    0.61
  -5   1  -5   18.50    0.58
  -7  -1  -5    0.10    0.03
   7  -1   5    0.21    0.03
   7  -1   5    0.15    0.03
   7  -1   5    0.17    0.04
  -7  -1  -5    0.17    0.05
  -7  -1  -5    0.19    0.04
  -7  -1  -5    0.23    0.05
   7   1   5    0.10    0.03
   7   1   5    0.20    0.05
  -7   1  -5    0.14    0.06
   7   1   5    0.20    0.04
  -7   1  -5    0.15    0.05
   7   1   5    0.20    0.04
   7   1   5    0.18    0.04
  -9  -1  -5    2.18    0.15
   9  -1   5    1.83    0.11
  -9  -1  -5    1.91    0.13
   9  -1   5    2.09    0.11
   9  -1   5    1.82    0.09
  -9   1  -5    1.72    0.15
   9   1   5    2.10    0.12
   9   1   5    1.94    0.11
   9   1   5    1.97    0.11
   9   1   5    1.92    0.10
  -9   1  -5    2.00    0.13
  11  -1   5    1.30    0.10
 -11  -1  -5    1.40    0.12
 -11  -1  -5    0.86    0.12
  11  -1   5    1.02    0.09
  11  -1   5    1.13    0.08
 -11   1  -5    1.20    0.13
  11   1   5    1.12    0.09
 -11   1  -5    1.11    0.15
  11   1   5    1.11    0.08
  11   1   5    1.17    0.09
  11   1   5    0.98    0.10
 -13  -1  -5    0.03    0.05
  13  -1   5   -0.03    0.03
 -13  -1  -5   -0.04    0.07
  13  -1   5   -0.03    0.03
  13   1   5   -0.01    0.03
  13   1   5    0.03    0.03
  13   1   5   -0.01    0.04
 -13   1  -5   -0.03    0.05
  13   1   5    0.05    0.04
 -13   1  -5    0.07    0.08
  15  -1   5    3.66    0.21
  15  -1   5    3.48    0.20
 -15  -1  -5    3.37    0.27
 -15  -1  -5    3.72    0.24
  15   1   5    3.82    0.22
 -15   1  -5    3.46    0.24
  15   1   5    3.53    0.19
 -15   1  -5    3.27    0.27
 -18  -2   5    0.02    0.08
  18  -2  -5    0.02    0.07
  18  -2  -5    0.27    0.08
 -18  -2   5    0.10    0.07
 -18   2   5    0.06    0.07
 -18   2   5    0.09    0.09
  18   2  -5    0.23    0.07
  18   2  -5    0.10    0.07
  16  -2  -5    0.01    0.05
 -16  -2   5    0.00    0.06
  16  -2  -5    0.05    0.04
 -16  -2   5   -0.03    0.06
  16  -2  -5    0.03    0.05
 -16   2   5   -0.06    0.06
 -16   2   5    0.08    0.07
  16   2  -5    0.03    0.05
  14  -2  -5    1.02    0.13
  14  -2  -5    1.28    0.11
  14  -2  -5    1.29    0.10
 -14  -2   5    1.14    0.14
 -14  -2   5    1.11    0.13
 -14   2   5    1.22    0.14
 -14   2   5    1.19    0.14
  14   2  -5    1.20    0.13
  14   2  -5    1.38    0.12
  12  -2  -5    0.63    0.08
 -12  -2   5    0.62    0.09
 -12  -2   5    0.53    0.07
 -12  -2   5    0.55    0.09
  12  -2  -5    0.41    0.08
 -12   2   5    0.55    0.05
  12   2  -5    0.55    0.08
 -12   2   5    0.62    0.09
  12   2  -5    0.38    0.08
  12   2  -5    0.56    0.03
 -12   2   5    0.44    0.08
  10  -2  -5    5.49    0.25
  10  -2  -5    5.38    0.23
 -10  -2   5    5.52    0.23
 -10  -2   5    6.00    0.25
 -10  -2   5    5.40    0.24
  10   2  -5    5.50    0.18
 -10   2   5    5.62    0.19
 -10   2   5    5.48    0.24
  10   2  -5    5.34    0.24
  10   2  -5    5.68    0.24
 -10   2   5    5.39    0.24
  -8  -2   5   10.38    0.39
   8  -2  -5   10.24    0.38
  -8  -2   5   10.62    0.38
  -8  -2   5   10.47    0.40
   8  -2  -5   10.21    0.39
   8  -2  -5   10.52    0.39
   8   2  -5   10.31    0.38
  -8   2   5   10.91    0.41
   8   2  -5   10.57    0.39
  -8   2   5   10.66    0.38
   8   2  -5   10.36    0.37
   8   2  -5   10.29    0.33
  -8   2   5   10.55    0.38
  -6  -2   5    6.66    0.25
   6  -2  -5    7.03    0.27
   6  -2  -5    6.45    0.25
   6  -2  -5    6.91    0.26
  -6  -2   5    6.67    0.28
  -6  -2   5    6.82    0.26
   6   2  -5    6.54    0.27
   6   2  -5    6.73    0.25
   6   2  -5    6.87    0.22
  -6   2   5    6.48    0.25
  -6   2   5    6.60    0.25
   6   2  -5    6.61    0.26
   4  -2  -5    0.08    0.02
   4  -2  -5    0.05    0.03
  -4  -2   5    0.06    0.01
   4  -2  -5    0.04    0.03
  -4  -2   5    0.08    0.03
  -4  -2   5    0.09    0.04
  -4  -2   5    0.08    0.02
  -4   2   5    0.01    0.03
   4   2  -5    0.05    0.03
  -4   2   5    0.03    0.02
   4   2  -5    0.06    0.01
   4   2  -5    0.04    0.02
  -4   2   5    0.02    0.02
  -2  -2   5   16.88    0.54
   2  -2  -5   17.70    0.54
  -2  -2   5   17.02    0.59
   2  -2  -5   16.78    0.54
  -2  -2   5   16.49    0.55
  -2  -2   5   17.22    0.54
   2  -2  -5   17.42    0.55
   2  -2  -5   17.31    0.58
   2   2  -5   17.55    0.55
  -2   2   5   16.84    0.56
   2   2  -5   17.12    0.55
  -2   2   5   16.87    0.54
   2   2  -5   17.38    0.51
   2   2  -5   17.65    0.54
  -2   2   5   16.37    0.54
   2   2  -5   16.79    0.58
   0  -2  -5   30.20    0.92
   0  -2  -5   30.05    0.93
   0  -2   5   29.76    0.93
   0  -2   5   29.68    0.91
   0  -2  -5   30.76    0.96
   0  -2   5   29.37    0.93
   0   2   5   30.65    0.93
   0   2   5   30.84    0.92
   0   2   5   30.00    0.93
   0   2  -5   29.37    0.99
   0   2   5   30.89    0.93
   0   2  -5   29.85    0.93
  -2  -2  -5    5.30    0.19
   2  -2   5    5.35    0.20
  -2  -2  -5    5.22    0.20
   2  -2   5    5.17    0.21
  -2  -2  -5    6.15    0.22
   2  -2   5    5.25    0.20
  -2  -2  -5    5.48    0.20
   2   2   5    6.21    0.20
   2   2   5    6.06    0.21
   2   2   5    5.85    0.19
  -2   2  -5    5.32    0.20
  -2   2  -5    5.17    0.25
   2   2   5    5.45    0.20
  -2   2  -5    5.26    0.21
   2   2   5    6.01    0.20
  -4  -2  -5    0.20    0.04
   4  -2   5    0.16    0.03
   4  -2   5    0.32    0.05
  -4  -2  -5    0.13    0.03
   4  -2   5    0.19    0.04
  -4  -2  -5    0.16    0.03
   4  -2   5    0.22    0.04
  -4  -2  -5    0.19    0.04
  -4  -2  -5    0.13    0.03
   4  -2   5    0.22    0.04
   4   2   5    0.17    0.03
  -4   2  -5    0.26    0.04
  -4   2  -5    0.18    0.02
  -4   2  -5    0.16    0.06
  -4   2  -5    0.28    0.04
   4   2   5    0.27    0.04
   4   2   5    0.18    0.04
   4   2   5    0.16    0.03
  -4   2  -5    0.17    0.04
   4   2   5    0.12    0.02
  -6  -2  -5    4.45    0.19
  -6  -2  -5    4.54    0.20
   6  -2   5    4.62    0.19
  -6  -2  -5    4.62    0.18
   6  -2   5    4.71    0.19
  -6  -2  -5    4.91    0.21
  -6   2  -5    4.74    0.17
   6   2   5    4.47    0.18
  -6   2  -5    4.89    0.21
   6   2   5    4.58    0.19
  -6   2  -5    4.82    0.24
   6   2   5    4.71    0.18
   6   2   5    4.59    0.19
   6   2   5    4.49    0.17
   8  -2   5    4.79    0.20
   8  -2   5    4.60    0.20
  -8  -2  -5    4.85    0.22
  -8  -2  -5    4.74    0.23
  -8   2  -5    5.08    0.23
   8   2   5    4.84    0.20
   8   2   5    4.96    0.21
  -8   2  -5    4.63    0.25
   8   2   5    4.74    0.19
   8   2   5    4.60    0.19
  10  -2   5    2.76    0.15
 -10  -2  -5    2.60    0.18
 -10  -2  -5    2.69    0.16
  10  -2   5    2.74    0.15
  10   2   5    2.58    0.13
 -10   2  -5    2.79    0.20
  10   2   5    2.63    0.14
  10   2   5    2.79    0.13
  10   2   5    2.74    0.15
 -10   2  -5    2.89    0.18
  12  -2   5    0.29    0.06
 -12  -2  -5    0.39    0.08
  12  -2   5    0.40    0.06
 -12   2  -5    0.26    0.07
  12   2   5    0.20    0.05
 -12   2  -5    0.25    0.10
  12   2   5    0.34    0.06
  12   2   5    0.38    0.05
  12   2   5    0.26    0.06
  14  -2   5    0.34    0.06
  14  -2   5    0.30    0.07
 -14  -2  -5    0.28    0.09
 -14  -2  -5    0.43    0.12
  14   2   5    0.27    0.06
 -14   2  -5    0.49    0.11
  14   2   5    0.29    0.06
 -14   2  -5    0.47    0.13
  14   2   5    0.24    0.07
  17  -3  -5    0.99    0.14
  17  -3  -5    0.84    0.10
 -17  -3   5    1.02    0.15
 -17  -3   5    0.85    0.13
  17   3  -5    0.84    0.12
  17   3  -5    0.74    0.11
 -17   3   5    0.76    0.13
 -17   3   5    1.11    0.15
  15  -3  -5    1.58    0.16
 -15  -3   5    1.43    0.15
  15  -3  -5    1.45    0.12
 -15  -3   5    1.27    0.14
  15  -3  -5    1.39    0.11
 -15   3   5    1.47    0.15
 -15   3   5    1.28    0.15
  15   3  -5    1.43    0.15
 -13  -3   5    6.70    0.31
 -13  -3   5    7.00    0.31
  13  -3  -5    6.45    0.29
  13  -3  -5    6.67    0.31
 -13   3   5    6.29    0.30
  13   3  -5    7.14    0.30
 -13   3   5    6.61    0.31
 -13   3   5    6.81    0.25
  13   3  -5    6.96    0.30
 -11  -3   5    6.73    0.29
  11  -3  -5    7.13    0.29
  11  -3  -5    6.34    0.30
 -11  -3   5    6.99    0.29
  11   3  -5    7.40    0.29
  11   3  -5    6.90    0.29
 -11   3   5    6.53    0.29
 -11   3   5    6.83    0.30
   9  -3  -5    6.03    0.27
  -9  -3   5    6.11    0.26
   9  -3  -5    6.17    0.27
  -9  -3   5    6.41    0.26
   9  -3  -5    6.41    0.26
  -9  -3   5    6.33    0.26
   9   3  -5    6.28    0.26
  -9   3   5    6.49    0.27
  -9   3   5    6.42    0.26
   9   3  -5    6.21    0.26
   9   3  -5    6.78    0.27
   9   3  -5    6.42    0.26
   7  -3  -5   10.38    0.36
  -7  -3   5    9.83    0.36
   7  -3  -5   10.07    0.38
   7  -3  -5    9.62    0.38
  -7  -3   5   10.80    0.39
  -7  -3   5    9.67    0.37
  -7  -3   5    9.96    0.36
   7  -3  -5    9.87    0.36
   7   3  -5   10.20    0.37
   7   3  -5    9.87    0.36
   7   3  -5   10.49    0.37
  -7   3   5   10.23    0.38
  -7   3   5   10.09    0.36
   7   3  -5   10.07    0.36
   7   3  -5   10.17    0.36
   7   3  -5   10.04    0.31
  -7   3   5    9.60    0.36
  -5  -3   5    1.62    0.11
  -5  -3   5    1.48    0.09
  -5  -3   5    1.63    0.06
   5  -3  -5    1.42    0.08
   5  -3  -5    1.39    0.09
   5  -3  -5    1.48    0.10
  -5  -3   5    1.68    0.10
   5   3  -5    1.61    0.09
   5   3  -5    1.65    0.07
  -5   3   5    1.41    0.09
  -5   3   5    1.37    0.08
   5   3  -5    1.68    0.10
   5   3  -5    1.53    0.10
  -5   3   5    1.30    0.10
  -3  -3   5    0.17    0.05
   3  -3  -5    0.11    0.03
   3  -3  -5    0.11    0.03
  -3  -3   5    0.14    0.03
  -3  -3   5    0.13    0.03
  -3  -3   5    0.09    0.02
   3  -3  -5    0.09    0.02
   3   3  -5    0.08    0.03
   3   3  -5    0.11    0.03
   3   3  -5    0.13    0.02
  -3   3   5    0.12    0.02
   3   3  -5    0.13    0.02
  -3   3   5    0.12    0.02
  -3   3   5    0.13    0.04
   1  -3  -5    0.14    0.04
   1  -3  -5    0.10    0.02
  -1  -3   5    0.18    0.05
  -1  -3   5    0.09    0.02
  -1  -3   5    0.07    0.02
  -1  -3   5    0.12    0.02
   1  -3  -5    0.12    0.02
  -1   3   5    0.11    0.02
   1   3  -5    0.11    0.02
  -1   3   5    0.07    0.01
   1   3  -5    0.06    0.04
  -1   3   5    0.13    0.02
  -1   3   5    0.08    0.02
  -1  -3  -5   11.85    0.40
   1  -3   5   12.71    0.40
   1  -3   5   11.95    0.44
  -1  -3  -5   11.94    0.38
   1  -3   5   11.02    0.39
  -1  -3  -5   11.90    0.41
   1  -3   5   11.39    0.39
   1  -3   5   12.07    0.39
  -1  -3  -5   12.19    0.38
   1   3   5   11.77    0.37
   1   3   5   11.82    0.38
  -1   3  -5   11.81    0.41
   1   3   5   11.75    0.39
  -1   3  -5   11.91    0.46
   1   3   5   12.11    0.38
   3  -3   5    7.97    0.32
   3  -3   5    9.31    0.32
  -3  -3  -5    9.22    0.31
   3  -3   5    9.68    0.34
  -3  -3  -5    9.40    0.32
  -3  -3  -5    9.91    0.35
   3  -3   5    9.73    0.33
  -3  -3  -5    9.66    0.32
  -3  -3  -5    9.80    0.33
  -3  -3  -5   10.65    0.34
  -3   3  -5    9.08    0.34
  -3   3  -5    9.25    0.33
  -3   3  -5    9.76    0.39
   3   3   5    9.97    0.32
   3   3   5   10.53    0.33
  -3   3  -5    9.09    0.34
   3   3   5    9.11    0.31
   3   3   5    9.90    0.33
  -3   3  -5    8.82    0.30
   3   3   5   10.34    0.32
   3   3   5    9.25    0.32
  -5  -3  -5   14.44    0.46
   5  -3   5   13.91    0.49
   5  -3   5   13.72    0.48
  -5  -3  -5   14.27    0.47
  -5  -3  -5   13.91    0.46
  -5  -3  -5   14.47    0.51
   5  -3   5   14.03    0.48
   5  -3   5   13.80    0.47
  -5  -3  -5   14.25    0.48
   5   3   5   14.41    0.47
   5   3   5   13.66    0.45
  -5   3  -5   14.11    0.49
  -5   3  -5   14.25    0.53
  -5   3  -5   13.68    0.44
   5   3   5   13.44    0.46
   5   3   5   14.08    0.47
   5   3   5   13.94    0.46
  -7  -3  -5    9.30    0.35
   7  -3   5    9.62    0.34
   7  -3   5    8.70    0.33
  -7  -3  -5    9.04    0.34
   7   3   5    9.28    0.31
   7   3   5    9.26    0.33
   7   3   5    8.70    0.33
   7   3   5    9.41    0.34
  -7   3  -5    8.79    0.39
  -7   3  -5    9.20    0.35
  -9  -3  -5    6.60    0.29
   9  -3   5    6.15    0.26
   9  -3   5    6.73    0.27
  -9  -3  -5    6.33    0.27
  -9   3  -5    6.36    0.28
   9   3   5    6.74    0.27
   9   3   5    6.19    0.24
  -9   3  -5    6.12    0.32
   9   3   5    6.43    0.26
 -11  -3  -5    1.14    0.12
  11  -3   5    0.82    0.09
  11  -3   5    1.15    0.10
 -11  -3  -5    1.04    0.13
  11   3   5    0.99    0.11
  11   3   5    1.07    0.08
 -11   3  -5    0.96    0.12
  11   3   5    1.06    0.10
 -11   3  -5    1.17    0.16
  13  -3   5    0.02    0.05
 -13  -3  -5    0.10    0.07
 -13  -3  -5    0.09    0.06
  13  -3   5    0.07    0.05
  13   3   5    0.04    0.05
  13   3   5    0.03    0.04
 -13   3  -5    0.07    0.06
  13   3   5    0.02    0.05
 -13   3  -5   -0.10    0.07
  15  -3   5   -0.01    0.05
  15  -3   5    0.04    0.05
 -15  -3  -5    0.08    0.08
 -15  -3  -5   -0.10    0.05
 -15   3  -5    0.05    0.07
  15   3   5    0.01    0.05
  15   3   5    0.08    0.06
  15   3   5   -0.06    0.03
 -15   3  -5   -0.06    0.09
 -18  -4   5    0.23    0.09
 -18  -4   5    0.10    0.08
  18  -4  -5    0.14    0.07
  18   4  -5    0.20    0.07
  18   4  -5    0.17    0.06
  18   4  -5    0.26    0.08
 -18   4   5    0.15    0.08
 -18   4   5    0.05    0.09
 -16  -4   5    0.19    0.08
 -16  -4   5    0.44    0.10
  16  -4  -5    0.50    0.10
  16  -4  -5    0.54    0.09
  16  -4  -5    0.41    0.07
  16   4  -5    0.25    0.07
 -16   4   5    0.41    0.09
  16   4  -5    0.37    0.07
  16   4  -5    0.37    0.09
 -16   4   5    0.54    0.11
  14  -4  -5    0.01    0.06
 -14  -4   5    0.07    0.06
 -14  -4   5    0.04    0.06
  14  -4  -5   -0.01    0.04
  14  -4  -5    0.04    0.04
 -14   4   5    0.07    0.06
  14   4  -5    0.07    0.05
 -14   4   5    0.10    0.06
  14   4  -5    0.05    0.05
  12  -4  -5    4.85    0.24
 -12  -4   5    4.50    0.23
 -12  -4   5    4.73    0.24
  12  -4  -5    4.78    0.24
  12   4  -5    4.83    0.22
  12   4  -5    4.37    0.22
 -12   4   5    4.56    0.24
 -12   4   5    4.31    0.23
  10  -4  -5    8.17    0.35
 -10  -4   5    8.76    0.35
  10  -4  -5    8.39    0.35
 -10  -4   5    8.27    0.34
 -10   4   5    8.79    0.34
  10   4  -5    8.73    0.33
  10   4  -5    9.02    0.34
  10   4  -5    8.67    0.34
 -10   4   5    8.31    0.33
  10   4  -5    8.45    0.34
   8  -4  -5    2.19    0.14
  -8  -4   5    2.29    0.14
  -8  -4   5    2.34    0.13
  -8  -4   5    2.11    0.13
   8  -4  -5    2.53    0.15
   8  -4  -5    2.14    0.13
  -8   4   5    2.42    0.13
   8   4  -5    2.38    0.13
  -8   4   5    2.31    0.13
   8   4  -5    2.34    0.13
  -8   4   5    2.42    0.15
   8   4  -5    2.41    0.14
   8   4  -5    2.16    0.12
  -6  -4   5   62.83    1.97
  -6  -4   5   66.02    1.99
  -6  -4   5   64.79    1.97
   6  -4  -5   64.38    1.97
   6  -4  -5   63.63    1.95
   6  -4  -5   63.18    1.96
  -6  -4   5   63.62    1.91
  -6  -4   5   61.72    1.95
   6   4  -5   64.68    1.95
   6   4  -5   61.65    1.96
   6   4  -5   63.02    1.92
  -6   4   5   63.18    1.95
  -6   4   5   64.60    1.94
   6   4  -5   63.76    1.92
   6   4  -5   63.15    1.96
   6   4  -5   62.31    1.97
   4  -4  -5    3.30    0.15
  -4  -4   5    3.18    0.14
  -4  -4   5    3.25    0.15
  -4  -4   5    3.47    0.15
  -4  -4   5    3.24    0.12
   4  -4  -5    3.35    0.12
   4  -4  -5    3.09    0.14
  -4  -4   5    3.40    0.17
   4  -4  -5    3.24    0.13
   4   4  -5    3.40    0.13
  -4   4   5    3.27    0.14
   4   4  -5    3.20    0.15
   4   4  -5    3.23    0.15
   4   4  -5    3.34    0.13
   4   4  -5    3.40    0.11
   4   4  -5    3.28    0.15
  -4   4   5    3.13    0.15
   4   4  -5    3.37    0.13
   2  -4  -5   13.69    0.46
   2  -4  -5   13.68    0.43
   2  -4  -5   13.61    0.43
  -2  -4   5   13.51    0.44
  -2  -4   5   13.29    0.49
  -2  -4   5   13.35    0.44
   2  -4  -5   13.49    0.45
  -2  -4   5   13.43    0.44
   2   4  -5   14.14    0.43
   2   4  -5   13.42    0.46
   2   4  -5   13.03    0.47
  -2   4   5   13.51    0.43
   2   4  -5   13.58    0.44
   0  -4   5    0.27    0.04
   0  -4  -5    0.43    0.03
   0  -4   5    0.39    0.04
   0  -4   5    0.36    0.04
   0  -4  -5    0.39    0.03
   0  -4   5    0.44    0.08
   0  -4  -5    0.45    0.04
   0  -4  -5    0.45    0.05
   0   4   5    0.44    0.03
   0   4  -5    0.40    0.04
   0   4  -5    0.40    0.05
   0   4   5    0.41    0.04
   0   4  -5    0.34    0.07
  -2  -4  -5    8.50    0.28
  -2  -4  -5    8.42    0.29
   2  -4   5    8.33    0.29
   2  -4   5    8.61    0.30
  -2  -4  -5    8.47    0.30
   2  -4   5    8.86    0.34
   2  -4   5    8.53    0.31
   2  -4   5    8.54    0.31
  -2   4  -5    8.59    0.36
   2   4   5    8.37    0.30
  -2   4  -5    8.91    0.30
   2   4   5    8.44    0.29
   2   4   5    8.66    0.28
  -4  -4  -5    2.45    0.11
   4  -4   5    2.49    0.13
   4  -4   5    2.25    0.13
  -4  -4  -5    2.70    0.12
  -4  -4  -5    2.43    0.10
   4  -4   5    2.14    0.11
   4  -4   5    2.05    0.12
  -4  -4  -5    2.52    0.11
   4   4   5    2.73    0.12
   4   4   5    2.37    0.12
  -4   4  -5    2.24    0.12
  -4   4  -5    2.22    0.12
   4   4   5    2.52    0.12
  -4   4  -5    2.43    0.17
   4   4   5    2.69    0.11
   4   4   5    2.57    0.10
   4   4   5    2.31    0.10
  -6  -4  -5    1.40    0.10
  -6  -4  -5    1.45    0.10
   6  -4   5    1.50    0.11
   6  -4   5    1.70    0.11
   6  -4   5    1.40    0.09
  -6   4  -5    1.54    0.16
   6   4   5    1.59    0.09
   6   4   5    1.55    0.10
  -6   4  -5    1.54    0.11
   6   4   5    1.62    0.09
   6   4   5    1.81    0.10
   6   4   5    1.64    0.08
   8  -4   5   -0.01    0.03
   8  -4   5    0.05    0.04
  -8  -4  -5    0.07    0.04
  -8  -4  -5    0.05    0.05
   8   4   5    0.06    0.03
  -8   4  -5    0.02    0.07
  -8   4  -5    0.05    0.05
   8   4   5    0.03    0.04
   8   4   5    0.08    0.04
 -10  -4  -5    0.02    0.04
  10  -4   5    0.06    0.04
 -10  -4  -5    0.05    0.06
  10  -4   5    0.04    0.04
 -10   4  -5   -0.05    0.07
  10   4   5    0.06    0.05
 -10   4  -5    0.07    0.06
  10   4   5    0.08    0.04
  10   4   5    0.07    0.03
 -12  -4  -5    0.37    0.08
 -12  -4  -5    0.34    0.09
  12  -4   5    0.49    0.08
  12  -4   5    0.57    0.08
 -12   4  -5    0.42    0.09
 -12   4  -5    0.47    0.13
  12   4   5    0.34    0.07
  12   4   5    0.45    0.06
  12   4   5    0.44    0.07
  14  -4   5   -0.04    0.04
  14  -4   5   -0.02    0.04
 -14  -4  -5    0.00    0.06
 -14  -4  -5   -0.02    0.07
 -14   4  -5    0.02    0.08
  14   4   5   -0.07    0.05
 -14   4  -5    0.01    0.06
  14   4   5   -0.07    0.04
  14   4   5    0.01    0.04
 -17  -5   5    0.31    0.09
 -17  -5   5    0.08    0.06
  17  -5  -5    0.19    0.07
 -17   5   5    0.19    0.09
  17   5  -5    0.18    0.06
 -17   5   5    0.20    0.08
  17   5  -5    0.18    0.06
  17   5  -5    0.20    0.07
  15  -5  -5    2.32    0.18
  15  -5  -5    2.50    0.15
 -15  -5   5    2.46    0.18
  15  -5  -5    2.43    0.17
 -15  -5   5    2.51    0.18
  15   5  -5    2.60    0.18
  15   5  -5    2.67    0.15
  15   5  -5    2.76    0.16
 -15   5   5    2.57    0.19
 -15   5   5    2.46    0.19
  13  -5  -5    0.19    0.07
 -13  -5   5    0.48    0.09
 -13  -5   5    0.47    0.09
  13  -5  -5    0.42    0.08
  13   5  -5    0.43    0.07
 -13   5   5    0.33    0.08
 -13   5   5    0.42    0.09
  13   5  -5    0.36    0.06
  13   5  -5    0.44    0.08
 -11  -5   5    2.07    0.14
  11  -5  -5    1.77    0.14
 -11  -5   5    2.24    0.14
  11  -5  -5    2.13    0.15
 -11   5   5    1.78    0.13
  11   5  -5    1.79    0.14
  11   5  -5    1.67    0.12
  11   5  -5    1.87    0.10
 -11   5   5    2.02    0.15
  11   5  -5    2.04    0.14
  -9  -5   5    0.79    0.09
   9  -5  -5    0.62    0.09
  -9  -5   5    0.59    0.08
   9  -5  -5    0.90    0.11
   9   5  -5    0.66    0.06
   9   5  -5    0.56    0.08
  -9   5   5    0.87    0.11
   9   5  -5    0.85    0.10
  -9   5   5    0.76    0.09
  -9   5   5    0.55    0.07
   9   5  -5    0.66    0.07
   9   5  -5    0.67    0.07
   7  -5  -5   70.63    2.26
   7  -5  -5   72.70    2.23
  -7  -5   5   71.70    2.16
   7  -5  -5   72.32    2.21
  -7  -5   5   71.95    2.21
  -7  -5   5   71.88    2.23
  -7  -5   5   74.90    2.25
   7  -5  -5   73.57    2.21
   7   5  -5   72.17    2.23
   7   5  -5   70.18    2.17
  -7   5   5   72.17    2.20
   7   5  -5   69.00    2.22
   7   5  -5   71.19    2.20
   7   5  -5   71.74    2.17
  -7   5   5   70.73    2.21
  -5  -5   5    4.52    0.17
   5  -5  -5    3.78    0.17
  -5  -5   5    4.12    0.18
  -5  -5   5    3.78    0.14
   5  -5  -5    3.99    0.16
   5  -5  -5    3.88    0.14
   5  -5  -5    4.14    0.16
  -5  -5   5    3.53    0.19
   5   5  -5    3.59    0.13
  -5   5   5    3.77    0.16
   5   5  -5    4.61    0.19
   5   5  -5    3.84    0.15
  -5   5   5    3.44    0.17
  -5   5   5    3.79    0.15
   5   5  -5    3.92    0.15
   5   5  -5    3.96    0.16
   5   5  -5    4.00    0.17
  -3  -5   5   42.32    1.32
   3  -5  -5   41.38    1.28
  -3  -5   5   41.82    1.29
   3  -5  -5   41.71    1.28
  -3  -5   5   43.05    1.30
   3  -5  -5   42.09    1.29
   3  -5  -5   41.63    1.31
  -3  -5   5   42.74    1.35
  -3  -5   5   42.28    1.29
  -3  -5   5   41.34    1.26
   3   5  -5   40.38    1.32
   3   5  -5   41.71    1.27
   3   5  -5   41.25    1.30
   3   5  -5   42.32    1.29
   3   5  -5   40.58    1.31
  -3   5   5   43.07    1.28
  -1  -5   5   17.73    0.58
   1  -5  -5   19.13    0.60
   1  -5  -5   18.46    0.58
   1  -5  -5   18.25    0.55
  -1  -5   5   17.73    0.57
   1  -5  -5   17.12    0.58
   1  -5  -5   18.51    0.56
  -1  -5   5   18.06    0.64
  -1  -5   5   18.10    0.58
  -1   5   5   17.52    0.58
   1   5  -5   17.52    0.57
  -1   5   5   17.92    0.56
   1   5  -5   18.20    0.56
   1   5  -5   18.41    0.59
   1   5  -5   17.83    0.57
   1   5  -5   16.92    0.60
   1   5  -5   18.27    0.62
  -1  -5  -5   10.48    0.33
   1  -5   5   10.33    0.35
  -1  -5  -5   10.61    0.38
   1  -5   5   10.16    0.34
   1  -5   5   10.23    0.36
  -1  -5  -5   10.22    0.34
  -1  -5  -5   10.50    0.36
   1  -5   5   10.83    0.36
   1  -5   5   10.35    0.40
  -1   5  -5   10.00    0.41
   1   5   5   10.06    0.35
   1   5   5    9.95    0.33
  -1   5  -5   10.26    0.33
  -1   5  -5   10.78    0.38
  -3  -5  -5    0.02    0.01
  -3  -5  -5    0.01    0.02
   3  -5   5    0.02    0.02
   3  -5   5    0.02    0.03
   3  -5   5    0.04    0.03
   3  -5   5    0.02    0.03
   3   5   5    0.02    0.02
  -3   5  -5    0.05    0.02
   3   5   5   -0.02    0.02
   3   5   5    0.02    0.02
  -3   5  -5    0.02    0.04
   3   5   5    0.03    0.02
   5  -5   5   28.22    0.92
  -5  -5  -5   29.03    0.90
  -5  -5  -5   33.25    0.92
   5  -5   5   27.21    0.93
   5  -5   5   27.41    0.93
  -5  -5  -5   31.03    0.91
   5  -5   5   26.84    0.93
   5   5   5   30.68    0.90
  -5   5  -5   28.06    0.93
   5   5   5   27.66    0.87
   5   5   5   27.83    0.92
  -5   5  -5   25.99    0.99
   5   5   5   30.43    0.92
   7  -5   5    3.80    0.18
  -7  -5  -5    3.80    0.19
   7  -5   5    4.06    0.20
  -7  -5  -5    3.94    0.18
   7  -5   5    3.90    0.20
   7   5   5    4.29    0.15
   7   5   5    3.72    0.18
   7   5   5    3.77    0.17
  -7   5  -5    4.05    0.20
  -7   5  -5    4.04    0.25
   7   5   5    4.00    0.16
   7   5   5    4.14    0.19
   9  -5   5    1.01    0.11
   9  -5   5    0.78    0.09
  -9  -5  -5    1.07    0.12
  -9  -5  -5    0.81    0.09
  -9   5  -5    0.89    0.15
   9   5   5    1.14    0.10
   9   5   5    1.02    0.07
  -9   5  -5    0.89    0.11
   9   5   5    0.90    0.09
  11  -5   5    1.73    0.13
 -11  -5  -5    1.97    0.14
  11  -5   5    1.72    0.13
 -11  -5  -5    2.07    0.16
  11   5   5    1.72    0.10
 -11   5  -5    2.05    0.16
 -11   5  -5    1.99    0.22
  11   5   5    2.07    0.14
  11   5   5    2.13    0.14
  13  -5   5    0.06    0.05
 -13  -5  -5    0.08    0.06
  13  -5   5    0.05    0.04
 -13  -5  -5   -0.05    0.06
 -13   5  -5   -0.02    0.06
  13   5   5    0.11    0.06
 -13   5  -5    0.04    0.08
  13   5   5    0.06    0.05
 -16  -6   5    0.02    0.06
  16  -6  -5    0.00    0.05
  16  -6  -5    0.01    0.05
 -16  -6   5   -0.05    0.05
  16   6  -5    0.01    0.04
  16   6  -5    0.01    0.06
  16   6  -5   -0.01    0.04
 -16   6   5    0.01    0.06
 -16   6   5    0.09    0.07
  14  -6  -5    0.16    0.07
  14  -6  -5    0.32    0.09
 -14  -6   5    0.37    0.08
 -14  -6   5    0.23    0.07
  14   6  -5    0.28    0.06
  14   6  -5    0.30    0.08
  14   6  -5    0.26    0.06
 -14   6   5    0.14    0.07
 -14   6   5    0.19    0.08
 -12  -6   5    2.39    0.16
  12  -6  -5    2.42    0.17
 -12  -6   5    2.24    0.16
  12  -6  -5    2.11    0.16
  12   6  -5    2.28    0.12
 -12   6   5    1.88    0.15
 -12   6   5    1.94    0.15
  12   6  -5    2.52    0.17
  10  -6  -5   11.96    0.45
 -10  -6   5   11.40    0.43
  10  -6  -5   12.06    0.47
 -10  -6   5   11.14    0.44
  10   6  -5   11.85    0.44
 -10   6   5   11.90    0.44
  10   6  -5   11.33    0.45
  10   6  -5   11.64    0.39
 -10   6   5   11.56    0.43
  10   6  -5   11.10    0.40
  -8  -6   5    5.79    0.26
  -8  -6   5    5.75    0.24
   8  -6  -5    5.49    0.26
   8  -6  -5    6.28    0.25
   8  -6  -5    5.56    0.28
   8   6  -5    5.65    0.25
   8   6  -5    6.02    0.21
   8   6  -5    6.02    0.27
  -8   6   5    5.81    0.25
  -8   6   5    5.72    0.24
   8   6  -5    6.23    0.23
   6  -6  -5    0.50    0.07
  -6  -6   5    0.55    0.04
   6  -6  -5    0.49    0.06
  -6  -6   5    0.60    0.09
  -6  -6   5    0.46    0.07
   6  -6  -5    0.50    0.06
   6  -6  -5    0.38    0.08
  -6  -6   5    0.46    0.06
   6   6  -5    0.58    0.06
  -6   6   5    0.43    0.05
   6   6  -5    0.47    0.06
   6   6  -5    0.48    0.07
   6   6  -5    0.47    0.04
  -6   6   5    0.46    0.06
   6   6  -5    0.54    0.04
   6   6  -5    0.56    0.08
  -6   6   5    0.43    0.06
   4  -6  -5    5.49    0.21
  -4  -6   5    5.83    0.26
   4  -6  -5    5.94    0.21
  -4  -6   5    5.59    0.22
  -4  -6   5    5.85    0.20
   4  -6  -5    5.79    0.21
  -4  -6   5    5.30    0.21
   4  -6  -5    5.67    0.22
  -4   6   5    5.67    0.21
   4   6  -5    5.54    0.19
   4   6  -5    5.60    0.24
   4   6  -5    5.13    0.21
   4   6  -5    5.78    0.21
   4   6  -5    5.74    0.19
   4   6  -5    5.48    0.22
   2  -6  -5    0.60    0.04
   2  -6  -5    0.65    0.06
  -2  -6   5    0.66    0.06
  -2  -6   5    0.60    0.05
   2  -6  -5    0.58    0.05
   2  -6  -5    0.66    0.06
   2  -6  -5    0.61    0.07
  -2  -6   5    0.60    0.05
  -2  -6   5    0.67    0.10
   2  -6  -5    0.60    0.04
  -2  -6   5    0.68    0.03
   2   6  -5    0.70    0.06
  -2   6   5    0.57    0.04
   2   6  -5    0.62    0.05
   2   6  -5    0.67    0.04
   2   6  -5    0.59    0.08
   2   6  -5    0.73    0.07
   2   6  -5    0.77    0.07
   0  -6  -5   13.27    0.42
   0  -6  -5   13.77    0.47
   0  -6  -5   12.91    0.42
   0  -6  -5   13.20    0.47
   0  -6   5   14.37    0.52
   0  -6   5   13.51    0.45
   0  -6   5   14.11    0.44
   0  -6  -5   13.18    0.41
   0  -6   5   13.79    0.46
   0  -6   5   13.42    0.44
   0   6  -5   13.70    0.47
   0   6  -5   13.55    0.49
   0   6  -5   13.31    0.48
   0   6   5   12.83    0.41
   0   6  -5   13.61    0.45
   0   6   5   13.72    0.41
   0   6   5   12.69    0.45
   0   6  -5   13.46    0.44
   0   6  -5   13.37    0.43
   2  -6   5    0.25    0.04
  -2  -6  -5    0.29    0.02
   2  -6   5    0.25    0.04
   2  -6   5    0.30    0.05
   2  -6   5    0.30    0.04
  -2   6  -5    0.43    0.05
  -2   6  -5    0.31    0.02
   2   6   5    0.23    0.04
  -2   6  -5    0.32    0.08
   2   6   5    0.28    0.02
  -2   6  -5    0.33    0.06
  -4  -6  -5    0.35    0.04
   4  -6   5    0.38    0.06
  -4  -6  -5    0.32    0.04
   4  -6   5    0.38    0.06
   4  -6   5    0.28    0.04
   4  -6   5    0.33    0.06
   4   6   5    0.30    0.05
   4   6   5    0.43    0.04
  -4   6  -5    0.42    0.06
   4   6   5    0.40    0.06
  -4   6  -5    0.31    0.08
   6  -6   5    0.22    0.06
   6  -6   5    0.16    0.05
  -6  -6  -5    0.20    0.04
  -6  -6  -5    0.18    0.05
   6  -6   5    0.27    0.06
   6   6   5    0.22    0.05
  -6   6  -5    0.22    0.08
   6   6   5    0.23    0.05
  -6   6  -5    0.22    0.05
   6   6   5    0.20    0.04
  -8  -6  -5    1.93    0.10
  -8  -6  -5    2.16    0.13
  -8  -6  -5    1.89    0.13
   8  -6   5    1.99    0.14
   8  -6   5    2.12    0.13
   8  -6   5    2.16    0.15
  -8   6  -5    2.13    0.15
   8   6   5    1.95    0.08
  -8   6  -5    2.11    0.22
   8   6   5    2.03    0.13
   8   6   5    2.05    0.11
   8   6   5    1.92    0.08
   8   6   5    1.95    0.12
  10  -6   5    2.44    0.15
 -10  -6  -5    2.41    0.15
  10  -6   5    2.12    0.15
 -10  -6  -5    2.19    0.16
  10   6   5    2.27    0.15
  10   6   5    2.39    0.15
  10   6   5    2.34    0.14
 -10   6  -5    2.89    0.24
 -10   6  -5    2.34    0.17
 -12  -6  -5    0.73    0.10
 -12  -6  -5    0.59    0.11
  12  -6   5    0.80    0.10
  12  -6   5    0.80    0.10
 -12   6  -5    0.94    0.13
  12   6   5    0.55    0.09
 -12   6  -5    0.69    0.16
  12   6   5    0.74    0.10
  14  -6   5    0.07    0.05
 -14  -6  -5   -0.04    0.07
  14  -6   5   -0.01    0.05
 -14  -6  -5   -0.03    0.05
 -14   6  -5    0.04    0.07
  14   6   5    0.04    0.06
  14   6   5    0.00    0.05
 -14   6  -5   -0.17    0.09
  15  -7  -5    0.19    0.08
 -15  -7   5    0.18    0.07
 -15  -7   5    0.05    0.06
  15  -7  -5   -0.06    0.05
  15   7  -5    0.16    0.07
  15   7  -5    0.21    0.06
 -15   7   5    0.17    0.08
 -15   7   5    0.17    0.08
  15   7  -5    0.22    0.05
  13  -7  -5    1.64    0.17
  13  -7  -5    1.45    0.15
 -13  -7   5    2.11    0.15
 -13  -7   5    2.25    0.15
  13   7  -5    1.45    0.10
 -13   7   5    1.62    0.14
 -13   7   5    1.23    0.14
  13   7  -5    1.22    0.14
  13   7  -5    1.68    0.10
  11  -7  -5    4.49    0.25
  11  -7  -5    4.08    0.23
 -11  -7   5    3.59    0.22
 -11  -7   5    4.27    0.21
  11   7  -5    4.40    0.18
 -11   7   5    4.09    0.22
  11   7  -5    4.60    0.18
  11   7  -5    4.58    0.24
  11   7  -5    3.85    0.22
 -11   7   5    4.08    0.22
   9  -7  -5   10.77    0.42
   9  -7  -5   10.69    0.45
  -9  -7   5   10.97    0.42
  -9  -7   5   10.62    0.40
  -9   7   5   11.14    0.40
   9   7  -5   10.68    0.37
  -9   7   5   11.00    0.41
   9   7  -5   10.34    0.41
   9   7  -5   10.49    0.43
   9   7  -5   10.75    0.37
   7  -7  -5    3.38    0.21
   7  -7  -5    3.63    0.18
  -7  -7   5    3.75    0.17
   7  -7  -5    3.57    0.17
  -7  -7   5    3.52    0.13
  -7  -7   5    3.61    0.18
  -7   7   5    3.77    0.16
   7   7  -5    3.64    0.14
  -7   7   5    3.55    0.17
   7   7  -5    3.39    0.18
   7   7  -5    3.48    0.14
   7   7  -5    3.71    0.13
  -7   7   5    3.57    0.17
   7   7  -5    3.83    0.21
  -5  -7   5    0.76    0.07
   5  -7  -5    0.83    0.06
  -5  -7   5    0.80    0.08
   5  -7  -5    0.77    0.06
   5  -7  -5    0.83    0.06
  -5  -7   5    0.79    0.06
   5  -7  -5    0.91    0.12
   5  -7  -5    0.88    0.08
  -5  -7   5    0.96    0.11
   5   7  -5    0.87    0.05
   5   7  -5    0.82    0.05
   5   7  -5    0.89    0.08
  -5   7   5    0.83    0.06
   5   7  -5    0.88    0.11
   3  -7  -5    2.88    0.12
  -3  -7   5    3.17    0.11
  -3  -7   5    3.07    0.14
   3  -7  -5    2.95    0.12
   3  -7  -5    3.17    0.14
   3  -7  -5    2.98    0.14
  -3  -7   5    2.86    0.13
   3  -7  -5    3.02    0.13
  -3  -7   5    3.03    0.18
  -3  -7   5    2.92    0.13
   3   7  -5    3.16    0.11
   3   7  -5    3.33    0.17
   3   7  -5    3.34    0.15
   3   7  -5    3.18    0.13
   3   7  -5    3.19    0.15
  -3   7   5    3.09    0.12
   1  -7  -5    4.77    0.21
   1  -7  -5    4.64    0.15
  -1  -7   5    4.51    0.16
   1  -7  -5    4.75    0.17
  -1  -7   5    4.58    0.17
   1  -7  -5    4.52    0.15
  -1  -7   5    4.50    0.18
  -1  -7   5    4.65    0.24
  -1  -7   5    4.63    0.20
  -1  -7   5    4.79    0.18
   1   7  -5    4.75    0.21
   1   7  -5    4.61    0.17
   1   7  -5    4.73    0.22
   1   7  -5    4.40    0.18
   1   7  -5    4.48    0.19
   1  -7   5    0.01    0.02
   1  -7   5   -0.02    0.03
   1  -7   5    0.00    0.02
  -1  -7  -5    0.03    0.01
   1  -7   5    0.02    0.03
  -1  -7  -5    0.03    0.01
  -1   7  -5   -0.03    0.03
  -1   7  -5    0.02    0.04
  -1   7  -5    0.05    0.02
   1   7   5    0.05    0.03
   3  -7   5    5.82    0.22
   3  -7   5    5.79    0.23
   3  -7   5    5.84    0.24
   3  -7   5    5.86    0.25
  -3  -7  -5    5.68    0.20
  -3  -7  -5    6.04    0.19
  -3   7  -5    5.59    0.23
   3   7   5    5.67    0.23
  -3   7  -5    5.54    0.29
   3   7   5    5.69    0.19
   3   7   5    5.70    0.23
  -3   7  -5    5.58    0.26
  -5  -7  -5    3.99    0.17
   5  -7   5    3.82    0.18
   5  -7   5    4.16    0.18
   5  -7   5    4.04    0.20
  -5  -7  -5    3.90    0.16
   5   7   5    4.01    0.15
  -5   7  -5    3.73    0.25
   5   7   5    3.96    0.18
   5   7   5    3.97    0.18
  -7  -7  -5   19.32    0.66
  -7  -7  -5   21.06    0.67
  -7  -7  -5   22.77    0.70
   7  -7   5   20.65    0.71
   7  -7   5   20.12    0.69
   7  -7   5   20.57    0.72
  -7   7  -5   19.43    0.71
  -7   7  -5   19.98    0.80
   7   7   5   19.91    0.69
   7   7   5   22.11    0.67
   7   7   5   21.68    0.71
   9  -7   5    3.83    0.19
   9  -7   5    4.13    0.21
  -9  -7  -5    3.65    0.19
   9  -7   5    3.87    0.21
  -9  -7  -5    3.60    0.18
   9   7   5    3.69    0.19
  -9   7  -5    3.66    0.21
  -9   7  -5    4.20    0.29
   9   7   5    3.64    0.19
 -11  -7  -5    7.70    0.35
  11  -7   5    8.45    0.36
 -11  -7  -5    7.92    0.33
  11  -7   5    8.37    0.36
  11  -7   5    8.14    0.34
  11   7   5    8.52    0.35
  11   7   5    8.18    0.35
 -11   7  -5    8.67    0.37
 -11   7  -5    8.17    0.45
  13  -7   5   -0.05    0.06
 -13  -7  -5   -0.06    0.06
  13  -7   5    0.00    0.05
 -13  -7  -5   -0.04    0.05
  13  -7   5    0.07    0.06
  13   7   5   -0.02    0.05
 -13   7  -5    0.07    0.10
  13   7   5   -0.03    0.04
 -13   7  -5   -0.05    0.06
  16  -8  -5    0.07    0.07
 -16  -8   5   -0.02    0.06
 -16  -8   5    0.04    0.06
 -16   8   5   -0.01    0.07
  16   8  -5    0.08    0.07
  16   8  -5    0.02    0.05
  14  -8  -5    0.51    0.11
  14  -8  -5    0.61    0.12
 -14  -8   5    0.66    0.11
 -14  -8   5    0.61    0.11
 -14   8   5    0.62    0.11
  14   8  -5    0.80    0.09
 -14   8   5    0.62    0.11
  14   8  -5    0.49    0.10
 -12  -8   5    0.03    0.05
  12  -8  -5   -0.01    0.06
 -12  -8   5    0.07    0.05
  12  -8  -5    0.02    0.05
 -12   8   5    0.02    0.05
  12   8  -5    0.07    0.06
  12   8  -5    0.06    0.04
 -12   8   5   -0.04    0.05
  12   8  -5    0.01    0.02
  10  -8  -5    0.15    0.06
 -10  -8   5    0.05    0.05
  10  -8  -5    0.14    0.07
 -10  -8   5    0.18    0.06
  10   8  -5    0.14    0.06
  10   8  -5    0.23    0.08
 -10   8   5    0.24    0.06
  10   8  -5    0.17    0.03
 -10   8   5    0.19    0.06
  10   8  -5    0.10    0.04
  -8  -8   5    3.17    0.18
  -8  -8   5    3.12    0.11
   8  -8  -5    2.96    0.21
   8  -8  -5    3.22    0.17
  -8  -8   5    3.45    0.17
   8  -8  -5    2.87    0.17
   8   8  -5    3.50    0.21
  -8   8   5    2.99    0.15
  -8   8   5    2.97    0.16
   8   8  -5    3.11    0.18
   8   8  -5    3.07    0.11
   8   8  -5    3.19    0.11
   8   8  -5    3.26    0.14
  -8   8   5    3.05    0.16
  -6  -8   5    1.41    0.10
   6  -8  -5    1.29    0.15
  -6  -8   5    1.61    0.11
   6  -8  -5    1.41    0.10
   6  -8  -5    1.47    0.09
  -6  -8   5    1.51    0.08
   6  -8  -5    1.37    0.08
   6  -8  -5    1.51    0.09
   6   8  -5    1.56    0.11
   6   8  -5    1.59    0.13
  -6   8   5    1.33    0.09
   6   8  -5    1.54    0.08
   6   8  -5    1.54    0.05
   4  -8  -5    0.55    0.05
  -4  -8   5    0.72    0.10
   4  -8  -5    0.56    0.10
   4  -8  -5    0.61    0.07
  -4  -8   5    0.69    0.07
  -4  -8   5    0.62    0.04
  -4  -8   5    0.68    0.07
   4  -8  -5    0.59    0.06
   4  -8  -5    0.60    0.07
  -4  -8   5    0.67    0.07
  -4   8   5    0.55    0.05
   4   8  -5    0.73    0.08
   4   8  -5    0.64    0.09
   4   8  -5    0.71    0.08
   2  -8  -5    0.04    0.03
   2  -8  -5    0.09    0.02
  -2  -8   5    0.05    0.03
   2  -8  -5    0.15    0.06
  -2  -8   5    0.04    0.02
  -2  -8   5    0.02    0.03
   2  -8  -5    0.04    0.02
  -2  -8   5    0.10    0.06
  -2  -8   5    0.06    0.03
   2  -8  -5    0.05    0.03
   2   8  -5    0.07    0.02
   2   8  -5    0.03    0.03
   2   8  -5    0.10    0.05
   2   8  -5    0.07    0.02
   0  -8   5    5.23    0.18
   0  -8   5    5.32    0.21
   0  -8   5    5.07    0.22
   0  -8   5    4.82    0.20
   0  -8   5    5.08    0.19
   0   8  -5    4.88    0.19
   0   8  -5    4.92    0.21
   0   8  -5    5.14    0.24
   0   8  -5    5.28    0.19
  -2  -8  -5    3.03    0.11
   2  -8   5    3.48    0.15
   2  -8   5    2.89    0.14
   2  -8   5    3.43    0.17
   2  -8   5    3.58    0.16
  -2  -8  -5    3.15    0.11
   2   8   5    3.17    0.15
  -2   8  -5    3.13    0.18
  -2   8  -5    3.53    0.19
  -2   8  -5    3.20    0.11
   4  -8   5   10.50    0.41
  -4  -8  -5   10.39    0.35
  -4  -8  -5   10.82    0.34
   4  -8   5   10.13    0.37
   4  -8   5   10.69    0.38
   4   8   5   10.42    0.33
  -4   8  -5   10.73    0.42
   4   8   5   10.20    0.38
   4   8   5   10.75    0.39
  -4   8  -5   10.47    0.46
   6  -8   5    6.51    0.26
   6  -8   5    6.81    0.30
   6  -8   5    6.46    0.27
  -6  -8  -5    6.32    0.25
  -6   8  -5    6.17    0.29
   6   8   5    6.57    0.27
   6   8   5    6.71    0.27
  -6   8  -5    6.77    0.36
   6   8   5    6.42    0.23
   8  -8   5    0.02    0.05
  -8  -8  -5    0.07    0.04
   8  -8   5    0.06    0.04
  -8  -8  -5    0.00    0.04
   8  -8   5    0.02    0.05
  -8   8  -5   -0.01    0.07
  -8   8  -5    0.01    0.04
   8   8   5    0.01    0.05
   8   8   5   -0.02    0.04
 -10  -8  -5    0.90    0.09
 -10  -8  -5    0.83    0.11
  10  -8   5    0.94    0.11
  10  -8   5    0.81    0.12
  10  -8   5    0.91    0.12
  10   8   5    0.92    0.11
  10   8   5    0.84    0.10
 -10   8  -5    1.08    0.18
 -10   8  -5    0.93    0.12
  12  -8   5    0.43    0.09
 -12  -8  -5    0.58    0.11
  12  -8   5    0.81    0.12
 -12  -8  -5    0.68    0.10
  12  -8   5    0.71    0.10
  12   8   5    0.93    0.11
 -12   8  -5    0.58    0.11
 -12   8  -5    0.83    0.18
  12   8   5    0.85    0.12
 -15  -9   5    0.39    0.09
 -15  -9   5    0.46    0.10
  15  -9  -5    0.36    0.10
  15  -9  -5    0.22    0.09
 -15   9   5    0.51    0.12
  15   9  -5    0.45    0.10
  15   9  -5    0.48    0.08
  13  -9  -5    0.13    0.07
  13  -9  -5    0.11    0.07
 -13  -9   5    0.14    0.06
 -13  -9   5    0.04    0.06
 -13   9   5    0.04    0.06
  13   9  -5    0.17    0.05
  13   9  -5    0.10    0.06
 -11  -9   5    1.84    0.15
  11  -9  -5    1.83    0.15
 -11  -9   5    2.00    0.14
  11  -9  -5    1.79    0.19
  11   9  -5    2.11    0.17
  11   9  -5    2.24    0.16
 -11   9   5    1.79    0.14
  11   9  -5    2.06    0.11
 -11   9   5    2.02    0.15
  -9  -9   5    0.83    0.10
  -9  -9   5    0.68    0.10
   9  -9  -5    0.83    0.13
   9  -9  -5    0.83    0.11
   9   9  -5    0.85    0.07
   9   9  -5    1.01    0.12
  -9   9   5    0.77    0.09
  -9   9   5    0.84    0.09
   9   9  -5    0.98    0.14
   7  -9  -5   11.07    0.42
   7  -9  -5   11.24    0.42
  -7  -9   5   11.51    0.38
  -7  -9   5   11.42    0.41
   7  -9  -5   11.69    0.49
  -7  -9   5   11.35    0.43
   7   9  -5   11.80    0.47
   7   9  -5   11.82    0.38
  -7   9   5   11.24    0.40
   7   9  -5   11.31    0.43
  -7   9   5   10.68    0.39
  -5  -9   5    0.65    0.05
  -5  -9   5    0.59    0.07
   5  -9  -5    0.65    0.06
   5  -9  -5    0.69    0.09
   5  -9  -5    0.69    0.08
  -5  -9   5    0.69    0.07
   5  -9  -5    0.67    0.11
  -5  -9   5    0.74    0.08
   5  -9  -5    0.68    0.07
   5   9  -5    0.73    0.08
   5   9  -5    0.64    0.11
  -5   9   5    0.63    0.06
  -3  -9   5   19.74    0.67
   3  -9  -5   19.73    0.62
   3  -9  -5   19.54    0.63
  -3  -9   5   20.25    0.65
  -3  -9   5   20.11    0.65
   3  -9  -5   19.82    0.65
   3  -9  -5   19.97    0.74
  -3  -9   5   20.70    0.63
   3   9  -5   20.44    0.66
   3   9  -5   20.49    0.72
  -3   9   5   19.37    0.61
  -1  -9   5    3.38    0.13
  -1  -9   5    3.29    0.15
  -1  -9   5    3.34    0.15
   1  -9  -5    3.07    0.21
   1  -9  -5    3.01    0.11
  -1  -9   5    3.17    0.17
   1  -9  -5    3.20    0.13
  -1  -9   5    3.67    0.15
   1   9  -5    3.38    0.11
   1   9  -5    3.18    0.14
   1   9  -5    3.47    0.20
   1   9  -5    3.36    0.12
   1  -9   5    3.12    0.17
   1  -9   5    3.09    0.14
   1  -9   5    3.02    0.15
   1  -9   5    2.87    0.13
   1  -9   5    3.07    0.14
  -1   9  -5    3.08    0.18
  -1   9  -5    3.11    0.12
   1   9   5    3.07    0.15
  -1   9  -5    3.14    0.15
  -1   9  -5    2.94    0.13
   3  -9   5    0.92    0.11
   3  -9   5    1.06    0.08
  -3  -9  -5    0.88    0.05
  -3  -9  -5    0.93    0.04
   3  -9   5    0.91    0.08
  -3   9  -5    1.05    0.12
  -3   9  -5    0.77    0.11
   3   9   5    0.84    0.09
   5  -9   5    2.34    0.16
  -5  -9  -5    1.89    0.10
   5  -9   5    2.05    0.13
   5  -9   5    2.18    0.12
  -5   9  -5    2.12    0.16
   5   9   5    2.21    0.14
  -5   9  -5    2.49    0.20
   5   9   5    2.02    0.13
   7  -9   5   -0.07    0.04
   7  -9   5    0.03    0.04
  -7  -9  -5   -0.04    0.03
   7  -9   5   -0.09    0.03
   7   9   5   -0.02    0.04
   7   9   5    0.00    0.04
  -7   9  -5    0.12    0.09
  -7   9  -5    0.02    0.04
  -9  -9  -5    0.06    0.04
   9  -9   5    0.02    0.05
   9  -9   5    0.02    0.04
   9  -9   5    0.04    0.06
   9   9   5    0.01    0.05
  -9   9  -5    0.02    0.05
  -9   9  -5    0.10    0.06
  -9   9  -5   -0.03    0.08
   9   9   5    0.00    0.04
  11  -9   5    0.13    0.07
  11  -9   5    0.22    0.08
 -11  -9  -5    0.11    0.05
  11  -9   5    0.10    0.06
  11   9   5    0.11    0.06
 -11   9  -5    0.02    0.06
 -11   9  -5    0.05    0.10
  11   9   5    0.04    0.05
 -11   9  -5    0.10    0.07
  14 -10  -5    0.75    0.12
  14 -10  -5    0.69    0.14
 -14 -10   5    0.91    0.12
 -14 -10   5    0.91    0.13
  14  10  -5    0.83    0.10
  14  10  -5    0.92    0.14
 -12 -10   5    0.00    0.05
 -12 -10   5    0.12    0.06
  12 -10  -5    0.08    0.06
  12 -10  -5    0.12    0.08
  12  10  -5    0.11    0.07
  12  10  -5    0.08    0.04
  10 -10  -5    0.10    0.05
 -10 -10   5    0.21    0.06
  10 -10  -5    0.19    0.07
 -10 -10   5    0.08    0.05
  10  10  -5    0.06    0.05
  10  10  -5    0.19    0.08
  10  10  -5    0.05    0.03
  -8 -10   5    0.23    0.05
  -8 -10   5    0.23    0.04
   8 -10  -5    0.27    0.07
   8 -10  -5    0.31    0.09
  -8 -10   5    0.26    0.07
  -8  10   5    0.22    0.05
   8  10  -5    0.21    0.06
   8  10  -5    0.30    0.05
   8  10  -5    0.18    0.07
   6 -10  -5    0.15    0.05
  -6 -10   5    0.22    0.04
  -6 -10   5    0.21    0.06
   6 -10  -5    0.25    0.08
  -6 -10   5    0.15    0.04
  -6  10   5    0.18    0.05
   6  10  -5    0.30    0.06
   6  10  -5    0.22    0.08
  -6  10   5    0.13    0.04
   4 -10  -5    0.06    0.03
  -4 -10   5    0.04    0.04
   4 -10  -5    0.08    0.04
  -4 -10   5    0.10    0.04
  -4 -10   5    0.08    0.03
   4 -10  -5    0.06    0.03
  -4 -10   5    0.10    0.04
   4 -10  -5    0.05    0.07
  -4  10   5    0.05    0.02
   4  10  -5    0.11    0.04
   4  10  -5    0.04    0.06
  -2 -10   5    1.20    0.09
   2 -10  -5    1.05    0.15
   2 -10  -5    1.17    0.06
  -2 -10   5    1.12    0.08
  -2 -10   5    1.11    0.08
  -2 -10   5    1.18    0.10
  -2 -10   5    1.13    0.07
   2 -10  -5    1.11    0.07
   2  10  -5    1.07    0.14
   2  10  -5    1.06    0.09
   0 -10   5    3.33    0.16
   0 -10   5    3.26    0.16
   0 -10   5    3.42    0.19
   0 -10   5    3.20    0.15
   0 -10   5    3.41    0.14
   0 -10  -5    3.74    0.23
   0  10  -5    3.35    0.20
   0  10  -5    3.39    0.14
   2 -10   5    1.12    0.08
   2 -10   5    1.11    0.12
   2 -10   5    1.19    0.09
  -2 -10  -5    1.00    0.14
  -2  10  -5    0.98    0.09
   2  10   5    1.21    0.11
  -2  10  -5    0.97    0.08
  -2  10  -5    1.06    0.13
   4 -10   5    0.26    0.06
   4 -10   5    0.27    0.05
   4 -10   5    0.21    0.07
  -4  10  -5    0.19    0.07
  -4  10  -5    0.28    0.08
   4  10   5    0.46    0.07
   4  10   5    0.24    0.05
   6 -10   5    0.06    0.06
   6 -10   5   -0.01    0.03
   6 -10   5    0.01    0.04
   6  10   5   -0.01    0.04
   6  10   5    0.07    0.04
  -6  10  -5    0.07    0.07
  -6  10  -5    0.04    0.05
   8 -10   5    0.02    0.04
   8 -10   5    0.00    0.05
   8 -10   5    0.10    0.05
   8  10   5    0.04    0.05
  -8  10  -5   -0.05    0.07
  -8  10  -5    0.10    0.06
   8  10   5    0.05    0.04
  10 -10   5    0.17    0.06
  10 -10   5    0.11    0.07
  10 -10   5    0.12    0.06
 -10 -10  -5    0.07    0.04
  10  10   5    0.25    0.08
 -10  10  -5    0.14    0.10
 -10  10  -5    0.06    0.06
  10  10   5    0.13    0.06
  13 -11  -5    0.00    0.05
 -13 -11   5   -0.02    0.05
  13 -11  -5    0.00    0.07
  13  11  -5   -0.08    0.05
 -11 -11   5    1.04    0.11
  11 -11  -5    0.90    0.12
  11 -11  -5    0.83    0.15
  11  11  -5    0.95    0.15
  11  11  -5    0.81    0.12
  11  11  -5    0.83    0.09
  -9 -11   5    0.71    0.08
   9 -11  -5    0.54    0.12
  -9 -11   5    0.52    0.09
   9 -11  -5    0.52    0.09
   9  11  -5    0.61    0.12
   9  11  -5    0.70    0.10
   9  11  -5    0.59    0.07
   7 -11  -5    1.53    0.18
  -7 -11   5    1.62    0.10
  -7 -11   5    1.77    0.13
   7 -11  -5    1.52    0.12
  -7 -11   5    1.61    0.11
   7  11  -5    1.57    0.18
   7  11  -5    1.96    0.13
  -5 -11   5    0.03    0.04
  -5 -11   5    0.05    0.04
  -5 -11   5    0.05    0.04
   5 -11  -5    0.14    0.07
   5 -11  -5   -0.01    0.04
   5  11  -5    0.00    0.06
   5  11  -5    0.06    0.04
   3 -11  -5    8.82    0.41
  -3 -11   5    8.94    0.32
  -3 -11   5    8.62    0.32
   3 -11  -5    8.50    0.34
  -3 -11   5    8.67    0.34
   3  11  -5    8.75    0.33
   3  11  -5    8.73    0.40
  -1 -11   5    3.78    0.17
   1 -11  -5    3.97    0.25
  -1 -11   5    4.09    0.17
  -1 -11   5    4.06    0.21
   1  11  -5    4.00    0.17
   1  11  -5    3.75    0.24
   1 -11   5    3.26    0.15
  -1 -11  -5    3.55    0.23
   1 -11   5    3.08    0.15
   1 -11   5    2.83    0.18
  -1  11  -5    3.27    0.21
  -1  11  -5    3.09    0.13
   3 -11   5    1.58    0.11
  -3 -11  -5    1.41    0.16
   3 -11   5    1.59    0.14
   3 -11   5    1.56    0.10
  -3  11  -5    1.45    0.16
   3  11   5    1.83    0.12
   5 -11   5    0.70    0.11
   5 -11   5    0.84    0.09
   5 -11   5    0.76    0.09
  -5 -11  -5    0.65    0.11
   5  11   5    0.83    0.10
   5  11   5    0.65    0.09
  -5  11  -5    0.66    0.11
  -5  11  -5    0.77    0.11
   7 -11   5    0.51    0.08
   7 -11   5    0.57    0.11
   7 -11   5    0.58    0.09
  -7  11  -5    0.65    0.13
   7  11   5    0.50    0.09
   7  11   5    0.58    0.09
  -7  11  -5    0.52    0.10
   9 -11   5    0.97    0.12
   9 -11   5    0.81    0.10
   9 -11   5    1.03    0.14
  -9  11  -5    0.74    0.15
   9  11   5    1.29    0.13
  -9  11  -5    0.92    0.13
   9  11   5    1.06    0.13
  12 -12  -5    0.41    0.09
 -12 -12   5    0.40    0.08
  12 -12  -5    0.41    0.11
  12  12  -5    0.35    0.09
  10 -12  -5    0.37    0.08
 -10 -12   5    0.38    0.07
  10 -12  -5    0.50    0.12
  10  12  -5    0.51    0.10
  10  12  -5    0.49    0.13
   8 -12  -5    0.00    0.06
  -8 -12   5   -0.01    0.04
   8  12  -5    0.04    0.07
   8  12  -5   -0.04    0.04
  -6 -12   5    0.53    0.07
   6 -12  -5    0.51    0.12
  -6 -12   5    0.41    0.07
   6  12  -5    0.61    0.09
   6  12  -5    0.48    0.11
   4 -12  -5    1.66    0.19
   4 -12  -5    1.40    0.07
  -4 -12   5    1.67    0.10
  -4 -12   5    1.68    0.12
  -4 -12   5    1.81    0.12
   4  12  -5    1.63    0.12
   4  12  -5    1.79    0.19
  -2 -12   5    0.03    0.04
  -2 -12   5    0.05    0.03
  -2 -12   5    0.02    0.03
   2 -12  -5   -0.01    0.06
   2  12  -5   -0.11    0.05
   2  12  -5    0.01    0.03
   0 -12   5    0.22    0.05
   0 -12  -5    0.23    0.08
   0 -12   5    0.23    0.07
   0 -12   5    0.22    0.05
   0  12  -5    0.25    0.05
   0  12  -5    0.17    0.08
  -2 -12  -5    1.41    0.17
   2 -12   5    1.13    0.09
   2 -12   5    1.14    0.09
   2 -12   5    0.97    0.12
  -2  12  -5    1.30    0.16
   4 -12   5   -0.05    0.04
  -4 -12  -5   -0.05    0.05
   4 -12   5   -0.03    0.04
   4 -12   5   -0.04    0.03
  -4  12  -5   -0.01    0.06
   4  12   5    0.01    0.04
   6 -12   5    0.01    0.04
   6 -12   5   -0.10    0.05
   6 -12   5   -0.03    0.04
   6  12   5    0.03    0.05
  -6  12  -5    0.02    0.05
   8 -12   5    0.06    0.06
   8 -12   5    0.16    0.06
   8 -12   5    0.00    0.06
   8  12   5    0.14    0.06
  -8  12  -5    0.09    0.07
   8  12   5    0.01    0.06
  -9 -13   5    0.29    0.06
   9 -13  -5    0.43    0.11
   9  13  -5    0.34    0.10
   9  13  -5    0.15    0.07
  -7 -13   5    1.69    0.11
   7 -13  -5    1.94    0.22
   7  13  -5    1.97    0.14
   7  13  -5    1.86    0.21
  -5 -13   5    0.89    0.08
  -5 -13   5    1.02    0.10
   5 -13  -5    0.82    0.14
   5 -13  -5    0.78    0.08
   5  13  -5    0.80    0.10
   5  13  -5    0.90    0.15
  -3 -13   5    0.92    0.08
   3 -13  -5    0.96    0.15
  -3 -13   5    0.82    0.10
   3  13  -5    0.81    0.13
   3  13  -5    0.69    0.08
   1 -13  -5    0.39    0.11
  -1 -13   5    0.33    0.06
  -1 -13   5    0.51    0.09
   1  13  -5    0.39    0.06
   1  13  -5    0.46    0.11
   1 -13   5    0.13    0.07
  -1 -13  -5    0.07    0.07
   1 -13   5    0.05    0.04
   1 -13   5    0.06    0.04
  -1  13  -5    0.09    0.07
   3 -13   5    2.93    0.20
   3 -13   5    2.63    0.15
   3 -13   5    2.78    0.15
  -3 -13  -5    2.47    0.20
  -3  13  -5    2.88    0.21
   5 -13   5    0.50    0.08
   5 -13   5    0.29    0.09
   5 -13   5    0.46    0.08
  -5  13  -5    0.61    0.11
   5  13   5    0.40    0.08
   7 -13   5    1.05    0.15
   7 -13   5    1.05    0.12
   7 -13   5    1.21    0.12
  -7  13  -5    1.07    0.15
   7  13   5    1.16    0.13
   8 -14  -5    0.03    0.09
   8 -14  -5    0.17    0.05
   8  14  -5    0.05    0.08
   8  14  -5    0.20    0.07
   6 -14  -5   -0.02    0.06
   6  14  -5    0.13    0.08
   6  14  -5    0.00    0.05
  -4 -14   5    0.41    0.06
   4 -14  -5    0.44    0.11
  -4 -14   5    0.28    0.07
   4  14  -5    0.39    0.12
   4  14  -5    0.36    0.07
  -2 -14   5   -0.01    0.05
  -2 -14   5    0.11    0.04
   2 -14  -5   -0.05    0.06
   2  14  -5    0.06    0.04
   2  14  -5    0.10    0.08
   0 -14   5    2.34    0.18
   0 -14  -5    2.50    0.21
   0 -14   5    2.77    0.14
   0  14  -5    2.50    0.21
   2 -14   5    0.04    0.07
   2 -14   5    0.04    0.04
  -2 -14  -5   -0.03    0.06
  -2  14  -5    0.00    0.07
   4 -14   5    0.56    0.08
   4 -14   5    0.60    0.12
  -4  14  -5    0.41    0.10
  -3 -15   5    1.14    0.13
   3 -15  -5    1.07    0.17
   3  15  -5    1.31    0.19
  -1 -15   5   -0.06    0.06
   1 -15  -5   -0.03    0.07
   1  15  -5   -0.10    0.06
   1 -15   5    1.10    0.10
  -1 -15  -5    1.07    0.16
   1 -15   5    0.94    0.13
  -1  15  -5    1.04    0.16
  18   0  -6    6.23    0.30
 -18   0   6    6.13    0.33
 -18   0   6    5.80    0.33
  16   0  -6    0.78    0.12
 -16   0   6    0.73    0.12
  16   0  -6    0.91    0.12
 -16   0   6    0.70    0.12
 -14   0   6    1.92    0.15
 -14   0   6    2.28    0.16
  14   0  -6    2.22    0.15
  14   0  -6    2.00    0.16
  14   0  -6    1.97    0.11
  12   0  -6    3.77    0.17
 -12   0   6    3.65    0.20
  12   0  -6    3.78    0.21
 -12   0   6    3.65    0.20
  10   0  -6   27.68    0.91
 -10   0   6   26.96    0.90
 -10   0   6   27.53    0.85
 -10   0   6   26.70    0.90
  10   0  -6   27.02    0.87
  -8   0   6    0.40    0.06
   8   0  -6    0.43    0.07
  -8   0   6    0.40    0.07
   8   0  -6    0.44    0.06
   8   0  -6    0.37    0.06
  -8   0   6    0.48    0.07
  -8   0   6    0.44    0.04
   8   0  -6    0.40    0.04
   6   0  -6   10.55    0.36
   6   0  -6    9.95    0.38
  -6   0   6   10.14    0.37
  -6   0   6   10.58    0.37
  -6   0   6   10.63    0.40
   6   0  -6   10.17    0.34
   4   0  -6    4.41    0.21
  -4   0   6    4.49    0.19
  -4   0   6    4.85    0.19
   4   0  -6    5.18    0.18
   2   0  -6    9.57    0.32
   2   0  -6    9.55    0.30
   2   0  -6    8.94    0.33
  -2   0   6    9.57    0.32
   2   0  -6    9.52    0.37
  -2   0   6    9.38    0.30
  -2   0   6    9.47    0.33
   0   0   6   23.69    0.75
   0   0  -6   25.18    0.75
   0   0  -6   23.95    0.74
   0   0   6   23.69    0.76
   0   0   6   23.58    0.74
   0   0   6   24.16    0.75
   0   0  -6   24.17    0.75
   0   0  -6   23.89    0.81
   2   0   6   16.61    0.55
   2   0   6   17.35    0.56
  -2   0  -6   17.29    0.61
  -2   0  -6   17.79    0.55
  -2   0  -6   17.44    0.56
   2   0   6   17.68    0.56
   2   0   6   17.79    0.55
   4   0   6    2.35    0.13
  -4   0  -6    2.48    0.11
  -4   0  -6    2.33    0.11
   4   0   6    2.05    0.11
   4   0   6    2.24    0.11
  -4   0  -6    2.38    0.15
   4   0   6    2.26    0.11
   4   0   6    2.23    0.11
   4   0   6    2.54    0.14
  -6   0  -6    3.04    0.14
   6   0   6    3.35    0.15
   6   0   6    3.21    0.14
  -6   0  -6    2.96    0.18
  -6   0  -6    3.02    0.16
   6   0   6    3.17    0.14
   6   0   6    3.15    0.15
   8   0   6    1.98    0.12
  -8   0  -6    2.07    0.13
   8   0   6    1.98    0.11
   8   0   6    2.01    0.11
  -8   0  -6    1.85    0.15
  10   0   6    6.20    0.26
  10   0   6    6.36    0.25
 -10   0  -6    5.92    0.28
  10   0   6    6.29    0.24
 -10   0  -6    5.88    0.31
  10   0   6    6.23    0.25
  12   0   6    2.73    0.15
  12   0   6    2.71    0.16
 -12   0  -6    2.26    0.17
  12   0   6    2.55    0.13
  12   0   6    2.74    0.14
 -12   0  -6    2.83    0.22
 -14   0  -6    1.72    0.18
 -14   0  -6    1.49    0.20
  14   0   6    1.31    0.13
  14   0   6    1.63    0.16
 -17  -1   6    0.13    0.08
  17  -1  -6    0.13    0.06
 -17  -1   6    0.00    0.07
  17  -1  -6    0.02    0.05
 -17   1   6    0.08    0.07
  17   1  -6    0.05    0.06
 -17   1   6    0.15    0.08
  17   1  -6    0.17    0.07
 -15  -1   6    0.00    0.06
  15  -1  -6    0.10    0.06
  15  -1  -6    0.00    0.04
 -15  -1   6    0.03    0.06
  15  -1  -6   -0.04    0.03
 -15   1   6   -0.02    0.05
  15   1  -6   -0.02    0.04
  15   1  -6    0.10    0.05
 -15   1   6   -0.06    0.06
 -13  -1   6    1.71    0.14
 -13  -1   6    1.66    0.11
  13  -1  -6    1.33    0.14
 -13  -1   6    1.73    0.14
  13  -1  -6    1.33    0.10
 -13   1   6    1.62    0.15
  13   1  -6    1.74    0.14
  13   1  -6    1.45    0.12
  13   1  -6    1.55    0.08
 -13   1   6    1.61    0.14
 -11  -1   6    0.04    0.03
 -11  -1   6    0.09    0.04
  11  -1  -6   -0.04    0.04
 -11  -1   6    0.04    0.04
  11  -1  -6    0.05    0.03
 -11   1   6    0.00    0.02
  11   1  -6   -0.03    0.04
  11   1  -6    0.01    0.02
 -11   1   6   -0.05    0.03
 -11   1   6   -0.02    0.04
   9  -1  -6    0.04    0.03
   9  -1  -6    0.05    0.03
  -9  -1   6    0.08    0.04
  -9  -1   6    0.05    0.03
   9  -1  -6    0.08    0.04
   9   1  -6    0.07    0.03
   9   1  -6    0.05    0.03
  -9   1   6    0.06    0.04
  -9   1   6    0.06    0.02
  -9   1   6    0.21    0.04
   7  -1  -6    1.69    0.07
   7  -1  -6    1.70    0.11
   7  -1  -6    1.74    0.10
  -7  -1   6    1.66    0.09
  -7  -1   6    1.70    0.11
   7   1  -6    1.81    0.11
   7   1  -6    1.83    0.12
   7   1  -6    1.48    0.08
   7   1  -6    1.63    0.10
  -7   1   6    1.56    0.10
  -7   1   6    1.85    0.11
   5  -1  -6   26.83    0.90
  -5  -1   6   27.53    0.89
   5  -1  -6   28.51    0.88
  -5  -1   6   27.35    0.88
   5  -1  -6   28.11    0.89
   5   1  -6   27.50    0.90
   5   1  -6   27.86    0.85
  -5   1   6   27.01    0.88
   5   1  -6   27.42    0.87
  -5   1   6   27.68    0.88
   5   1  -6   27.81    0.87
   5   1  -6   28.51    0.89
   3  -1  -6    0.00    0.01
  -3  -1   6    0.03    0.02
   3  -1  -6   -0.01    0.02
  -3  -1   6    0.01    0.02
   3  -1  -6   -0.02    0.02
   3  -1  -6    0.01    0.01
   3   1  -6    0.00    0.01
  -3   1   6    0.00    0.02
   3   1  -6    0.00    0.03
  -3   1   6    0.02    0.03
  -3   1   6   -0.01    0.02
   3   1  -6    0.01    0.01
   3   1  -6    0.02    0.02
   1  -1  -6   56.30    1.69
  -1  -1   6   56.64    1.69
   1  -1  -6   57.45    1.69
   1  -1  -6   54.12    1.74
   1  -1  -6   57.07    1.68
  -1  -1   6   55.61    1.70
  -1  -1   6   54.35    1.69
  -1  -1   6   54.78    1.69
   1   1  -6   57.00    1.69
  -1   1   6   53.70    1.69
   1   1  -6   55.21    1.68
  -1   1   6   55.24    1.68
   1   1  -6   52.57    1.75
  -1   1   6   55.52    1.72
  -1   1   6   55.56    1.70
   1  -1   6    6.33    0.21
   1  -1   6    6.11    0.22
  -1  -1  -6    6.17    0.22
   1  -1   6    6.58    0.23
   1  -1   6    6.32    0.23
  -1  -1  -6    6.29    0.22
  -1  -1  -6    6.82    0.23
  -1  -1  -6    6.62    0.27
   1  -1   6    7.23    0.28
   1   1   6    6.37    0.22
  -1   1  -6    5.95    0.23
   1   1   6    6.27    0.22
   1   1   6    6.84    0.24
   1   1   6    6.27    0.23
  -1   1  -6    6.64    0.29
  -3  -1  -6    0.45    0.07
   3  -1   6    0.40    0.06
   3  -1   6    0.38    0.05
   3  -1   6    0.38    0.05
  -3  -1  -6    0.46    0.04
   3  -1   6    0.35    0.04
  -3  -1  -6    0.46    0.05
  -3  -1  -6    0.46    0.05
   3  -1   6    0.58    0.05
   3  -1   6    0.41    0.05
  -3  -1  -6    0.54    0.05
   3   1   6    0.35    0.04
   3   1   6    0.53    0.05
  -3   1  -6    0.35    0.03
   3   1   6    0.46    0.05
   3   1   6    0.49    0.05
  -3   1  -6    0.40    0.05
  -3   1  -6    0.23    0.04
   3   1   6    0.43    0.04
  -3   1  -6    0.54    0.09
  -5  -1  -6    0.00    0.04
   5  -1   6    0.01    0.03
   5  -1   6    0.00    0.02
   5  -1   6    0.02    0.02
  -5  -1  -6    0.02    0.02
  -5  -1  -6    0.06    0.03
  -5  -1  -6    0.01    0.02
   5  -1   6   -0.03    0.02
   5   1   6   -0.01    0.02
   5   1   6   -0.03    0.02
   5   1   6    0.01    0.02
   5   1   6    0.01    0.03
  -5   1  -6   -0.03    0.02
  -5   1  -6   -0.03    0.04
   5   1   6   -0.04    0.02
  -5   1  -6    0.03    0.04
   7  -1   6   -0.03    0.02
  -7  -1  -6   -0.01    0.04
  -7  -1  -6    0.01    0.04
   7  -1   6    0.03    0.03
   7   1   6    0.02    0.02
   7   1   6   -0.01    0.02
   7   1   6    0.02    0.02
   7   1   6    0.01    0.03
  -7   1  -6    0.02    0.05
  -7   1  -6    0.00    0.03
   9  -1   6    0.07    0.04
  -9  -1  -6    0.03    0.04
   9  -1   6    0.08    0.03
  -9  -1  -6    0.12    0.06
   9   1   6    0.03    0.03
  -9   1  -6    0.05    0.06
   9   1   6    0.00    0.03
   9   1   6    0.02    0.03
   9   1   6    0.03    0.03
  -9   1  -6   -0.02    0.04
  11  -1   6    0.58    0.07
  11  -1   6    0.75    0.10
 -11  -1  -6    0.43    0.08
  11  -1   6    0.61    0.08
 -11  -1  -6    0.85    0.13
  11   1   6    0.58    0.08
 -11   1  -6    0.50    0.09
  11   1   6    0.51    0.07
  11   1   6    0.63    0.07
  11   1   6    0.56    0.07
 -11   1  -6    0.58    0.12
  13  -1   6    0.05    0.05
  13  -1   6   -0.01    0.04
 -13  -1  -6    0.07    0.06
  13  -1   6    0.02    0.04
 -13  -1  -6    0.02    0.08
  13   1   6    0.08    0.04
  13   1   6    0.00    0.04
 -13   1  -6   -0.01    0.07
  13   1   6    0.05    0.04
 -13   1  -6   -0.04    0.06
  13   1   6    0.00    0.04
  18  -2  -6    0.33    0.08
  18  -2  -6    0.35    0.09
 -18  -2   6    0.31    0.10
 -18  -2   6    0.30    0.10
 -18   2   6    0.31    0.11
 -18   2   6    0.17    0.10
  18   2  -6    0.32    0.09
  18   2  -6    0.24    0.08
 -16  -2   6    2.76    0.20
  16  -2  -6    3.01    0.18
  16  -2  -6    2.72    0.20
 -16  -2   6    2.61    0.19
  16  -2  -6    2.80    0.16
  16   2  -6    2.83    0.19
  16   2  -6    2.87    0.19
 -16   2   6    2.97    0.20
 -16   2   6    2.97    0.21
 -14  -2   6    0.69    0.11
  14  -2  -6    0.60    0.11
  14  -2  -6    0.52    0.07
  14  -2  -6    0.61    0.09
 -14  -2   6    0.48    0.09
  14   2  -6    0.46    0.09
 -14   2   6    0.63    0.10
  14   2  -6    0.55    0.09
 -14   2   6    0.43    0.09
 -12  -2   6    0.00    0.04
  12  -2  -6    0.02    0.04
  12  -2  -6    0.04    0.05
 -12  -2   6    0.01    0.05
 -12  -2   6    0.08    0.05
 -12   2   6    0.02    0.02
 -12   2   6    0.05    0.06
  12   2  -6   -0.02    0.02
  12   2  -6    0.00    0.04
  12   2  -6    0.07    0.04
 -12   2   6   -0.02    0.04
  10  -2  -6    4.60    0.21
 -10  -2   6    4.18    0.21
  10  -2  -6    4.17    0.22
 -10  -2   6    4.55    0.19
 -10  -2   6    4.36    0.21
 -10   2   6    4.12    0.21
 -10   2   6    4.38    0.20
  10   2  -6    4.23    0.21
  10   2  -6    4.29    0.16
  10   2  -6    3.95    0.20
  10   2  -6    4.48    0.19
   8  -2  -6   14.83    0.54
  -8  -2   6   14.79    0.52
  -8  -2   6   15.31    0.53
   8  -2  -6   15.18    0.52
   8   2  -6   15.66    0.53
  -8   2   6   14.63    0.55
   8   2  -6   15.10    0.51
   8   2  -6   15.02    0.47
  -8   2   6   15.13    0.52
   8   2  -6   15.54    0.53
  -8   2   6   15.02    0.52
   6  -2  -6   64.29    1.94
  -6  -2   6   63.55    1.99
  -6  -2   6   63.82    2.01
   6  -2  -6   68.03    2.00
   6  -2  -6   65.15    1.99
   6  -2  -6   62.71    2.01
  -6   2   6   63.35    1.99
  -6   2   6   63.85    2.05
   6   2  -6   66.29    1.99
   6   2  -6   64.77    2.01
   6   2  -6   66.71    2.00
   6   2  -6   64.12    1.95
   6   2  -6   64.30    1.98
  -6   2   6   65.11    1.99
   4  -2  -6    6.24    0.26
  -4  -2   6    6.04    0.24
  -4  -2   6    6.06    0.23
   4  -2  -6    6.43    0.23
   4  -2  -6    6.40    0.24
  -4  -2   6    5.91    0.21
  -4   2   6    6.08    0.23
   4   2  -6    6.46    0.23
   4   2  -6    5.94    0.25
   4   2  -6    6.10    0.21
   4   2  -6    6.08    0.23
  -4   2   6    6.70    0.26
  -4   2   6    6.48    0.23
  -2  -2   6    4.56    0.18
   2  -2  -6    4.38    0.21
  -2  -2   6    4.68    0.17
   2  -2  -6    4.55    0.16
   2  -2  -6    4.66    0.18
  -2   2   6    4.27    0.16
  -2   2   6    4.39    0.19
   2   2  -6    4.57    0.14
  -2   2   6    4.41    0.17
  -2   2   6    4.46    0.17
   2   2  -6    4.76    0.22
   2   2  -6    4.69    0.17
   0  -2   6   65.99    2.06
   0  -2   6   66.88    2.05
   0  -2  -6   67.92    2.05
   0  -2  -6   66.03    2.05
   0  -2   6   68.23    2.03
   0  -2  -6   70.39    2.05
   0  -2  -6   68.41    2.10
   0  -2   6   67.28    2.05
   0   2   6   67.31    2.05
   0   2   6   70.78    2.06
   0   2   6   67.50    2.05
   0   2  -6   64.07    2.12
   0   2   6   69.01    2.06
   0   2  -6   65.59    2.05
   2  -2   6    7.82    0.29
  -2  -2  -6    8.13    0.27
  -2  -2  -6    8.02    0.28
  -2  -2  -6    7.94    0.28
   2  -2   6    7.80    0.31
  -2  -2  -6    8.49    0.31
   2  -2   6    7.63    0.28
   2  -2   6    8.14    0.29
   2  -2   6    7.79    0.28
  -2  -2  -6    8.58    0.28
   2   2   6    8.02    0.28
   2   2   6    8.21    0.28
  -2   2  -6    6.98    0.33
  -2   2  -6    8.06    0.28
   2   2   6    8.55    0.28
   2   2   6    8.17    0.28
  -2   2  -6    7.91    0.29
   2   2   6    9.33    0.29
   4  -2   6   74.88    2.37
  -4  -2  -6   74.27    2.31
  -4  -2  -6   77.28    2.30
   4  -2   6   73.69    2.31
  -4  -2  -6   75.93    2.31
   4  -2   6   74.38    2.31
   4  -2   6   75.51    2.31
  -4  -2  -6   77.23    2.30
  -4  -2  -6   74.15    2.34
  -4   2  -6   76.75    2.32
  -4   2  -6   75.88    2.33
   4   2   6   75.22    2.31
   4   2   6   78.10    2.34
   4   2   6   74.52    2.31
  -4   2  -6   74.92    2.38
   4   2   6   77.79    2.30
  -4   2  -6   75.15    2.28
  -6  -2  -6    7.35    0.28
  -6  -2  -6    7.55    0.31
   6  -2   6    7.25    0.28
  -6  -2  -6    7.36    0.27
   6  -2   6    7.32    0.27
   6  -2   6    7.41    0.28
   6   2   6    7.07    0.26
  -6   2  -6    7.18    0.25
   6   2   6    7.39    0.28
   6   2   6    7.14    0.26
  -6   2  -6    7.48    0.34
   6   2   6    7.27    0.27
   6   2   6    7.33    0.27
   6   2   6    7.49    0.28
  -6   2  -6    7.06    0.29
  -8  -2  -6    4.88    0.22
   8  -2   6    4.72    0.20
   8  -2   6    4.57    0.20
  -8  -2  -6    4.57    0.24
  -8   2  -6    4.61    0.23
   8   2   6    4.78    0.20
   8   2   6    4.93    0.20
  -8   2  -6    4.45    0.26
   8   2   6    4.78    0.19
   8   2   6    5.15    0.21
  10  -2   6    0.04    0.04
 -10  -2  -6   -0.05    0.05
  10  -2   6    0.07    0.04
 -10  -2  -6    0.03    0.05
 -10   2  -6    0.09    0.06
 -10   2  -6    0.04    0.07
  10   2   6    0.03    0.03
  10   2   6    0.04    0.04
  10   2   6    0.06    0.03
  10   2   6    0.13    0.05
 -12  -2  -6    0.27    0.08
  12  -2   6    0.08    0.04
  12  -2   6    0.15    0.05
 -12  -2  -6    0.26    0.09
  12   2   6    0.22    0.05
  12   2   6    0.19    0.05
  12   2   6    0.22    0.06
 -12   2  -6    0.28    0.11
 -12   2  -6    0.26    0.08
  14  -2   6    0.04    0.04
  14  -2   6   -0.04    0.04
 -14  -2  -6    0.07    0.07
 -14  -2  -6    0.01    0.07
  14  -2   6   -0.04    0.05
  14   2   6   -0.06    0.04
 -14   2  -6   -0.03    0.08
  14   2   6    0.03    0.05
 -14   2  -6   -0.07    0.06
  14   2   6    0.02    0.06
  17  -3  -6    0.28    0.07
  17  -3  -6    0.21    0.08
 -17  -3   6    0.26    0.09
 -17  -3   6    0.22    0.09
  17  -3  -6    0.20    0.08
  17   3  -6    0.25    0.09
 -17   3   6    0.16    0.09
 -17   3   6    0.20    0.08
 -15  -3   6    0.34    0.09
 -15  -3   6    0.23    0.08
  15  -3  -6    0.28    0.08
  15  -3  -6    0.35    0.07
  15  -3  -6    0.21    0.06
  15   3  -6    0.27    0.07
  15   3  -6    0.14    0.07
 -15   3   6    0.41    0.09
 -15   3   6    0.32    0.08
 -13  -3   6    2.33    0.16
  13  -3  -6    2.43    0.15
  13  -3  -6    2.18    0.16
 -13  -3   6    2.39    0.16
 -13   3   6    2.26    0.16
  13   3  -6    2.51    0.16
  13   3  -6    2.49    0.16
 -13   3   6    2.26    0.16
  11  -3  -6    0.49    0.09
 -11  -3   6    0.31    0.07
  11  -3  -6    0.44    0.07
 -11  -3   6    0.34    0.07
 -11   3   6    0.38    0.07
  11   3  -6    0.37    0.07
 -11   3   6    0.44    0.08
  11   3  -6    0.36    0.07
  11   3  -6    0.34    0.07
  -9  -3   6    0.56    0.08
  -9  -3   6    0.47    0.06
   9  -3  -6    0.49    0.08
   9  -3  -6    0.60    0.08
  -9  -3   6    0.60    0.08
   9  -3  -6    0.54    0.08
   9   3  -6    0.51    0.07
  -9   3   6    0.39    0.06
   9   3  -6    0.47    0.07
   9   3  -6    0.48    0.07
  -9   3   6    0.50    0.07
   9   3  -6    0.65    0.08
   9   3  -6    0.47    0.03
  -7  -3   6   10.27    0.38
   7  -3  -6   10.53    0.38
   7  -3  -6   10.27    0.39
   7  -3  -6   10.00    0.37
  -7  -3   6   10.72    0.39
  -7  -3   6   10.76    0.37
  -7  -3   6   10.43    0.41
   7   3  -6   10.89    0.38
   7   3  -6   11.13    0.38
  -7   3   6    9.80    0.37
  -7   3   6    9.97    0.37
   7   3  -6   10.74    0.33
   7   3  -6   10.97    0.39
  -7   3   6   10.48    0.40
   5  -3  -6    3.33    0.15
   5  -3  -6    3.63    0.16
  -5  -3   6    3.41    0.16
  -5  -3   6    3.81    0.19
  -5  -3   6    3.60    0.13
  -5  -3   6    3.70    0.16
  -5  -3   6    3.78    0.16
   5  -3  -6    3.38    0.17
  -5   3   6    3.38    0.17
   5   3  -6    3.75    0.16
   5   3  -6    3.55    0.13
  -5   3   6    3.45    0.15
  -5   3   6    3.62    0.15
   5   3  -6    3.69    0.17
   3  -3  -6   16.70    0.53
   3  -3  -6   16.88    0.56
   3  -3  -6   16.92    0.54
  -3  -3   6   16.57    0.54
  -3  -3   6   15.82    0.53
  -3  -3   6   16.09    0.59
  -3  -3   6   16.72    0.52
   3  -3  -6   16.08    0.52
   3   3  -6   16.52    0.55
  -3   3   6   16.28    0.52
  -3   3   6   16.37    0.55
  -3   3   6   16.26    0.53
   3   3  -6   15.85    0.57
  -1  -3   6   56.04    1.75
  -1  -3   6   54.10    1.68
   1  -3  -6   56.65    1.67
   1  -3  -6   53.98    1.71
  -1  -3   6   55.00    1.68
   1  -3  -6   54.49    1.67
  -1  -3   6   55.93    1.65
   1  -3  -6   53.76    1.66
  -1  -3   6   54.55    1.67
  -1   3   6   54.19    1.66
  -1   3   6   54.72    1.67
  -1   3   6   53.91    1.67
   1   3  -6   55.11    1.74
  -1   3   6   54.54    1.67
  -1  -3  -6    8.21    0.26
   1  -3   6    7.49    0.28
   1  -3   6    7.92    0.27
   1  -3   6    8.07    0.29
  -1  -3  -6    7.99    0.27
  -1  -3  -6    7.45    0.27
   1  -3   6    7.68    0.28
  -1  -3  -6    8.08    0.29
  -1  -3  -6    8.24    0.27
  -1   3  -6    7.63    0.28
   1   3   6    8.16    0.27
   1   3   6    7.90    0.27
  -1   3  -6    7.97    0.27
   1   3   6    8.09    0.27
  -1   3  -6    7.49    0.34
  -1   3  -6    8.02    0.29
   1   3   6    7.88    0.26
   1   3   6    7.94    0.26
   3  -3   6    8.18    0.30
   3  -3   6    7.93    0.31
   3  -3   6    8.62    0.31
  -3  -3  -6    9.20    0.32
  -3  -3  -6    8.31    0.28
   3  -3   6    8.13    0.30
  -3  -3  -6    8.77    0.30
  -3  -3  -6    8.09    0.29
  -3   3  -6    8.48    0.30
   3   3   6    8.12    0.30
  -3   3  -6    7.91    0.31
   3   3   6    9.97    0.31
   3   3   6    8.37    0.29
   3   3   6    9.40    0.29
  -3   3  -6    8.12    0.37
   3   3   6    8.87    0.29
  -3   3  -6    8.05    0.27
   5  -3   6    0.12    0.04
   5  -3   6    0.09    0.04
  -5  -3  -6    0.15    0.05
  -5  -3  -6    0.22    0.04
  -5  -3  -6    0.15    0.03
   5  -3   6    0.18    0.04
   5   3   6    0.09    0.03
  -5   3  -6    0.13    0.02
  -5   3  -6    0.15    0.05
  -5   3  -6    0.11    0.05
   5   3   6    0.20    0.03
   5   3   6    0.27    0.05
   5   3   6    0.14    0.03
   7  -3   6    0.48    0.06
  -7  -3  -6    0.59    0.08
  -7  -3  -6    0.51    0.08
   7  -3   6    0.45    0.06
   7  -3   6    0.61    0.08
   7   3   6    0.73    0.06
   7   3   6    0.68    0.07
  -7   3  -6    0.62    0.05
  -7   3  -6    0.73    0.12
   7   3   6    0.49    0.06
  -7   3  -6    0.61    0.09
   7   3   6    0.65    0.07
   9  -3   6    0.45    0.07
  -9  -3  -6    0.50    0.09
   9  -3   6    0.54    0.08
  -9  -3  -6    0.55    0.09
   9   3   6    0.60    0.06
  -9   3  -6    0.54    0.11
   9   3   6    0.56    0.08
   9   3   6    0.51    0.07
  -9   3  -6    0.43    0.09
 -11  -3  -6    0.28    0.09
  11  -3   6    0.21    0.06
  11  -3   6    0.17    0.05
 -11  -3  -6    0.24    0.07
 -11   3  -6    0.29    0.07
 -11   3  -6    0.28    0.10
  11   3   6    0.17    0.06
  11   3   6    0.19    0.05
  11   3   6    0.24    0.06
  13  -3   6    0.88    0.10
 -13  -3  -6    1.23    0.17
 -13  -3  -6    0.92    0.13
  13  -3   6    0.61    0.09
  13   3   6    0.80    0.11
  13   3   6    0.99    0.10
  13   3   6    0.85    0.09
 -13   3  -6    0.79    0.12
 -13   3  -6    0.94    0.18
 -18  -4   6    0.76    0.13
  18  -4  -6    0.50    0.11
 -18  -4   6    0.78    0.14
  18   4  -6    0.57    0.11
 -18   4   6    0.67    0.13
  18   4  -6    0.85    0.11
 -18   4   6    0.66    0.13
  18   4  -6    0.57    0.10
  16  -4  -6    0.33    0.08
 -16  -4   6    0.27    0.08
  16  -4  -6    0.31    0.07
  16  -4  -6    0.22    0.09
 -16  -4   6    0.38    0.09
 -16   4   6    0.26    0.09
 -16   4   6    0.27    0.09
  16   4  -6    0.36    0.08
 -14  -4   6    1.45    0.15
  14  -4  -6    1.20    0.13
  14  -4  -6    1.49    0.16
 -14  -4   6    1.33    0.14
 -14   4   6    1.35    0.14
 -14   4   6    1.28    0.14
  14   4  -6    1.34    0.13
  14   4  -6    1.51    0.13
 -12  -4   6    0.03    0.05
  12  -4  -6    0.07    0.06
  12  -4  -6    0.12    0.06
 -12  -4   6    0.09    0.05
 -12   4   6    0.05    0.05
  12   4  -6    0.15    0.06
 -12   4   6    0.01    0.05
  12   4  -6    0.13    0.05
  10  -4  -6   11.85    0.47
 -10  -4   6   12.73    0.47
  10  -4  -6   11.98    0.47
 -10  -4   6   12.57    0.46
 -10   4   6   12.06    0.46
 -10   4   6   12.13    0.45
  10   4  -6   12.54    0.46
  10   4  -6   12.32    0.46
  10   4  -6   12.85    0.45
   8  -4  -6    3.61    0.19
  -8  -4   6    3.96    0.18
   8  -4  -6    3.92    0.18
   8  -4  -6    3.73    0.21
  -8  -4   6    3.71    0.18
  -8  -4   6    3.55    0.19
   8   4  -6    3.60    0.18
   8   4  -6    3.77    0.18
   8   4  -6    3.89    0.18
   8   4  -6    4.03    0.18
  -8   4   6    3.86    0.18
  -8   4   6    3.77    0.17
   8   4  -6    3.84    0.13
  -8   4   6    3.80    0.20
  -6  -4   6    7.88    0.30
   6  -4  -6    7.63    0.30
  -6  -4   6    7.17    0.29
   6  -4  -6    7.61    0.29
  -6  -4   6    8.16    0.33
  -6  -4   6    7.63    0.25
   6  -4  -6    7.81    0.28
  -6  -4   6    7.45    0.30
   6   4  -6    7.65    0.30
  -6   4   6    7.63    0.27
   6   4  -6    7.70    0.26
   6   4  -6    7.88    0.30
   6   4  -6    7.52    0.25
   6   4  -6    8.04    0.29
  -6   4   6    7.76    0.29
   6   4  -6    7.78    0.28
   4  -4  -6   17.46    0.56
   4  -4  -6   17.30    0.56
  -4  -4   6   17.39    0.57
   4  -4  -6   16.41    0.58
  -4  -4   6   17.84    0.61
  -4  -4   6   17.11    0.56
  -4  -4   6   17.15    0.54
   4  -4  -6   16.94    0.55
   4  -4  -6   16.54    0.54
  -4   4   6   17.02    0.54
   4   4  -6   18.18    0.56
   4   4  -6   17.96    0.56
  -4   4   6   16.60    0.55
  -4   4   6   16.74    0.57
   4   4  -6   16.50    0.58
   4   4  -6   16.66    0.58
  -2  -4   6    5.27    0.20
   2  -4  -6    5.73    0.20
   2  -4  -6    5.33    0.19
  -2  -4   6    5.15    0.20
  -2  -4   6    5.61    0.21
   2  -4  -6    4.99    0.22
  -2  -4   6    5.61    0.26
   2  -4  -6    5.61    0.20
  -2   4   6    5.35    0.19
  -2   4   6    5.51    0.18
   2   4  -6    5.54    0.24
   2   4  -6    5.57    0.20
  -2   4   6    5.38    0.17
   2   4  -6    5.44    0.22
   0  -4   6   14.27    0.54
   0  -4   6   14.96    0.48
   0  -4  -6   14.17    0.47
   0  -4   6   14.31    0.48
   0  -4   6   14.88    0.48
   0  -4  -6   15.15    0.48
   0  -4  -6   13.92    0.49
   0  -4  -6   14.57    0.46
   0   4   6   14.33    0.46
   0   4   6   14.63    0.48
   0   4  -6   14.82    0.49
   0   4  -6   14.79    0.47
   0   4  -6   14.83    0.55
  -2  -4  -6    6.46    0.22
   2  -4   6    6.76    0.25
   2  -4   6    6.52    0.28
  -2  -4  -6    6.48    0.24
   2  -4   6    6.37    0.24
   2  -4   6    6.41    0.23
  -2  -4  -6    6.69    0.24
   2  -4   6    6.24    0.24
   2   4   6    6.35    0.23
   2   4   6    6.53    0.22
   2   4   6    6.29    0.21
   2   4   6    6.27    0.21
  -2   4  -6    6.06    0.31
  -2   4  -6    6.62    0.24
   2   4   6    6.30    0.24
   4  -4   6    8.93    0.33
   4  -4   6    8.24    0.30
  -4  -4  -6    8.67    0.30
   4  -4   6    8.33    0.32
  -4  -4  -6    9.69    0.32
  -4  -4  -6    8.66    0.30
  -4  -4  -6    8.58    0.29
   4  -4   6    8.25    0.32
   4   4   6    9.19    0.30
  -4   4  -6    8.15    0.32
  -4   4  -6    8.42    0.27
  -4   4  -6    8.41    0.38
   4   4   6    8.81    0.29
   4   4   6    8.21    0.29
   6  -4   6   14.77    0.50
   6  -4   6   13.94    0.49
  -6  -4  -6   14.37    0.51
   6  -4   6   14.63    0.51
  -6  -4  -6   13.87    0.49
   6   4   6   15.10    0.50
   6   4   6   14.72    0.47
   6   4   6   14.36    0.49
  -6   4  -6   14.05    0.51
  -6   4  -6   14.40    0.58
   6   4   6   14.21    0.48
  -8  -4  -6    4.86    0.22
  -8  -4  -6    5.25    0.25
   8  -4   6    4.75    0.22
[truncated: 447,978 more chars]
