# Supplementary material for: 7-Methyl-5-[(4-methyl­benzene)­sulfon­yl]-2H,5H-[1,3]dioxolo[4,5-f]indole: crystal structure and Hirshfeld analysis
Source: Acta Crystallogr E Crystallogr Commun. 2018 Jan 19;74(Pt 2):184–8. doi: 10.1107/S2056989018000889 (PMC5956333; doi:10.1107/S2056989018000889)
Supplement: Supplementary file 2 [file e-74-00184-Isup2.hkl]

data_I                                                                          
_shelx_title ' mo_RJMA69_0m in C2/c'                                            
_shelx_refln_list_code          4                                               
_shelx_F_calc_maximum      441.31                                               
_exptl_crystal_F_000      1376.00                                               
_reflns_d_resolution_high  0.7994                                               
                                                                                
loop_                                                                           
 _space_group_symop_operation_xyz                                               
 'x, y, z'                                                                      
 '-x, y, -z+1/2'                                                                
 'x+1/2, y+1/2, z'                                                              
 '-x+1/2, y+1/2, -z+1/2'                                                        
 '-x, -y, -z'                                                                   
 'x, -y, z-1/2'                                                                 
 '-x+1/2, -y+1/2, -z'                                                           
 'x+1/2, -y+1/2, z-1/2'                                                         
                                                                                
_cell_length_a    15.2673                                                       
_cell_length_b    12.5337                                                       
_cell_length_c    17.6096                                                       
_cell_angle_alpha  90.000                                                       
_cell_angle_beta  112.628                                                       
_cell_angle_gamma  90.000                                                       
                                                                                
_shelx_F_squared_multiplier     1.000                                           
                                                                                
loop_                                                                           
 _refln_index_h                                                                 
 _refln_index_k                                                                 
 _refln_index_l                                                                 
 _refln_F_squared_calc                                                          
 _refln_F_squared_meas                                                          
 _refln_F_squared_sigma                                                         
 _refln_observed_status                                                         
   2   0   0       4772.30       5181.18        52.81 o                         
   4   0   0      21936.59      20840.33       227.47 o                         
   6   0   0       6935.95       7395.11        86.72 o                         
   8   0   0         84.70         91.71         4.72 o                         
  10   0   0       1579.03       1601.33        27.03 o                         
  12   0   0       1973.19       2071.15        42.41 o                         
  14   0   0          0.04         41.88         6.21 o                         
  16   0   0         73.33        109.30         9.71 o                         
   1   1   0         79.41         33.41         1.01 o                         
   3   1   0      45156.22      44962.96       352.75 o                         
   5   1   0         18.55         19.52         1.92 o                         
   7   1   0        401.10        367.14         5.00 o                         
   9   1   0       1729.22       1857.57        18.65 o                         
  11   1   0          3.19          6.14         1.93 o                         
  13   1   0        167.09        181.97         5.75 o                         
  15   1   0        188.29        222.01         9.77 o                         
  17   1   0         74.90         57.62         6.38 o                         
   0   2   0       5599.49       5699.88        57.82 o                         
   2   2   0      25787.63      26724.32       191.28 o                         
   4   2   0       1281.18       1514.90        12.57 o                         
   6   2   0        873.82        961.47         8.68 o                         
   8   2   0        121.20        108.66         2.79 o                         
  10   2   0         30.98         28.85         2.13 o                         
  12   2   0        379.57        394.40         7.44 o                         
  14   2   0       1781.19       1749.66        23.96 o                         
  16   2   0        105.23        120.64         7.28 o                         
   1   3   0         58.84         59.65         1.59 o                         
   3   3   0       1536.97       1729.40        13.55 o                         
   5   3   0         21.37         10.04         1.08 o                         
   7   3   0       1565.50       1763.98        14.91 o                         
   9   3   0        402.23        627.08        11.51 o                         
  11   3   0       1552.55       1425.99        17.02 o                         
  13   3   0         22.89         19.16         3.24 o                         
  15   3   0        380.20        362.52         9.72 o                         
  17   3   0         65.68         68.19         6.10 o                         
   0   4   0       9832.30       9376.79        86.01 o                         
   2   4   0       3069.42       3351.91        24.19 o                         
   4   4   0       1268.25       1086.44         9.31 o                         
   6   4   0         42.44         27.32         1.82 o                         
   8   4   0        244.16        179.04         4.58 o                         
  10   4   0        902.08        894.77        11.83 o                         
  12   4   0         33.67         50.87         3.77 o                         
  14   4   0          0.43          2.58         2.78 o                         
  16   4   0        103.04        104.28         6.07 o                         
   1   5   0         22.53         20.69         1.38 o                         
   3   5   0        631.82        662.11         6.05 o                         
   5   5   0         40.51        126.31         4.52 o                         
   7   5   0       1520.42       1705.59        16.32 o                         
   9   5   0         22.76         28.67         2.40 o                         
  11   5   0       1043.03       1026.84        14.34 o                         
  13   5   0        113.76        111.14         5.74 o                         
  15   5   0          2.93         -0.57         3.04 o                         
   0   6   0         68.91         42.04         4.68 o                         
   2   6   0       1181.57       1431.24        11.13 o                         
   4   6   0      12194.46      12722.71        91.86 o                         
   6   6   0        509.62        759.18        13.16 o                         
   8   6   0       4742.53       4510.08        40.20 o                         
  10   6   0        335.85        336.41         7.92 o                         
  12   6   0        441.97        451.43        12.49 o                         
  14   6   0          3.52          0.64         3.02 o                         
  16   6   0         67.79         82.04         6.60 o                         
   1   7   0          0.70          6.13         0.89 o                         
   3   7   0        250.26        263.67         3.44 o                         
   5   7   0       1101.37       1327.61        12.08 o                         
   7   7   0          2.30         49.58        10.65 o                         
   9   7   0         35.61         22.35         3.37 o                         
  11   7   0        192.45        183.19         5.62 o                         
  13   7   0        244.64        233.57         9.24 o                         
  15   7   0         87.60        110.76         7.26 o                         
   0   8   0         33.78         73.08         2.55 o                         
   2   8   0       1342.76       1449.95        12.49 o                         
   4   8   0       2768.86       2517.84        21.39 o                         
   6   8   0        752.28        679.75         8.68 o                         
   8   8   0        566.88        525.65         8.08 o                         
  10   8   0        207.30        186.07         6.80 o                         
  12   8   0        201.81        190.14         8.16 o                         
  14   8   0         63.36         84.52         6.38 o                         
   1   9   0        118.45        148.73         3.28 o                         
   3   9   0       1275.21       1284.09        13.70 o                         
   5   9   0        861.57        831.17         8.66 o                         
   7   9   0        316.82        297.84         6.39 o                         
   9   9   0         37.75         37.69         3.46 o                         
  11   9   0          0.02          5.11         3.26 o                         
  13   9   0         66.17         67.38         5.73 o                         
   0  10   0       2721.86       2530.66        32.66 o                         
   2  10   0       2500.87       2385.65        25.14 o                         
   4  10   0       1028.33        995.65        12.20 o                         
   6  10   0         95.52         79.55         3.54 o                         
   8  10   0        126.11        158.62         6.03 o                         
  10  10   0          3.04         16.75         4.74 o                         
  12  10   0        202.59        210.46        10.23 o                         
   1  11   0          1.78          3.55         2.25 o                         
   3  11   0         70.72         54.60         4.63 o                         
   5  11   0        309.15        302.04         7.92 o                         
   7  11   0          4.99          7.68         2.50 o                         
   9  11   0          0.52          3.58         3.30 o                         
  11  11   0         81.66         79.54         6.89 o                         
   0  12   0        199.50        222.75        18.03 o                         
   2  12   0         18.84         16.43         3.02 o                         
   4  12   0        251.12        243.32         7.85 o                         
   6  12   0        155.68        168.07         6.96 o                         
   8  12   0         14.10         19.89         4.08 o                         
  10  12   0        111.11        146.32         9.09 o                         
   1  13   0         15.38         20.04         3.68 o                         
   3  13   0        125.71        120.00         7.15 o                         
   5  13   0          0.14         -3.06         3.34 o                         
   7  13   0         17.55         26.06         4.81 o                         
   9  13   0          5.15          7.56         4.78 o                         
   0  14   0        561.23        590.75        77.48 o                         
   2  14   0         20.03         26.04         6.96 o                         
   4  14   0        212.45        224.77        11.26 o                         
   6  14   0          0.43         -4.10         4.10 o                         
   1  15   0          3.51         -0.49         5.88 o                         
   3  15   0         41.99         36.01         7.75 o                         
   5  15   0         12.68          9.71         7.12 o                         
 -17   1   1         45.85         53.70         6.79 o                         
 -15   1   1        928.78       1008.92        16.69 o                         
 -13   1   1        897.02        912.32        13.33 o                         
 -11   1   1          0.53          1.36         1.32 o                         
  -9   1   1        618.11        650.51         8.33 o                         
  -7   1   1        363.33        322.54         4.22 o                         
  -5   1   1       2239.19       2299.16        19.56 o                         
  -3   1   1      32895.08      32168.69       257.01 o                         
  -1   1   1      10558.85      10335.86        72.01 o                         
   1   1   1      26463.20      27062.04       323.08 o                         
   3   1   1      13243.58      13295.08        97.69 o                         
   5   1   1       8597.03       7929.24        63.03 o                         
   7   1   1         34.27         37.89         1.67 o                         
   9   1   1         31.62         81.14         3.58 o                         
  11   1   1         16.19         24.84         2.54 o                         
  13   1   1       1824.61       1758.98        21.84 o                         
  15   1   1          3.49         -0.01         4.39 o                         
  17   1   1         43.45         32.40         5.30 o                         
 -16   2   1        370.78        375.76        11.10 o                         
 -14   2   1          3.30          3.88         3.36 o                         
 -12   2   1         24.05         21.95         2.51 o                         
 -10   2   1         40.04         41.97         2.30 o                         
  -8   2   1        773.67        806.22         8.83 o                         
  -6   2   1        442.83        503.61         6.02 o                         
  -4   2   1       5080.48       5250.86        41.03 o                         
  -2   2   1        707.01        602.32         8.07 o                         
   0   2   1        843.86        947.87         7.42 o                         
   2   2   1      12813.75      13916.00       114.58 o                         
   4   2   1       2716.26       2489.33        20.78 o                         
   6   2   1       1306.98       1316.32        13.17 o                         
   8   2   1        126.58        162.91         3.46 o                         
  10   2   1         20.25         15.67         1.84 o                         
  12   2   1        314.26        336.66         7.15 o                         
  14   2   1        889.04        890.92        14.19 o                         
  16   2   1        113.60        118.60         8.44 o                         
 -17   3   1         35.07         36.31         5.56 o                         
 -15   3   1          0.64          0.52         3.09 o                         
 -13   3   1        392.46        402.73         9.07 o                         
 -11   3   1        555.15        494.63         9.97 o                         
  -9   3   1        774.91        852.21        11.45 o                         
  -7   3   1       2464.17       2462.41        20.72 o                         
  -5   3   1       1648.98       1727.48        21.02 o                         
  -3   3   1        267.29        208.46         4.64 o                         
  -1   3   1       2262.62       2482.19        17.46 o                         
   1   3   1      16033.04      15244.40       109.25 o                         
   3   3   1        455.05        441.18         5.39 o                         
   5   3   1       5210.59       5141.63        36.28 o                         
   7   3   1          9.95         17.48         1.39 o                         
   9   3   1        142.19        150.21         4.02 o                         
  11   3   1       3066.70       2892.25        30.60 o                         
  13   3   1        589.74        565.58        10.42 o                         
  15   3   1          8.83          1.39         3.29 o                         
 -16   4   1          0.05         -3.19         3.19 o                         
 -14   4   1          3.21         -1.07         2.68 o                         
 -12   4   1       2481.19       2497.38        29.13 o                         
 -10   4   1          3.74          2.96         2.03 o                         
  -8   4   1          0.15         -1.50         1.50 o                         
  -6   4   1      16985.18      18106.80       126.56 o                         
  -4   4   1         13.42         30.14         1.26 o                         
  -2   4   1         10.90         23.51         1.02 o                         
   0   4   1       2228.85       2428.20        17.40 o                         
   2   4   1        162.95        171.60         2.69 o                         
   4   4   1        221.15        271.01         5.57 o                         
   6   4   1         61.36         65.75         2.91 o                         
   8   4   1       1710.80       1734.60        18.35 o                         
  10   4   1       1278.23       1263.18        15.23 o                         
  12   4   1          7.20          5.82         2.42 o                         
  14   4   1        108.42        102.78         5.71 o                         
  16   4   1          7.01          3.32         3.54 o                         
 -17   5   1         13.77         22.35         5.20 o                         
 -15   5   1        224.24        220.57        10.37 o                         
 -13   5   1        105.67        104.22         5.58 o                         
 -11   5   1        661.31        654.57        10.66 o                         
  -9   5   1       1499.50       1375.33        18.25 o                         
  -7   5   1       5056.79       4918.10        42.39 o                         
  -5   5   1          6.73          4.34         0.87 o                         
  -3   5   1      29047.19      29963.71       202.67 o                         
  -1   5   1       1841.57       1823.99        13.88 o                         
   1   5   1       3118.42       2799.30        21.38 o                         
   3   5   1        838.68        927.51         8.53 o                         
   5   5   1       5368.87       5690.36        46.94 o                         
   7   5   1       2124.93       2198.20        19.58 o                         
   9   5   1       2153.61       2089.76        22.55 o                         
  11   5   1         41.60         40.09         3.13 o                         
  13   5   1         11.93         10.77         3.17 o                         
  15   5   1          0.16         -2.49         3.03 o                         
 -16   6   1         52.60         61.92         6.00 o                         
 -14   6   1         70.40         71.50         5.34 o                         
 -12   6   1         96.40        106.50         5.51 o                         
 -10   6   1        909.89        880.54        12.80 o                         
  -8   6   1        496.01        410.29         6.48 o                         
  -6   6   1       1646.42       1647.83        15.53 o                         
  -4   6   1         15.78         74.06         2.44 o                         
  -2   6   1        214.76        301.79         3.96 o                         
   0   6   1        180.79        178.40         2.37 o                         
   2   6   1        202.59        268.09         3.62 o                         
   4   6   1       4664.49       4892.93        37.83 o                         
   6   6   1        331.02        347.83         5.88 o                         
   8   6   1         44.78         43.26         2.02 o                         
  10   6   1        230.05        232.09         5.95 o                         
  12   6   1         75.26         74.23         6.00 o                         
  14   6   1         53.22         44.05         5.14 o                         
 -15   7   1          7.85         -3.75         3.75 o                         
 -13   7   1          0.03          0.95         3.29 o                         
 -11   7   1        714.26        741.14        11.69 o                         
  -9   7   1        804.77        746.49        13.00 o                         
  -7   7   1         13.29         13.72         1.75 o                         
  -5   7   1          3.43          4.37         1.03 o                         
  -3   7   1         29.20         20.49         1.23 o                         
  -1   7   1         16.40         16.58         1.02 o                         
   1   7   1       6238.97       6409.95        49.04 o                         
   3   7   1       2777.46       2862.91        22.28 o                         
   5   7   1       2650.97       2638.07        23.84 o                         
   7   7   1        424.81        390.84         6.33 o                         
   9   7   1       4058.06       3965.69        42.64 o                         
  11   7   1        721.68        693.59        13.78 o                         
  13   7   1          0.37          4.61         3.73 o                         
  15   7   1         61.24         72.96         6.23 o                         
 -14   8   1         25.97         38.32         5.01 o                         
 -12   8   1        195.06        192.10         8.44 o                         
 -10   8   1         78.52         86.68         4.88 o                         
  -8   8   1        755.09        765.81        10.93 o                         
  -6   8   1        900.23        825.58         9.45 o                         
  -4   8   1        234.01        259.74         3.94 o                         
  -2   8   1        422.59        377.31         4.86 o                         
   0   8   1        328.92        390.62         4.33 o                         
   2   8   1        342.51        327.16         7.75 o                         
   4   8   1          1.90          6.17         1.08 o                         
   6   8   1        251.98        245.24         5.72 o                         
   8   8   1         30.75         32.63         2.88 o                         
  10   8   1         56.26         54.10         4.33 o                         
  12   8   1         67.67         57.47         5.12 o                         
  14   8   1         30.41         25.07         4.83 o                         
 -13   9   1          0.76         -3.46         3.46 o                         
 -11   9   1        538.38        595.12        12.54 o                         
  -9   9   1         24.45         19.53         2.96 o                         
  -7   9   1        310.85        307.80         5.52 o                         
  -5   9   1          5.12          4.60         1.65 o                         
  -3   9   1       4381.26       4180.17        36.42 o                         
  -1   9   1       1319.53       1339.92        12.73 o                         
   1   9   1       1692.69       1618.78        16.27 o                         
   3   9   1       1368.28       1265.02        13.52 o                         
   5   9   1        576.63        541.34         6.76 o                         
   7   9   1        584.21        522.82         9.06 o                         
   9   9   1          3.71          2.74         2.62 o                         
  11   9   1         66.80         75.58         5.11 o                         
  13   9   1         53.67         50.96         5.81 o                         
 -12  10   1         23.92         28.91         5.17 o                         
 -10  10   1          0.01         -2.68         2.76 o                         
  -8  10   1        118.63        125.95         6.61 o                         
  -6  10   1          0.27         -1.64         1.64 o                         
  -4  10   1        624.68        594.29         7.93 o                         
  -2  10   1        441.77        440.48         6.03 o                         
   0  10   1         18.59         15.78         2.03 o                         
   2  10   1         85.47         73.11         3.62 o                         
   4  10   1        300.35        299.63         6.28 o                         
   6  10   1        127.52        117.25         4.03 o                         
   8  10   1          5.02          3.67         2.50 o                         
  10  10   1         22.24         33.98         4.43 o                         
  12  10   1         80.14         77.05         7.04 o                         
 -11  11   1        155.25        179.03         9.57 o                         
  -9  11   1          6.43          8.79         3.40 o                         
  -7  11   1          4.17          1.53         2.24 o                         
  -5  11   1          0.31          0.83         1.96 o                         
  -3  11   1        449.45        396.64         8.21 o                         
  -1  11   1        929.02        904.29        10.37 o                         
   1  11   1       2629.77       2552.05        30.12 o                         
   3  11   1         62.13         63.41         5.53 o                         
   5  11   1         58.98         55.11         4.67 o                         
   7  11   1        232.44        216.33         6.55 o                         
   9  11   1        148.60        171.35         7.45 o                         
  11  11   1         38.40         39.61         5.51 o                         
 -10  12   1         47.03         39.08         6.23 o                         
  -8  12   1          5.78          3.36         2.95 o                         
  -6  12   1        272.32        286.18         8.32 o                         
  -4  12   1        210.33        183.25         7.18 o                         
  -2  12   1         91.26         85.35         6.29 o                         
   0  12   1          3.56         -2.38         2.91 o                         
   2  12   1         92.79         93.78         5.14 o                         
   4  12   1         19.04         13.51         3.07 o                         
   6  12   1         13.81         12.02         3.21 o                         
   8  12   1         93.41         90.44         6.61 o                         
  10  12   1          0.02         -1.99         4.41 o                         
  -9  13   1        172.78        180.28        10.60 o                         
  -7  13   1        274.61        282.31        11.21 o                         
  -5  13   1        122.00         99.28         6.82 o                         
  -3  13   1       1060.06       1029.54        20.04 o                         
  -1  13   1         54.44         63.36         6.53 o                         
   1  13   1        343.17        353.05        14.91 o                         
   3  13   1         10.87         12.53         4.65 o                         
   5  13   1         56.94         65.49         8.71 o                         
   7  13   1        195.43        180.30        11.99 o                         
   9  13   1        216.63        253.57        11.69 o                         
  -8  14   1         37.23         32.05         7.27 o                         
  -6  14   1         20.45         12.33         4.88 o                         
  -4  14   1          0.16         -3.17         3.47 o                         
  -2  14   1        290.32        252.45        12.10 o                         
   0  14   1        173.93        147.28        11.99 o                         
   2  14   1         85.50         89.92         7.68 o                         
   4  14   1         64.23         51.72         6.88 o                         
   6  14   1          3.49         -1.10         4.53 o                         
  -5  15   1          0.35          7.39         6.09 o                         
  -3  15   1        102.54        111.19         9.27 o                         
  -1  15   1         14.83         13.99         6.76 o                         
   1  15   1        170.41        189.08        13.68 o                         
   3  15   1         73.60         45.72         9.39 o                         
 -18   0   2        760.28        833.65        26.53 o                         
 -16   0   2       1994.54       1961.70        41.10 o                         
 -14   0   2         16.69         12.53         4.01 o                         
 -12   0   2        224.30        215.15         7.99 o                         
 -10   0   2         13.42         16.63         2.72 o                         
  -8   0   2         21.68         13.21         1.90 o                         
  -6   0   2       2326.98       2550.99        34.67 o                         
  -4   0   2         70.97         57.63         2.62 o                         
  -2   0   2       8593.22       8547.31       130.92 o                         
   0   0   2       1752.03       1615.80        19.16 o                         
   2   0   2        253.56        215.21         3.39 o                         
   4   0   2        214.28        161.84         3.89 o                         
   6   0   2        573.46        779.19        12.85 o                         
   8   0   2         38.18         32.79         2.47 o                         
  10   0   2        702.18        632.53        13.79 o                         
  12   0   2        151.08        130.54        10.90 o                         
  14   0   2        308.01        293.53        10.65 o                         
  16   0   2        252.08        229.93        16.40 o                         
 -17   1   2         36.82         65.04         5.93 o                         
 -15   1   2         83.62         87.10         6.35 o                         
 -13   1   2        167.78        156.31         5.40 o                         
 -11   1   2        145.63        125.77         5.13 o                         
  -9   1   2        154.38        185.42         5.02 o                         
  -7   1   2        858.59        996.39         9.97 o                         
  -5   1   2        268.90        248.74         3.80 o                         
  -3   1   2       3578.92       3820.49        33.22 o                         
  -1   1   2       5961.77       6224.37        48.98 o                         
   1   1   2       8684.16       9096.82       151.53 o                         
   3   1   2       2320.06       2413.02        18.12 o                         
   5   1   2         53.38         41.42         1.69 o                         
   7   1   2        675.08        638.21         7.04 o                         
   9   1   2        398.21        431.23         6.89 o                         
  11   1   2         40.99         38.24         3.00 o                         
  13   1   2         74.74         78.84         4.31 o                         
  15   1   2         72.18         94.51         5.66 o                         
 -18   2   2         68.66         95.75         7.09 o                         
 -16   2   2         85.01         97.08         5.88 o                         
 -14   2   2         79.55         94.31         7.02 o                         
 -12   2   2        560.33        511.35         8.42 o                         
 -10   2   2        168.23        184.88         4.58 o                         
  -8   2   2       1080.37       1023.72        10.78 o                         
  -6   2   2       4596.46       4069.91        38.93 o                         
  -4   2   2      20333.58      21844.49       176.58 o                         
  -2   2   2     194754.22     187611.52      1308.18 o                         
   0   2   2       8727.71       8598.23        72.22 o                         
   2   2   2      26689.18      27097.99       356.78 o                         
   4   2   2       3100.45       3424.12        28.14 o                         
   6   2   2       1739.92       1498.80        12.66 o                         
   8   2   2       7560.95       7750.78        62.94 o                         
  10   2   2       1878.17       1894.16        21.06 o                         
  12   2   2        130.88        140.99         4.93 o                         
  14   2   2          8.58         16.66         3.32 o                         
  16   2   2          0.81         -2.49         3.87 o                         
 -17   3   2          0.98          5.23         4.07 o                         
 -15   3   2          0.00         -2.59         2.59 o                         
 -13   3   2        211.74        216.99         7.80 o                         
 -11   3   2        270.51        316.03        10.93 o                         
  -9   3   2       1667.32       1587.28        17.82 o                         
  -7   3   2        668.07        728.42        11.83 o                         
  -5   3   2      12851.12      13668.96       104.26 o                         
  -3   3   2      88985.61      90533.68       601.11 o                         
  -1   3   2        529.90        425.23         5.26 o                         
   1   3   2       4251.95       4002.47        31.14 o                         
   3   3   2        909.34        921.15        11.37 o                         
   5   3   2       6879.64       7033.25        49.01 o                         
   7   3   2       1315.46       1314.19        16.63 o                         
   9   3   2          7.60          7.15         1.72 o                         
  11   3   2        246.39        232.73         7.86 o                         
  13   3   2          1.89          2.16         2.56 o                         
  15   3   2         56.20         66.92         5.13 o                         
 -16   4   2          2.37          4.14         3.42 o                         
 -14   4   2        224.89        230.37         7.29 o                         
 -12   4   2        257.15        234.24         7.84 o                         
 -10   4   2       1562.93       1518.69        19.34 o                         
  -8   4   2        614.41        722.74        10.32 o                         
  -6   4   2       2194.36       2397.65        19.84 o                         
  -4   4   2      20732.87      22652.22       157.55 o                         
  -2   4   2       5261.20       4875.65        33.67 o                         
   0   4   2        755.33        751.17         6.82 o                         
   2   4   2       3076.54       2794.18        20.47 o                         
   4   4   2        955.27       1296.58        13.00 o                         
   6   4   2       4254.25       4031.79        32.84 o                         
   8   4   2        767.27        780.58        10.11 o                         
  10   4   2       1045.15       1087.41        13.71 o                         
  12   4   2        786.84        777.21        13.70 o                         
  14   4   2         56.02         58.65         4.88 o                         
  16   4   2         46.63         44.88         4.74 o                         
 -17   5   2          5.82          5.80         3.66 o                         
 -15   5   2          0.14          2.02         3.26 o                         
 -13   5   2        139.09        142.92         5.91 o                         
 -11   5   2         12.37          8.40         2.61 o                         
  -9   5   2         38.93         43.38         3.32 o                         
  -7   5   2       4974.77       5132.72        42.68 o                         
  -5   5   2       1562.20       1542.12        12.28 o                         
  -3   5   2       2252.63       2702.14        19.61 o                         
  -1   5   2       4485.34       4751.61        37.20 o                         
   1   5   2       1161.49       1119.95        10.18 o                         
   3   5   2       4101.36       4390.78        33.83 o                         
   5   5   2       3992.28       4237.76        50.97 o                         
   7   5   2        598.67        652.83         8.13 o                         
   9   5   2        371.18        295.53         6.26 o                         
  11   5   2        601.81        564.77        10.88 o                         
  13   5   2        117.52        140.95         6.38 o                         
  15   5   2         18.65         13.82         4.01 o                         
 -16   6   2         35.62         43.68         5.38 o                         
 -14   6   2        333.46        284.81         8.60 o                         
 -12   6   2        810.22        769.72        11.85 o                         
 -10   6   2        244.86        227.93         7.56 o                         
  -8   6   2         77.51         82.24         2.95 o                         
  -6   6   2        568.01        526.15         5.75 o                         
  -4   6   2        169.31        238.25         3.21 o                         
  -2   6   2        187.61         85.04         1.92 o                         
   0   6   2        410.60        472.15         5.46 o                         
   2   6   2        455.00        396.15         4.80 o                         
   4   6   2         22.13          9.31         1.49 o                         
   6   6   2       1918.59       1843.01        19.26 o                         
   8   6   2         27.31         28.52         1.86 o                         
  10   6   2         34.13         37.45         3.69 o                         
  12   6   2        235.49        238.24         7.46 o                         
  14   6   2         14.50          9.42         4.05 o                         
 -15   7   2         32.03         31.89         5.01 o                         
 -13   7   2        152.19        155.92         6.35 o                         
 -11   7   2         84.46         77.68         3.98 o                         
  -9   7   2        374.41        391.50         9.68 o                         
  -7   7   2        453.56        449.54         7.05 o                         
  -5   7   2         45.83         45.82         1.86 o                         
  -3   7   2         85.04        106.43         2.29 o                         
  -1   7   2       4040.25       4344.89        31.10 o                         
   1   7   2         47.41         38.36         1.80 o                         
   3   7   2       1935.44       2015.08        17.87 o                         
   5   7   2        119.85        124.24         4.10 o                         
   7   7   2        193.29        202.34         5.50 o                         
   9   7   2        553.09        565.56        11.46 o                         
  11   7   2         38.14         37.27         4.42 o                         
  13   7   2          1.48          1.71         3.57 o                         
  15   7   2         19.08         10.19         4.48 o                         
 -14   8   2        267.35        328.88        10.80 o                         
 -12   8   2        107.01        107.15         6.29 o                         
 -10   8   2       1213.87       1216.22        17.78 o                         
  -8   8   2         18.87         18.52         1.95 o                         
  -6   8   2       2233.68       2142.65        19.04 o                         
  -4   8   2         82.18         71.23         2.31 o                         
  -2   8   2       1987.55       1806.63        15.89 o                         
   0   8   2        393.62        454.61         6.13 o                         
   2   8   2       3825.36       3810.99        34.69 o                         
   4   8   2         34.67         14.10         1.50 o                         
   6   8   2       1128.02       1050.45        13.97 o                         
   8   8   2         26.58         23.47         2.90 o                         
  10   8   2        570.49        577.78        11.22 o                         
  12   8   2        145.20        140.78         7.72 o                         
  14   8   2         66.32         89.44         6.75 o                         
 -15   9   2          6.75         -5.97         5.97 o                         
 -13   9   2          0.01          0.73         3.70 o                         
 -11   9   2         32.65         26.50         3.89 o                         
  -9   9   2          3.20         -0.55         2.37 o                         
  -7   9   2         91.88         78.48         3.07 o                         
  -5   9   2        212.11        238.65         5.34 o                         
  -3   9   2        135.71        104.72         4.62 o                         
  -1   9   2         48.25         64.08         1.83 o                         
   1   9   2        719.83        656.77         8.77 o                         
   3   9   2          0.67          5.30         1.41 o                         
   5   9   2        363.37        372.66         5.87 o                         
   7   9   2         43.35         64.70         3.50 o                         
   9   9   2        120.54        140.91         6.28 o                         
  11   9   2         53.48         66.00         4.92 o                         
  13   9   2         87.19        109.62         7.76 o                         
 -14  10   2         57.48         72.98         7.36 o                         
 -12  10   2          0.46          2.25         4.00 o                         
 -10  10   2        177.61        206.95        10.59 o                         
  -8  10   2        145.89        153.97         6.06 o                         
  -6  10   2        264.55        282.80         6.36 o                         
  -4  10   2       1067.40        995.73        11.66 o                         
  -2  10   2       1767.47       1685.03        16.97 o                         
   0  10   2        949.38        899.78        11.31 o                         
   2  10   2       2171.57       2173.36        26.48 o                         
   4  10   2       1952.14       1844.11        24.84 o                         
   6  10   2         18.94         13.70         2.27 o                         
   8  10   2        781.01        745.39        12.73 o                         
  10  10   2        134.92        142.15         7.18 o                         
  12  10   2         94.15        124.41        12.87 o                         
 -13  11   2         11.17         11.04         4.85 o                         
 -11  11   2         34.28         21.26         4.64 o                         
  -9  11   2        128.67        113.70         7.22 o                         
  -7  11   2          5.78          7.98         2.90 o                         
  -5  11   2          0.27          2.65         2.69 o                         
  -3  11   2       1199.42       1124.88        15.14 o                         
  -1  11   2         21.15         21.44         2.74 o                         
   1  11   2        115.41        105.70         5.91 o                         
   3  11   2        342.08        361.73         9.14 o                         
   5  11   2          0.83         -0.52         2.62 o                         
   7  11   2          2.91         -3.36         3.36 o                         
   9  11   2        426.28        456.34        11.78 o                         
  11  11   2        108.20        119.31         7.40 o                         
 -10  12   2        120.04        136.06         7.99 o                         
  -8  12   2         22.34         26.88         4.05 o                         
  -6  12   2       1952.64       1849.91        25.46 o                         
  -4  12   2        185.87        188.30         7.32 o                         
  -2  12   2        173.13        178.21         7.52 o                         
   0  12   2          0.17          3.51         2.61 o                         
   2  12   2        350.73        360.42         9.33 o                         
   4  12   2          2.91         -2.50         3.22 o                         
   6  12   2        393.84        422.66        11.64 o                         
   8  12   2        175.74        148.59         8.35 o                         
  10  12   2        162.76        170.07        10.12 o                         
  -9  13   2        105.68        126.28         9.65 o                         
  -7  13   2         79.30        110.92         8.22 o                         
  -5  13   2         66.90         64.40         5.61 o                         
  -3  13   2        394.26        400.29        10.37 o                         
  -1  13   2         68.85         77.31         5.28 o                         
   1  13   2         11.37         16.25         4.23 o                         
   3  13   2        171.85        168.35         8.75 o                         
   5  13   2         45.00         29.20         4.74 o                         
   7  13   2          5.06          1.08         4.24 o                         
   9  13   2         82.78        103.02         8.51 o                         
  -8  14   2          7.89         15.24         8.43 o                         
  -6  14   2        282.12        303.77        12.88 o                         
  -4  14   2         11.23         11.02         5.17 o                         
  -2  14   2          6.17         11.20         4.92 o                         
   0  14   2          6.76         16.37         6.32 o                         
   2  14   2          0.67          0.98         4.53 o                         
   4  14   2          0.44         -2.18         5.60 o                         
   6  14   2         63.38         60.06         7.65 o                         
  -5  15   2         30.00         20.76         8.31 o                         
  -3  15   2         10.09          0.98         5.08 o                         
  -1  15   2         24.70         24.49         7.08 o                         
   1  15   2          2.62         -6.96         9.96 o                         
   3  15   2         13.87         22.09         8.26 o                         
 -17   1   3          0.04          2.70         4.03 o                         
 -15   1   3        136.73        132.73         6.51 o                         
 -13   1   3        975.89        879.37        12.69 o                         
 -11   1   3         52.11         40.89         2.74 o                         
  -9   1   3        533.33        635.95         8.93 o                         
  -7   1   3        933.27        981.03         9.76 o                         
  -5   1   3       3877.85       3683.53        32.78 o                         
  -3   1   3       1945.80       2061.12        18.32 o                         
  -1   1   3       7307.36       7511.16        55.40 o                         
   1   1   3      14833.79      15897.59       204.93 o                         
   3   1   3        577.53        547.82         5.45 o                         
   5   1   3        963.17        932.32         8.35 o                         
   7   1   3        400.16        357.78         5.13 o                         
   9   1   3         35.57         35.60         2.83 o                         
  11   1   3       1090.43        987.09        13.73 o                         
  13   1   3         56.98         66.53         3.85 o                         
  15   1   3         16.01         25.48         4.51 o                         
 -18   2   3         19.69         14.98         5.56 o                         
 -16   2   3        113.69        114.55         6.27 o                         
 -14   2   3       1926.71       1952.68        26.22 o                         
 -12   2   3        110.65        105.78         4.07 o                         
 -10   2   3         16.37         33.55         2.21 o                         
  -8   2   3        924.74        914.51         9.78 o                         
  -6   2   3        413.30        480.82         9.01 o                         
  -4   2   3      22434.10      23325.22       189.49 o                         
  -2   2   3      18854.82      18894.36       143.93 o                         
   0   2   3       1303.79       1332.59        13.51 o                         
   2   2   3         95.16         75.76         1.47 o                         
   4   2   3       6045.72       6674.20        50.19 o                         
   6   2   3       3991.88       4501.27        32.28 o                         
   8   2   3        304.72        321.06         5.33 o                         
  10   2   3          4.07          3.60         1.80 o                         
  12   2   3          8.97          9.42         2.91 o                         
  14   2   3          3.44          1.45         2.90 o                         
  16   2   3         30.33         31.66         4.91 o                         
 -17   3   3        275.02        296.67        11.31 o                         
 -15   3   3          0.98         11.88         3.42 o                         
 -13   3   3        484.91        499.75        10.57 o                         
 -11   3   3        341.88        301.85         6.72 o                         
  -9   3   3       3444.14       3665.12        37.47 o                         
  -7   3   3       4119.26       4208.28        35.61 o                         
  -5   3   3      25665.85      25533.67       182.02 o                         
  -3   3   3        271.51        384.49         5.97 o                         
  -1   3   3      11320.88      10284.80        75.77 o                         
   1   3   3       9217.53       9023.03        76.39 o                         
   3   3   3      13375.32      13808.91       104.96 o                         
   5   3   3       1581.20       1335.94        13.40 o                         
   7   3   3      10794.34      10694.41        99.70 o                         
   9   3   3        457.52        495.25         8.25 o                         
  11   3   3        727.80        710.45        11.27 o                         
  13   3   3         30.78         35.35         4.04 o                         
  15   3   3         48.68         62.72         5.06 o                         
 -16   4   3          0.31          0.37         3.42 o                         
 -14   4   3         68.88         80.21         4.87 o                         
 -12   4   3       1161.43       1083.80        15.43 o                         
 -10   4   3         81.03         67.74         4.31 o                         
  -8   4   3       5364.97       5444.38        45.51 o                         
  -6   4   3      12071.58      12836.37        95.55 o                         
  -4   4   3        776.66       1025.26         8.77 o                         
  -2   4   3         72.41         73.19         2.06 o                         
   0   4   3        289.61        267.98         3.45 o                         
   2   4   3          0.01          0.89         0.90 o                         
   4   4   3        580.21        600.11         6.27 o                         
   6   4   3       2639.69       2726.26        24.71 o                         
   8   4   3         64.43         49.62         2.85 o                         
  10   4   3       1305.50       1229.52        15.13 o                         
  12   4   3       1238.59       1189.83        17.82 o                         
  14   4   3         45.94         51.37         4.93 o                         
 -17   5   3         33.01         30.65         4.73 o                         
 -15   5   3        146.51        143.28         6.78 o                         
 -13   5   3         46.30         46.57         3.97 o                         
 -11   5   3       1262.41       1217.72        17.57 o                         
  -9   5   3         13.59         13.89         2.11 o                         
  -7   5   3          7.64          9.24         1.73 o                         
  -5   5   3        387.10        351.08         4.41 o                         
  -3   5   3       5081.02       5254.73        38.73 o                         
  -1   5   3       1260.98       1048.97         9.46 o                         
   1   5   3       2080.32       2064.70        18.80 o                         
   3   5   3      10478.20      10551.71        83.74 o                         
   5   5   3       1471.64       1651.83        21.19 o                         
   7   5   3        387.38        323.02         5.66 o                         
   9   5   3       5047.09       4786.34        53.00 o                         
  11   5   3        365.89        319.79         8.14 o                         
  13   5   3        109.64        105.16         5.64 o                         
  15   5   3          3.77         -1.48         3.64 o                         
 -16   6   3        146.71        158.81         7.45 o                         
 -14   6   3         53.01         43.16         4.56 o                         
 -12   6   3         75.48         93.80         4.47 o                         
 -10   6   3        564.09        546.82         9.33 o                         
  -8   6   3         34.89         51.66         2.63 o                         
  -6   6   3        123.73        109.02         3.61 o                         
  -4   6   3       1921.14       2049.33        14.69 o                         
  -2   6   3        303.04        270.23         4.07 o                         
   0   6   3        740.26        655.16         6.85 o                         
   2   6   3        238.38        186.23         5.66 o                         
   4   6   3       1283.95       1272.52        12.22 o                         
   6   6   3        427.79        483.22        11.75 o                         
   8   6   3       1828.53       1764.40        20.72 o                         
  10   6   3        150.20        140.89         5.44 o                         
  12   6   3         86.41        117.10         6.62 o                         
  14   6   3        142.74        132.61         7.60 o                         
 -15   7   3        185.44        183.40         8.56 o                         
 -13   7   3        131.98        155.38         6.28 o                         
 -11   7   3       1190.33       1035.82        15.35 o                         
  -9   7   3       4524.95       4439.50        42.45 o                         
  -7   7   3        405.16        476.30         6.98 o                         
  -5   7   3       4244.75       4463.90        33.78 o                         
  -3   7   3        603.11        708.06         7.08 o                         
  -1   7   3       1937.41       1886.90        15.96 o                         
   1   7   3         70.99         73.94         2.63 o                         
   3   7   3        537.43        476.23         6.83 o                         
   5   7   3        114.36        116.21         3.36 o                         
   7   7   3         15.10         17.95         2.89 o                         
   9   7   3         18.93         16.42         3.52 o                         
  11   7   3         34.00         31.26         4.29 o                         
  13   7   3          5.51          9.81         4.01 o                         
 -14   8   3         23.58         17.34         4.05 o                         
 -12   8   3        186.83        163.17         7.63 o                         
 -10   8   3          7.04          6.38         2.92 o                         
  -8   8   3        175.08        145.67         4.67 o                         
  -6   8   3        210.89        189.74         5.10 o                         
  -4   8   3        167.85        175.30         3.42 o                         
  -2   8   3         94.39         67.86         2.20 o                         
   0   8   3        304.96        247.64         4.78 o                         
   2   8   3         13.78          9.81         1.66 o                         
   4   8   3         22.20         25.70         2.50 o                         
   6   8   3        124.50        116.23         3.67 o                         
   8   8   3          4.75          6.74         2.77 o                         
  10   8   3        137.36        154.89         6.77 o                         
  12   8   3         99.85         94.84         6.23 o                         
 -15   9   3          2.25          9.16         4.24 o                         
 -13   9   3        261.31        252.53        10.03 o                         
 -11   9   3          7.04          1.96         3.26 o                         
  -9   9   3        624.75        528.41        10.17 o                         
  -7   9   3         94.14         74.57         2.94 o                         
  -5   9   3        587.75        602.90         7.65 o                         
  -3   9   3        466.55        447.04         6.12 o                         
  -1   9   3       6012.27       5949.44        52.67 o                         
   1   9   3        798.83        829.05        11.57 o                         
   3   9   3        780.40        817.44         9.95 o                         
   5   9   3       2181.62       2089.50        23.17 o                         
   7   9   3        428.09        463.74         8.38 o                         
   9   9   3        225.05        232.69         9.41 o                         
  11   9   3        287.24        308.92         9.66 o                         
  13   9   3        169.34        196.42        14.17 o                         
 -14  10   3          9.34          4.64         5.03 o                         
 -12  10   3         31.52         31.69         4.73 o                         
 -10  10   3         26.49         12.79         3.89 o                         
  -8  10   3        252.75        237.95         6.88 o                         
  -6  10   3        392.87        341.58         6.79 o                         
  -4  10   3        560.78        489.62         7.37 o                         
  -2  10   3        292.03        347.01         5.56 o                         
   0  10   3        154.29        162.18         7.15 o                         
   2  10   3        144.76        139.69         5.85 o                         
   4  10   3        588.30        563.78        12.45 o                         
   6  10   3         10.14          7.11         2.90 o                         
   8  10   3         46.85         54.27         4.18 o                         
  10  10   3         11.29          8.48         3.31 o                         
  12  10   3          3.25          2.62         4.04 o                         
 -13  11   3         33.97         39.14         6.36 o                         
 -11  11   3          0.46          0.38         3.76 o                         
  -9  11   3        165.40        169.86         8.92 o                         
  -7  11   3         53.38         57.81         3.94 o                         
  -5  11   3       1913.27       1686.98        23.59 o                         
  -3  11   3          2.54         -0.67         1.85 o                         
  -1  11   3       1630.41       1553.09        21.35 o                         
   1  11   3        541.14        529.91        10.94 o                         
   3  11   3        435.56        423.20        10.02 o                         
   5  11   3        560.01        490.70        11.32 o                         
   7  11   3        125.20        110.47         8.50 o                         
   9  11   3          0.52          4.31         3.11 o                         
  11  11   3         81.99         74.77         6.58 o                         
 -12  12   3         39.79         37.20         6.96 o                         
 -10  12   3          3.63          8.30         4.13 o                         
  -8  12   3         32.37         33.55         4.88 o                         
  -6  12   3         18.33          9.69         3.70 o                         
  -4  12   3        204.77        188.03         6.78 o                         
  -2  12   3         37.14         39.29         5.49 o                         
   0  12   3         80.90         87.56         5.08 o                         
   2  12   3         64.88         53.41         5.51 o                         
   4  12   3          1.09         -2.56         2.56 o                         
   6  12   3         47.83         41.41         4.91 o                         
   8  12   3          0.11          2.01         3.61 o                         
  10  12   3         56.71         61.15         9.06 o                         
  -9  13   3        276.75        311.28        20.18 o                         
  -7  13   3         26.14         17.46         5.38 o                         
  -5  13   3        495.49        501.76        18.18 o                         
  -3  13   3          6.91          5.92         4.09 o                         
  -1  13   3        554.18        583.35        13.88 o                         
   1  13   3        302.25        262.57        12.53 o                         
   3  13   3          1.07         -0.05         3.56 o                         
   5  13   3         49.01         56.63         5.44 o                         
   7  13   3        241.42        256.85        10.47 o                         
  -8  14   3         52.10         52.41         7.30 o                         
  -6  14   3         10.77         12.95         7.93 o                         
  -4  14   3          0.05         -4.32         4.32 o                         
  -2  14   3        117.94        110.05         8.51 o                         
   0  14   3         20.46         15.07         7.08 o                         
   2  14   3         32.91         31.83         6.32 o                         
   4  14   3         64.78         68.93         8.58 o                         
   6  14   3         56.20         48.80         7.22 o                         
  -5  15   3        288.71        348.05        19.51 o                         
  -3  15   3         26.33         27.96         6.08 o                         
  -1  15   3         76.66         97.35        15.89 o                         
   1  15   3          2.22         -6.19         6.19 o                         
   3  15   3          9.32         10.79         6.41 o                         
 -18   0   4          4.72          5.95         6.19 o                         
 -16   0   4         12.36          6.96         6.09 o                         
 -14   0   4        741.25        737.13        17.20 o                         
 -12   0   4        400.72        428.77        10.57 o                         
 -10   0   4         90.02        137.23         6.48 o                         
  -8   0   4        410.58        264.01         7.16 o                         
  -6   0   4       4265.25       4013.91        52.43 o                         
  -4   0   4      64957.07      61178.95       832.59 o                         
  -2   0   4      13389.41      12858.38       160.14 o                         
   0   0   4     144469.34     143704.81      1585.87 o                         
   2   0   4     125507.53     128625.17      1257.42 o                         
   4   0   4         39.02        144.82         3.36 o                         
   6   0   4      19396.19      20916.97       240.30 o                         
   8   0   4       1856.66       1805.80        25.12 o                         
  10   0   4         52.18         50.64         4.25 o                         
  12   0   4         53.47         64.20         5.26 o                         
  14   0   4         17.91         11.24         3.90 o                         
  16   0   4        124.99        151.32        20.67 o                         
 -17   1   4        116.61        109.74         7.31 o                         
 -15   1   4         26.31         21.23         4.07 o                         
 -13   1   4         24.04         21.98         2.65 o                         
 -11   1   4       1045.06       1046.29        13.51 o                         
  -9   1   4        311.20        311.68         5.51 o                         
  -7   1   4       1646.67       1853.10        16.93 o                         
  -5   1   4       3905.01       4224.79        40.62 o                         
  -3   1   4        831.08        964.75        10.64 o                         
  -1   1   4       1818.59       1704.29        14.02 o                         
   1   1   4      38185.05      39346.83       466.38 o                         
   3   1   4        434.30        381.98         4.82 o                         
   5   1   4       2657.25       2904.73        22.58 o                         
   7   1   4         17.16         43.38         2.00 o                         
   9   1   4         85.45         98.17         3.76 o                         
  11   1   4         18.50         11.64         2.31 o                         
  13   1   4         93.64         96.35         4.55 o                         
  15   1   4         88.24         69.58         5.70 o                         
 -18   2   4        134.44        152.57         9.31 o                         
 -16   2   4        240.22        283.08         9.79 o                         
 -14   2   4       1004.54       1000.54        16.38 o                         
 -12   2   4       1372.65       1312.34        16.22 o                         
 -10   2   4        579.76        635.29         9.37 o                         
  -8   2   4       2807.80       2838.02        25.05 o                         
  -6   2   4         76.71         70.24         2.38 o                         
  -4   2   4        573.80        355.11        10.59 o                         
  -2   2   4       5704.47       5570.69        46.19 o                         
   0   2   4          1.40         13.17         1.13 o                         
   2   2   4          0.85          6.63         0.87 o                         
   4   2   4       1188.05        929.72         8.20 o                         
   6   2   4        174.38        196.54         3.69 o                         
   8   2   4       2392.70       2344.31        23.84 o                         
  10   2   4        282.34        262.19         5.94 o                         
  12   2   4        810.97        803.49        11.80 o                         
  14   2   4        388.70        402.97        10.04 o                         
 -17   3   4          3.70          9.91         4.75 o                         
 -15   3   4        425.71        405.30        10.12 o                         
 -13   3   4        438.36        385.15         8.89 o                         
 -11   3   4       1064.99        962.60        14.38 o                         
  -9   3   4         97.32         95.07         3.23 o                         
  -7   3   4         43.81        124.71         6.63 o                         
  -5   3   4       7056.43       7416.64        57.60 o                         
  -3   3   4         81.08         75.28         1.70 o                         
  -1   3   4        453.71        468.56         5.69 o                         
   1   3   4        231.64        301.51         3.50 o                         
   3   3   4       2400.53       2769.84        38.53 o                         
   5   3   4         72.18        105.91         3.37 o                         
   7   3   4        511.35        508.91         8.23 o                         
   9   3   4        107.29        138.31         4.71 o                         
  11   3   4        154.51        134.25         5.06 o                         
  13   3   4          5.07          1.19         2.82 o                         
  15   3   4         59.52         52.98         4.87 o                         
 -18   4   4         21.88         27.77         4.98 o                         
 -16   4   4        399.57        387.45        10.99 o                         
 -14   4   4        145.72        139.08         6.09 o                         
 -12   4   4        148.48        144.82         6.89 o                         
 -10   4   4        353.17        359.64         7.73 o                         
  -8   4   4        992.10       1052.62        11.86 o                         
  -6   4   4        693.62        611.93         7.59 o                         
  -4   4   4      10502.92      10569.27        74.29 o                         
  -2   4   4       2008.84       2347.20        19.85 o                         
   0   4   4        627.21        520.29         5.20 o                         
   2   4   4         66.66         43.28         2.40 o                         
   4   4   4       2367.52       2406.44        24.85 o                         
   6   4   4       2818.65       2722.77        25.66 o                         
   8   4   4       2193.82       2187.94        26.55 o                         
  10   4   4         21.51         15.52         3.17 o                         
  12   4   4         42.32         49.26         4.22 o                         
  14   4   4          0.03          0.11         2.79 o                         
 -17   5   4          1.05         -0.46         3.43 o                         
 -15   5   4         66.73         68.59         5.46 o                         
 -13   5   4         34.11         39.53         4.00 o                         
 -11   5   4        623.14        532.91         8.28 o                         
  -9   5   4        307.84        333.19         6.78 o                         
  -7   5   4       6734.44       6819.13        55.77 o                         
  -5   5   4      14816.60      15091.21       100.41 o                         
  -3   5   4         24.95         25.25         1.20 o                         
  -1   5   4        717.28        687.49         7.37 o                         
   1   5   4        389.08        404.36         4.29 o                         
   3   5   4         60.43         61.32         2.62 o                         
   5   5   4       1216.16       1262.67        18.81 o                         
   7   5   4         24.31         23.75         2.83 o                         
   9   5   4         39.89         44.51         3.13 o                         
  11   5   4         89.61         95.56         5.02 o                         
  13   5   4          3.46          5.88         3.20 o                         
  15   5   4         39.70         38.77         5.27 o                         
 -16   6   4         59.82         75.72         5.57 o                         
 -14   6   4          5.31          5.01         2.95 o                         
 -12   6   4        341.81        342.64         8.60 o                         
 -10   6   4        362.28        336.97         7.09 o                         
  -8   6   4        550.33        450.04         6.54 o                         
  -6   6   4       7402.02       7367.21        56.04 o                         
  -4   6   4       2908.22       3091.52        23.24 o                         
  -2   6   4       3671.49       3973.94        29.12 o                         
   0   6   4        281.31        192.04         3.74 o                         
   2   6   4       3551.81       4025.97        33.49 o                         
   4   6   4        591.02        507.31         6.43 o                         
   6   6   4       2882.08       3034.17        39.99 o                         
   8   6   4       1644.89       1695.51        19.29 o                         
  10   6   4        747.20        731.95        13.96 o                         
  12   6   4          1.09          9.87         3.71 o                         
  14   6   4         25.27         28.53         4.92 o                         
 -15   7   4          1.71         -2.35         3.80 o                         
 -13   7   4         65.08         63.42         4.80 o                         
 -11   7   4         34.09         41.22         3.34 o                         
  -9   7   4       1998.60       1925.85        20.61 o                         
  -7   7   4       1946.49       1955.68        18.74 o                         
  -5   7   4          7.93         17.04         1.21 o                         
  -3   7   4        745.64        806.16         7.64 o                         
  -1   7   4        417.65        453.46         5.44 o                         
   1   7   4       1773.78       1667.23        19.10 o                         
   3   7   4         13.61         18.65         1.96 o                         
   5   7   4       1237.72       1349.94        14.44 o                         
   7   7   4        592.13        540.07         9.58 o                         
   9   7   4        118.33        106.37         5.68 o                         
  11   7   4         33.14         64.91         6.06 o                         
  13   7   4         32.50         21.96         4.60 o                         
 -16   8   4        160.38        198.34         9.91 o                         
 -14   8   4         50.87         50.72         5.33 o                         
 -12   8   4        376.78        409.43        10.58 o                         
 -10   8   4        122.37         97.93         4.73 o                         
  -8   8   4        304.60        275.89         6.19 o                         
  -6   8   4         12.04         31.57         2.17 o                         
  -4   8   4       3723.83       3438.99        28.63 o                         
  -2   8   4         23.28         15.25         1.28 o                         
   0   8   4       2345.50       2112.89        22.37 o                         
   2   8   4         58.59         45.60         2.65 o                         
   4   8   4        650.57        578.87         9.42 o                         
   6   8   4       1246.00       1247.41        15.37 o                         
   8   8   4        110.19        109.84         5.36 o                         
  10   8   4        245.15        243.22         8.17 o                         
  12   8   4         34.93         43.42         6.33 o                         
 -15   9   4         34.72         32.00         6.02 o                         
 -13   9   4         89.97         72.36         6.97 o                         
 -11   9   4        157.16        141.96         7.02 o                         
  -9   9   4        761.22        659.56        11.96 o                         
  -7   9   4         77.43         89.42         3.69 o                         
  -5   9   4         78.17         83.02         2.89 o                         
  -3   9   4       1062.48       1050.42        11.54 o                         
  -1   9   4        376.24        333.22         5.54 o                         
   1   9   4        307.95        324.76         5.56 o                         
   3   9   4         93.14         93.04         3.19 o                         
   5   9   4       1985.62       1979.37        24.97 o                         
   7   9   4        627.05        592.26        10.31 o                         
   9   9   4         22.19         27.29         3.38 o                         
  11   9   4         18.96         14.25         3.65 o                         
 -14  10   4         27.49         34.93         6.21 o                         
 -12  10   4        323.20        335.34        12.36 o                         
 -10  10   4         10.30          1.42         3.12 o                         
  -8  10   4       1088.06       1064.44        16.02 o                         
  -6  10   4        524.80        485.90         8.21 o                         
  -4  10   4       1379.98       1339.22        14.92 o                         
  -2  10   4        194.00        173.61         4.47 o                         
   0  10   4       4220.82       4235.86        49.66 o                         
   2  10   4       1683.43       1650.67        24.59 o                         
   4  10   4        327.66        341.98         8.69 o                         
   6  10   4         19.71          2.67         2.94 o                         
   8  10   4        176.76        194.81         9.86 o                         
  10  10   4         14.37         19.47         3.99 o                         
 -13  11   4         18.53         24.37         5.57 o                         
 -11  11   4         37.19         36.01         5.31 o                         
  -9  11   4         29.52         27.00         5.12 o                         
  -7  11   4        177.40        158.04         5.81 o                         
  -5  11   4        756.31        739.96        13.17 o                         
  -3  11   4        306.23        317.40         6.14 o                         
  -1  11   4         42.03         67.41         4.96 o                         
   1  11   4         27.73         43.91         6.73 o                         
   3  11   4        326.00        333.20         9.99 o                         
   5  11   4         10.40          9.92         3.06 o                         
   7  11   4         33.13         42.01         4.72 o                         
   9  11   4         91.08        100.42         6.86 o                         
 -12  12   4        143.88        185.72        13.13 o                         
 -10  12   4          4.25          7.31         5.18 o                         
  -8  12   4         93.28        105.19         6.81 o                         
  -6  12   4        112.62        101.90         6.42 o                         
  -4  12   4        205.91        204.82         6.64 o                         
  -2  12   4        109.64        104.82         5.72 o                         
   0  12   4         73.33         71.18         4.90 o                         
   2  12   4        221.81        204.89         9.09 o                         
   4  12   4         63.44         70.45         6.29 o                         
   6  12   4         98.68         93.53         6.78 o                         
   8  12   4          0.05          2.14         3.74 o                         
  -9  13   4         15.15          6.29         8.23 o                         
  -7  13   4         80.22         72.88         6.25 o                         
  -5  13   4         24.91         12.86         5.31 o                         
  -3  13   4         19.16         22.69         4.06 o                         
  -1  13   4        101.03        135.53         8.05 o                         
   1  13   4          1.90         -2.03         4.83 o                         
   3  13   4        122.82        118.49         7.93 o                         
   5  13   4         25.08         25.25         4.71 o                         
   7  13   4         43.38         49.00         5.86 o                         
  -8  14   4        291.70        321.94        15.27 o                         
  -6  14   4          2.63         -6.60         6.60 o                         
  -4  14   4        102.07        141.83        10.85 o                         
  -2  14   4         26.04         19.07         5.55 o                         
   0  14   4         32.62         44.94         6.96 o                         
   2  14   4        406.03        424.74        17.55 o                         
   4  14   4        232.98        263.18        15.80 o                         
  -5  15   4          0.25         -2.44        10.06 o                         
  -3  15   4          1.91         -2.72         5.27 o                         
  -1  15   4         31.68         16.67         8.07 o                         
   1  15   4        144.93        147.63        11.87 o                         
 -17   1   5        191.47        213.04        10.24 o                         
 -15   1   5        530.49        526.72        11.46 o                         
 -13   1   5          0.92          0.81         2.16 o                         
 -11   1   5       1481.73       1422.88        16.95 o                         
  -9   1   5         39.03         57.57         2.90 o                         
  -7   1   5         77.45         47.97         2.54 o                         
  -5   1   5        307.64        236.64         4.07 o                         
  -3   1   5       2318.82       2088.01        23.69 o                         
  -1   1   5       3069.37       3613.10        29.56 o                         
   1   1   5       2852.14       2816.34        37.85 o                         
   3   1   5      27751.21      29177.70       208.98 o                         
   5   1   5       3437.49       3615.82        27.89 o                         
   7   1   5         54.84         34.18         2.02 o                         
   9   1   5        422.78        382.56         6.81 o                         
  11   1   5        202.96        222.97         6.49 o                         
  13   1   5          2.42         -0.02         2.37 o                         
  15   1   5        650.04        698.78        15.59 o                         
 -18   2   5         18.44         22.45         5.26 o                         
 -16   2   5          1.00          3.01         3.67 o                         
 -14   2   5        268.93        240.27         8.13 o                         
 -12   2   5        100.90        107.37         3.82 o                         
 -10   2   5       1116.89       1084.89        13.37 o                         
  -8   2   5       1901.88       2052.19        20.72 o                         
  -6   2   5       1214.29       1314.73        14.41 o                         
  -4   2   5         22.80         11.00         1.16 o                         
  -2   2   5       3014.75       3354.03        26.92 o                         
   0   2   5       5557.22       5910.05        52.86 o                         
   2   2   5        998.50       1094.11        18.17 o                         
   4   2   5         21.34         37.23         1.82 o                         
   6   2   5       1105.69        910.94         9.96 o                         
   8   2   5        955.05        937.73        13.00 o                         
  10   2   5        595.08        532.69         9.48 o                         
  12   2   5         69.46         63.44         4.42 o                         
  14   2   5         65.16         64.17         5.22 o                         
 -17   3   5        179.86        173.53         8.68 o                         
 -15   3   5        292.75        277.30         9.57 o                         
 -13   3   5       1385.04       1323.43        19.34 o                         
 -11   3   5       1370.75       1348.46        20.28 o                         
  -9   3   5       1158.96       1244.17        14.90 o                         
  -7   3   5       1796.25       1973.04        17.26 o                         
  -5   3   5        306.56        301.06         6.06 o                         
  -3   3   5         18.36         23.09         1.30 o                         
  -1   3   5         18.53         19.68         1.48 o                         
   1   3   5       2436.80       2331.61        20.06 o                         
   3   3   5       1808.44       1875.47        20.61 o                         
   5   3   5       2767.73       2749.05        22.52 o                         
   7   3   5       1824.98       1793.72        21.05 o                         
   9   3   5       1317.45       1257.58        17.72 o                         
  11   3   5        216.61        204.45         6.94 o                         
  13   3   5         15.61          7.54         3.47 o                         
  15   3   5          3.13         -0.96         3.81 o                         
 -18   4   5         25.08         32.28         5.24 o                         
 -16   4   5         73.54         80.07         5.52 o                         
 -14   4   5          9.05          9.03         3.34 o                         
 -12   4   5        928.18        906.14        16.09 o                         
 -10   4   5       1722.62       1680.06        21.14 o                         
  -8   4   5        406.22        452.86         7.28 o                         
  -6   4   5      11162.44      12464.47        95.73 o                         
  -4   4   5        574.66        645.97         6.34 o                         
  -2   4   5       2562.49       2654.45        24.26 o                         
   0   4   5         88.91         79.67         2.16 o                         
   2   4   5       1565.71       1677.30        16.41 o                         
   4   4   5        467.48        477.89         7.69 o                         
   6   4   5        300.83        308.52         5.63 o                         
   8   4   5          0.00          8.61         2.59 o                         
  10   4   5         11.35          9.58         2.84 o                         
  12   4   5         79.43         86.70         5.13 o                         
  14   4   5          0.61         -3.18         3.18 o                         
 -17   5   5         35.95         36.64         4.84 o                         
 -15   5   5        511.99        498.84        10.62 o                         
 -13   5   5         85.07         78.43         5.02 o                         
 -11   5   5        356.23        379.32        10.59 o                         
  -9   5   5         81.25        136.05         6.15 o                         
  -7   5   5      14053.16      14084.11       111.93 o                         
  -5   5   5        531.11        768.50        10.90 o                         
  -3   5   5       7964.64       8211.87        63.54 o                         
  -1   5   5       3379.68       3529.56        27.62 o                         
   1   5   5       2321.90       2027.84        18.67 o                         
   3   5   5          2.45          3.98         1.11 o                         
   5   5   5       5653.39       5671.13        95.56 o                         
   7   5   5        835.15        779.22        10.38 o                         
   9   5   5        214.20        187.96         7.15 o                         
  11   5   5        331.73        375.47        10.53 o                         
  13   5   5          2.92          8.37         3.78 o                         
 -16   6   5          0.26          1.30         3.32 o                         
 -14   6   5         52.67         50.45         4.68 o                         
 -12   6   5        483.22        437.60        13.51 o                         
 -10   6   5       2318.55       2272.75        26.81 o                         
  -8   6   5       1160.72       1152.18        14.61 o                         
  -6   6   5        112.61         97.97         2.70 o                         
  -4   6   5        930.94       1104.87        10.74 o                         
  -2   6   5        142.81        125.45         2.31 o                         
   0   6   5       2457.36       2637.76        20.08 o                         
   2   6   5         32.43         58.06         2.22 o                         
   4   6   5         78.60         70.35         2.94 o                         
   6   6   5         18.84         41.48         3.12 o                         
   8   6   5        404.23        393.02         6.32 o                         
  10   6   5        487.46        461.42        10.28 o                         
  12   6   5        130.32        144.54         7.39 o                         
  14   6   5         20.16         -0.90         4.00 o                         
 -15   7   5         26.20         28.03         4.59 o                         
 -13   7   5        325.59        326.01        18.62 o                         
 -11   7   5        933.68        832.28        17.33 o                         
  -9   7   5       2347.94       2108.89        25.18 o                         
  -7   7   5        789.10        707.15         8.47 o                         
  -5   7   5        181.84        163.46         3.52 o                         
  -3   7   5        705.64        604.07         6.47 o                         
  -1   7   5        740.59        904.69         9.14 o                         
   1   7   5          6.13          3.92         1.31 o                         
   3   7   5       1227.05       1128.20        12.75 o                         
   5   7   5        761.19        778.24        11.67 o                         
   7   7   5       4272.26       4071.68        55.91 o                         
   9   7   5        776.52        741.55        13.18 o                         
  11   7   5       1593.23       1615.43        23.44 o                         
  13   7   5          0.25         -3.34         3.56 o                         
 -16   8   5          5.27          5.57         4.95 o                         
 -14   8   5        122.85        125.19         7.38 o                         
 -12   8   5          8.05          4.71         2.60 o                         
 -10   8   5         38.16         31.08         3.15 o                         
  -8   8   5        665.85        615.44         7.80 o                         
  -6   8   5        269.71        291.95         4.75 o                         
  -4   8   5        122.37        122.88         3.38 o                         
  -2   8   5         18.14         12.03         1.45 o                         
   0   8   5       1000.22        998.23        13.15 o                         
   2   8   5        645.55        632.79        12.44 o                         
   4   8   5       2143.48       2061.80        23.43 o                         
   6   8   5       1360.05       1277.04        17.79 o                         
   8   8   5          6.69          3.80         2.91 o                         
  10   8   5        136.48        176.00         7.36 o                         
  12   8   5        120.89        141.01         8.93 o                         
 -15   9   5         75.10         82.75         7.06 o                         
 -13   9   5         19.89         20.99         4.48 o                         
 -11   9   5        387.16        388.62         9.58 o                         
  -9   9   5        132.72        165.05         6.49 o                         
  -7   9   5       2324.47       2230.24        24.62 o                         
  -5   9   5        121.27        130.90         4.07 o                         
  -3   9   5       4087.19       3924.18        38.69 o                         
  -1   9   5        644.21        646.41         8.28 o                         
   1   9   5        603.63        597.49         8.87 o                         
   3   9   5        203.25        181.10         5.25 o                         
   5   9   5        394.00        415.50        10.59 o                         
   7   9   5          0.06         -3.61         3.61 o                         
   9   9   5          4.77          5.38         3.19 o                         
  11   9   5         21.87         18.59         4.09 o                         
 -14  10   5        157.56        165.43         9.81 o                         
 -12  10   5         15.79         15.68         4.45 o                         
 -10  10   5          3.99         21.98         4.71 o                         
  -8  10   5         31.53         48.25         3.68 o                         
  -6  10   5         29.86         39.10         3.30 o                         
  -4  10   5         16.14         13.65         2.02 o                         
  -2  10   5        239.56        222.04         5.17 o                         
   0  10   5        616.73        660.26        11.40 o                         
   2  10   5        232.30        212.80         6.84 o                         
   4  10   5         64.91         56.36         5.11 o                         
   6  10   5          5.11          5.19         3.15 o                         
   8  10   5         13.95          7.66         3.62 o                         
  10  10   5         25.99         24.30         4.19 o                         
 -13  11   5          0.02         -5.23         5.23 o                         
 -11  11   5        172.72        176.19         9.42 o                         
  -9  11   5        101.37        119.96         6.74 o                         
  -7  11   5        289.53        327.76        10.22 o                         
  -5  11   5          3.38          8.18         3.27 o                         
  -3  11   5       1834.26       1710.00        25.71 o                         
  -1  11   5        757.34        775.66        15.51 o                         
   1  11   5        674.40        618.75        15.79 o                         
   3  11   5        298.32        314.02        10.05 o                         
   5  11   5        142.44        146.11         6.93 o                         
   7  11   5        105.70        108.46         7.08 o                         
   9  11   5        179.38        194.84        10.68 o                         
 -12  12   5         78.36         77.10         8.90 o                         
 -10  12   5         79.81         85.05         8.08 o                         
  -8  12   5          0.80         -1.64         4.71 o                         
  -6  12   5        100.11        100.11         7.50 o                         
  -4  12   5        301.70        315.10         9.24 o                         
  -2  12   5          5.56          1.27         3.17 o                         
   0  12   5         40.77         44.12         4.73 o                         
   2  12   5        258.18        227.31        12.34 o                         
   4  12   5          1.10         -3.24         3.24 o                         
   6  12   5          6.14         -2.67         3.99 o                         
   8  12   5         10.13         14.97         4.91 o                         
  -9  13   5         42.45         57.57         9.34 o                         
  -7  13   5        308.52        359.06        14.74 o                         
  -5  13   5        188.46        170.88         7.95 o                         
  -3  13   5        150.95        163.54         8.63 o                         
  -1  13   5         85.40         79.27         6.75 o                         
   1  13   5          6.91         14.56         4.55 o                         
   3  13   5        509.03        536.75        15.43 o                         
   5  13   5        102.60         90.78         8.29 o                         
   7  13   5        199.14        219.41        11.58 o                         
  -8  14   5         27.83         24.84         8.21 o                         
  -6  14   5         10.46          5.15         8.15 o                         
  -4  14   5         67.09         73.70         6.78 o                         
  -2  14   5         14.69          8.83         5.59 o                         
   0  14   5        553.14        506.32        17.39 o                         
   2  14   5          9.83          2.99         5.42 o                         
   4  14   5        114.95        104.67        10.87 o                         
  -3  15   5        205.48        228.59        17.80 o                         
  -1  15   5          0.06         -7.12         7.12 o                         
   1  15   5        183.45        205.80        12.73 o                         
 -18   0   6       1150.75       1190.67        36.13 o                         
 -16   0   6        145.16        154.61        11.77 o                         
 -14   0   6        379.14        405.62        13.30 o                         
 -12   0   6        704.35        729.11        18.94 o                         
 -10   0   6       4956.55       5332.51        77.64 o                         
  -8   0   6         80.65         82.50         3.78 o                         
  -6   0   6       2174.63       2027.37        29.52 o                         
  -4   0   6        694.79        937.67        31.99 o                         
  -2   0   6       2306.44       1850.61        23.89 o                         
   0   0   6       4945.24       4717.29        52.39 o                         
   2   0   6       3614.79       3419.29        41.66 o                         
   4   0   6        542.38        453.14         7.69 o                         
   6   0   6        623.76        616.46        11.11 o                         
   8   0   6        444.07        389.91        10.66 o                         
  10   0   6       1212.78       1211.86        20.99 o                         
  12   0   6        537.16        517.85        13.44 o                         
  14   0   6        308.67        298.33        15.80 o                         
 -17   1   6         20.95         16.95         4.52 o                         
 -15   1   6          2.91          0.96         3.00 o                         
 -13   1   6        322.61        307.15         8.36 o                         
 -11   1   6          4.25          1.71         2.42 o                         
  -9   1   6         21.53         15.41         1.99 o                         
  -7   1   6        249.24        330.19         5.70 o                         
  -5   1   6       5385.43       5430.83        49.90 o                         
  -3   1   6          2.16          0.88         0.80 o                         
  -1   1   6      10592.38      10877.53        86.01 o                         
   1   1   6       1056.06       1261.69        13.80 o                         
   3   1   6         76.18         84.57         2.90 o                         
   5   1   6          0.12         -0.39         1.13 o                         
   7   1   6          0.49          0.92         1.60 o                         
   9   1   6          7.96          7.25         2.19 o                         
  11   1   6        101.88        116.05         4.93 o                         
  13   1   6          5.48          4.35         2.76 o                         
 -18   2   6         50.33         58.12         6.39 o                         
 -16   2   6        592.62        557.35        12.39 o                         
 -14   2   6        137.60        108.28         5.95 o                         
 -12   2   6          4.15          3.37         2.00 o                         
 -10   2   6        912.94        846.27        11.75 o                         
  -8   2   6       2862.27       2964.91        30.79 o                         
  -6   2   6      13404.94      12699.83       104.44 o                         
  -4   2   6       1154.48       1220.27        12.69 o                         
  -2   2   6       1017.44        888.99         9.80 o                         
   0   2   6      13305.33      13256.29       107.93 o                         
   2   2   6       1796.56       1593.77        15.54 o                         
   4   2   6      14085.11      14838.95       110.32 o                         
   6   2   6       1493.86       1432.06        14.04 o                         
   8   2   6        933.04        935.24        13.16 o                         
  10   2   6         12.92          9.29         2.58 o                         
  12   2   6         38.60         39.15         3.83 o                         
  14   2   6          5.55         -1.83         3.18 o                         
 -17   3   6         37.02         44.37         5.74 o                         
 -15   3   6         59.92         56.48         4.89 o                         
 -13   3   6        514.04        463.42        11.00 o                         
 -11   3   6         87.36         75.73         4.75 o                         
  -9   3   6         50.46         98.83         3.35 o                         
  -7   3   6       2215.38       2061.58        19.81 o                         
  -5   3   6        627.54        701.74         8.15 o                         
  -3   3   6       3253.78       3216.75        29.44 o                         
  -1   3   6      10511.97      10746.72        88.14 o                         
   1   3   6       1520.84       1553.07        12.75 o                         
   3   3   6       1520.71       1673.72        22.52 o                         
   5   3   6         34.53         31.06         2.32 o                         
   7   3   6        128.81        117.63         4.49 o                         
   9   3   6        102.46        104.05         5.15 o                         
  11   3   6         43.77         43.78         4.12 o                         
  13   3   6        161.62        171.33         7.99 o                         
 -18   4   6        118.45        133.09         8.17 o                         
 -16   4   6         67.70         60.50         5.74 o                         
 -14   4   6        261.14        268.80         9.64 o                         
 -12   4   6         20.58         15.52         3.68 o                         
 -10   4   6       2649.75       2422.22        30.14 o                         
  -8   4   6        634.09        745.38         9.31 o                         
  -6   4   6       1596.47       1510.45        13.93 o                         
  -4   4   6       3099.17       3358.84        27.57 o                         
  -2   4   6       1113.70       1066.37        10.61 o                         
   0   4   6       2406.17       2862.61        26.38 o                         
   2   4   6        833.42       1261.06        11.99 o                         
   4   4   6       1644.01       1692.04        17.93 o                         
   6   4   6       3026.24       2826.44        29.61 o                         
   8   4   6       1115.45        986.48        13.38 o                         
  10   4   6        573.59        573.33        11.13 o                         
  12   4   6         17.07         11.93         3.29 o                         
  14   4   6         61.98         55.66         5.46 o                         
 -17   5   6          2.49          1.31         3.76 o                         
 -15   5   6         58.58         61.90         5.55 o                         
 -13   5   6         59.30         54.62         4.44 o                         
 -11   5   6        238.05        228.08         6.90 o                         
  -9   5   6         64.76         43.08         3.02 o                         
  -7   5   6        427.93        460.90         6.56 o                         
  -5   5   6        301.69        305.72         4.03 o                         
  -3   5   6       1480.94       1533.09        15.38 o                         
  -1   5   6       1614.29       1594.54        15.41 o                         
   1   5   6        699.73        665.97         9.27 o                         
   3   5   6       4536.84       4509.35        44.08 o                         
   5   5   6        207.05        225.38         4.33 o                         
   7   5   6        693.56        703.47         9.76 o                         
   9   5   6         30.64         48.40         3.68 o                         
  11   5   6          0.03         -3.02         3.61 o                         
  13   5   6         28.28         23.89         4.44 o                         
 -16   6   6         39.19         37.56         4.58 o                         
 -14   6   6         59.65         72.89         5.59 o                         
 -12   6   6        263.49        334.38        14.71 o                         
 -10   6   6       1361.38       1289.31        17.45 o                         
  -8   6   6        773.93        759.17        10.31 o                         
  -6   6   6       2648.97       3714.76        57.60 o                         
  -4   6   6         59.70        115.46         3.71 o                         
  -2   6   6        867.48        839.06         8.77 o                         
   0   6   6         32.15         76.17         4.55 o                         
   2   6   6        139.98        123.14         3.25 o                         
   4   6   6       2815.17       2812.67        32.10 o                         
   6   6   6       2074.86       2367.55        40.28 o                         
   8   6   6        217.33        207.66         5.89 o                         
  10   6   6         69.80         81.82         5.46 o                         
  12   6   6        203.95        227.05         8.82 o                         
 -17   7   6         50.80         65.26         6.40 o                         
 -15   7   6         21.68         19.65         4.31 o                         
 -13   7   6        271.01        228.13         7.70 o                         
 -11   7   6        808.95        714.20        12.09 o                         
  -9   7   6       2529.58       2410.71        28.18 o                         
  -7   7   6        113.89        144.79         3.57 o                         
  -5   7   6          2.61          9.07         1.39 o                         
  -3   7   6        132.71        154.95         3.02 o                         
  -1   7   6       1158.32       1144.70        12.19 o                         
   1   7   6          5.83          6.47         1.14 o                         
   3   7   6         77.16         95.96         3.41 o                         
   5   7   6        143.25        159.19         5.79 o                         
   7   7   6        207.20        202.64         6.78 o                         
   9   7   6        309.73        300.37         8.67 o                         
  11   7   6         27.19         34.42         4.54 o                         
  13   7   6         51.87         56.57         5.60 o                         
 -16   8   6        114.09        130.33        10.92 o                         
 -14   8   6        224.60        251.61         9.37 o                         
 -12   8   6         62.39         71.61         4.63 o                         
 -10   8   6        592.97        595.46        11.56 o                         
  -8   8   6        329.84        336.92         6.47 o                         
  -6   8   6        777.74        763.49         9.24 o                         
  -4   8   6        204.95        211.98         3.70 o                         
  -2   8   6       2249.67       2126.38        21.19 o                         
   0   8   6         38.96         43.37         2.22 o                         
   2   8   6         98.95         90.77         3.53 o                         
   4   8   6       1754.51       1747.28        21.85 o                         
   6   8   6        740.85        756.90        14.81 o                         
   8   8   6        166.76        172.78         6.71 o                         
  10   8   6        214.09        227.76         8.49 o                         
  12   8   6         81.68         89.83         6.56 o                         
 -15   9   6         13.60         50.59         6.02 o                         
 -13   9   6         90.78         85.12         6.32 o                         
 -11   9   6        539.67        475.07        10.70 o                         
  -9   9   6        879.72       1184.98        41.89 o                         
  -7   9   6         75.68         77.26         4.16 o                         
  -5   9   6        188.87        191.14         4.98 o                         
  -3   9   6         80.20         77.51         3.42 o                         
  -1   9   6         93.62         93.43         3.23 o                         
   1   9   6         44.50         48.21         2.65 o                         
   3   9   6        439.69        441.37         8.23 o                         
   5   9   6         32.27         35.10         4.30 o                         
   7   9   6        118.27        118.70         7.02 o                         
   9   9   6        109.75        100.14         6.98 o                         
  11   9   6         56.54         47.86         5.17 o                         
 -14  10   6        185.08        160.80        10.99 o                         
 -12  10   6        238.02        227.77         9.52 o                         
 -10  10   6          3.28          3.61         4.14 o                         
  -8  10   6          3.64          2.20         2.59 o                         
  -6  10   6       1178.24       1160.65        19.48 o                         
  -4  10   6        273.86        235.72         5.77 o                         
  -2  10   6       3042.01       2807.05        32.56 o                         
   0  10   6        336.05        351.74         8.60 o                         
   2  10   6        624.21        609.77        11.57 o                         
   4  10   6        566.86        591.39        14.10 o                         
   6  10   6          4.73          3.60         3.41 o                         
   8  10   6          0.27         -1.18         3.60 o                         
  10  10   6          0.85         -4.02         4.02 o                         
 -13  11   6         38.20         30.27         7.93 o                         
 -11  11   6          7.46          9.14         4.68 o                         
  -9  11   6          8.94         11.49         4.32 o                         
  -7  11   6         85.26         77.89         5.40 o                         
  -5  11   6        204.27        213.40        11.64 o                         
  -3  11   6        244.91        236.21         8.76 o                         
  -1  11   6       1495.27       1481.97        25.13 o                         
   1  11   6          0.46         -2.10         4.11 o                         
   3  11   6        555.61        541.35        12.60 o                         
   5  11   6          5.78          4.55         3.52 o                         
   7  11   6         34.49         26.57         5.26 o                         
   9  11   6          1.80         -0.19         3.83 o                         
 -12  12   6          6.42         62.67         9.01 o                         
 -10  12   6        110.45        130.10         9.88 o                         
  -8  12   6          5.41          9.15         6.13 o                         
  -6  12   6        909.53        919.83        18.97 o                         
  -4  12   6        182.77        181.75         8.61 o                         
  -2  12   6          0.46         -2.80         3.33 o                         
   0  12   6       1241.42       1244.90        22.47 o                         
   2  12   6       1106.66       1162.18        37.75 o                         
   4  12   6          0.11         -3.41         3.41 o                         
   6  12   6        185.57        201.44        11.24 o                         
   8  12   6         68.34         81.90         7.46 o                         
  -9  13   6         99.74        116.03        10.44 o                         
  -7  13   6        111.93        155.32        19.53 o                         
  -5  13   6          0.00          2.04         3.92 o                         
  -3  13   6        166.37        174.07         9.57 o                         
  -1  13   6         46.10         59.88         5.92 o                         
   1  13   6        219.22        197.38        10.32 o                         
   3  13   6        101.48        129.36         8.76 o                         
   5  13   6         50.52         49.28         6.40 o                         
  -8  14   6          3.66         -1.39         7.11 o                         
  -6  14   6        168.75        213.48        12.42 o                         
  -4  14   6         36.50         52.16         6.66 o                         
  -2  14   6          7.89         -3.15         5.05 o                         
   0  14   6        149.88        149.90        11.56 o                         
   2  14   6        391.35        393.33        16.21 o                         
   4  14   6         38.21         22.56         8.07 o                         
  -3  15   6          3.36          9.61         8.07 o                         
  -1  15   6         11.38         11.49         6.23 o                         
 -19   1   7          2.05          5.15         4.90 o                         
 -17   1   7        308.99        303.81        11.28 o                         
 -15   1   7          0.02         -2.69         3.09 o                         
 -13   1   7       3194.31       3075.08        32.95 o                         
 -11   1   7        239.72        264.94         7.66 o                         
  -9   1   7        163.08        111.30         5.30 o                         
  -7   1   7        997.88       1169.97        13.60 o                         
  -5   1   7       6341.72       6038.48        56.16 o                         
  -3   1   7       1281.64       1262.97        13.91 o                         
  -1   1   7       1911.16       1945.89        17.38 o                         
   1   1   7      15382.28      16509.11       118.44 o                         
   3   1   7        569.01        625.81         6.69 o                         
   5   1   7        492.14        532.03         7.20 o                         
   7   1   7        552.95        531.25         8.35 o                         
   9   1   7         50.05         52.78         3.38 o                         
  11   1   7        165.93        156.21         5.66 o                         
  13   1   7        201.28        214.03         7.12 o                         
 -18   2   7         21.47         21.49         5.01 o                         
 -16   2   7         88.93         88.57         6.17 o                         
 -14   2   7        157.83        143.46         6.15 o                         
 -12   2   7       1196.53       1113.07        14.54 o                         
 -10   2   7          1.57          8.66         2.36 o                         
  -8   2   7        177.35        203.65         4.81 o                         
  -6   2   7        869.96        883.55        10.44 o                         
  -4   2   7        514.98        600.32         7.39 o                         
  -2   2   7        191.41        283.87         5.11 o                         
   0   2   7        437.35        562.52         5.96 o                         
   2   2   7          9.08         33.27         1.56 o                         
   4   2   7          0.00          6.82         1.34 o                         
   6   2   7        125.91        114.69         4.18 o                         
   8   2   7         34.40         49.88         4.37 o                         
  10   2   7        128.08        120.01         5.62 o                         
  12   2   7        234.82        239.06         7.70 o                         
  14   2   7          2.57         -3.49         3.57 o                         
 -17   3   7        146.74        137.65         7.45 o                         
 -15   3   7         11.20          9.90         4.01 o                         
 -13   3   7        302.08        298.85        10.29 o                         
 -11   3   7        226.63        233.57         5.46 o                         
  -9   3   7       2892.89       2722.83        30.76 o                         
  -7   3   7        399.99        369.92         6.05 o                         
  -5   3   7       2288.86       2350.42        22.25 o                         
  -3   3   7        172.05        251.27         3.98 o                         
  -1   3   7        386.66        501.33         5.76 o                         
   1   3   7       5060.38       5330.75        38.77 o                         
   3   3   7       2401.83       2682.38        40.15 o                         
   5   3   7        305.16        270.79         5.48 o                         
   7   3   7        458.02        422.90         7.58 o                         
   9   3   7        461.87        484.35         8.98 o                         
  11   3   7        111.55         92.36         4.84 o                         
  13   3   7        188.51        226.13         8.87 o                         
 -18   4   7          0.20          1.37         4.13 o                         
 -16   4   7        135.17        114.49         6.69 o                         
 -14   4   7        158.13        164.74         7.99 o                         
 -12   4   7          3.22          1.11         3.00 o                         
 -10   4   7         56.19         44.10         3.90 o                         
  -8   4   7         86.05         82.43         3.18 o                         
  -6   4   7        291.04        272.18         4.09 o                         
  -4   4   7       4437.48       5166.52        42.83 o                         
  -2   4   7          8.78          1.67         0.87 o                         
   0   4   7          0.58          2.37         0.97 o                         
   2   4   7        253.88        265.72         4.17 o                         
   4   4   7        372.33        372.05         6.44 o                         
   6   4   7        203.73        176.68         4.66 o                         
   8   4   7       3857.69       3709.77        38.67 o                         
  10   4   7         57.56         59.77         4.06 o                         
  12   4   7         32.20         28.40         4.00 o                         
 -17   5   7         72.10         74.17         5.87 o                         
 -15   5   7        131.09        129.05         6.82 o                         
 -13   5   7          0.27          1.22         2.99 o                         
 -11   5   7        162.34        155.03         6.11 o                         
  -9   5   7       1788.40       1719.10        18.42 o                         
  -7   5   7         37.35         34.25         2.03 o                         
  -5   5   7       2673.80       2667.85        24.43 o                         
  -3   5   7        486.08        579.98         7.45 o                         
  -1   5   7        788.87       1144.17        12.34 o                         
   1   5   7       2276.87       2191.44        22.85 o                         
   3   5   7       6916.52       6743.40        71.52 o                         
   5   5   7       5226.30       4946.91        65.53 o                         
   7   5   7        636.07        565.26         8.84 o                         
   9   5   7       1565.87       1543.57        19.32 o                         
  11   5   7          0.40         -3.14         3.14 o                         
  13   5   7         86.81         94.78         6.41 o                         
 -16   6   7        163.05        155.96         7.44 o                         
 -14   6   7          4.63          9.01         4.16 o                         
 -12   6   7        448.28        412.53         9.24 o                         
 -10   6   7         33.44         28.73         3.52 o                         
  -8   6   7          7.45         10.15         1.88 o                         
  -6   6   7        755.21        794.36         9.09 o                         
  -4   6   7        130.75        110.65         3.44 o                         
  -2   6   7       1157.42       1114.00        12.08 o                         
   0   6   7        218.02        266.29         4.15 o                         
   2   6   7        164.90        229.32         4.56 o                         
   4   6   7        727.68        665.77        12.71 o                         
   6   6   7        270.66        253.82         9.63 o                         
   8   6   7         11.47         16.37         3.36 o                         
  10   6   7        131.31        146.54         6.97 o                         
  12   6   7         14.92          8.60         3.76 o                         
 -17   7   7         47.49         67.83         7.32 o                         
 -15   7   7         29.95         35.08         4.35 o                         
 -13   7   7        397.41        385.39         9.94 o                         
 -11   7   7          7.67         17.22         3.17 o                         
  -9   7   7       9572.20       9218.77        88.26 o                         
  -7   7   7        553.82        961.78        28.03 o                         
  -5   7   7       2042.38       2105.42        21.79 o                         
  -3   7   7        485.91        477.87         7.05 o                         
  -1   7   7       1330.38       1264.57        12.46 o                         
   1   7   7        323.26        341.09         5.97 o                         
   3   7   7        890.47        874.03        14.62 o                         
   5   7   7         46.40         41.89         4.80 o                         
   7   7   7        137.99        175.51         7.72 o                         
   9   7   7         59.68         56.84         4.84 o                         
  11   7   7        298.27        333.95         9.85 o                         
 -16   8   7         68.59         97.67         7.44 o                         
 -14   8   7          3.06          7.94         3.68 o                         
 -12   8   7        808.38        696.82        13.52 o                         
 -10   8   7        139.92        155.09         5.58 o                         
  -8   8   7        564.29        500.30         7.35 o                         
  -6   8   7         94.35        102.16         3.39 o                         
  -4   8   7        457.64        519.48         7.75 o                         
  -2   8   7        852.30        840.35        10.29 o                         
   0   8   7        180.56        169.59         4.96 o                         
   2   8   7        616.50        605.22         9.58 o                         
   4   8   7        193.04        176.41         5.75 o                         
   6   8   7         13.39         12.01         3.95 o                         
   8   8   7          8.24          5.68         3.60 o                         
  10   8   7          2.02         -3.47         3.58 o                         
 -15   9   7         46.32         39.30         6.71 o                         
 -13   9   7        116.00         96.64         6.20 o                         
 -11   9   7        978.07        894.78        16.29 o                         
  -9   9   7         13.11         26.32         2.89 o                         
  -7   9   7        118.64        112.91         3.92 o                         
  -5   9   7        854.89        843.94        10.15 o                         
  -3   9   7        942.93        905.38        10.38 o                         
  -1   9   7        431.31        381.97         7.10 o                         
   1   9   7        564.39        590.03         8.85 o                         
   3   9   7        279.67        267.09         8.99 o                         
   5   9   7       2010.15       1910.50        29.11 o                         
   7   9   7        148.46        140.45        11.73 o                         
   9   9   7         23.21         22.25         4.95 o                         
 -14  10   7        232.44        223.36        13.51 o                         
 -12  10   7          1.30         -1.81         4.43 o                         
 -10  10   7         27.03         37.33         4.90 o                         
  -8  10   7         36.12         23.59         3.08 o                         
  -6  10   7         69.05         70.76         5.73 o                         
  -4  10   7         23.46         16.02         3.30 o                         
  -2  10   7          3.22         13.93         3.15 o                         
   0  10   7        327.62        309.01        11.42 o                         
   2  10   7        687.68        662.94        14.91 o                         
   4  10   7         18.36         12.58         4.08 o                         
   6  10   7        204.91        205.36         9.90 o                         
   8  10   7          9.22          0.83         4.16 o                         
  10  10   7          3.52          0.35         5.12 o                         
 -13  11   7         22.81         36.78         6.75 o                         
 -11  11   7          6.37          2.91         4.64 o                         
  -9  11   7        404.79        399.92        13.25 o                         
  -7  11   7          0.01         -1.31         3.08 o                         
  -5  11   7        356.83        308.92        11.40 o                         
  -3  11   7       1212.37       1197.98        21.91 o                         
  -1  11   7        879.14        850.93        17.34 o                         
   1  11   7        308.27        324.82        13.92 o                         
   3  11   7        538.77        527.89        15.79 o                         
   5  11   7         66.50         88.44         7.00 o                         
   7  11   7         22.52         25.28         5.44 o                         
 -12  12   7          0.23         -0.24         6.50 o                         
 -10  12   7          0.27         -4.82         4.82 o                         
  -8  12   7          5.04          7.47         5.13 o                         
  -6  12   7         99.51         98.50         6.91 o                         
  -4  12   7         85.97         74.80         9.69 o                         
  -2  12   7        275.88        253.48         9.49 o                         
   0  12   7         77.61         81.49         7.26 o                         
   2  12   7        176.08        175.02         9.83 o                         
   4  12   7          6.10         12.22         4.30 o                         
   6  12   7         15.39         19.10         5.17 o                         
  -9  13   7        245.68        290.60        15.32 o                         
  -7  13   7         47.84         61.49         8.58 o                         
  -5  13   7        606.23        591.33        16.23 o                         
  -3  13   7        253.89        254.97        12.36 o                         
  -1  13   7       1182.10       1197.45        25.79 o                         
   1  13   7         91.53         82.35         7.43 o                         
   3  13   7        135.28        150.32        11.31 o                         
   5  13   7         63.54         67.27         7.18 o                         
  -6  14   7        249.60        279.67        14.25 o                         
  -4  14   7          2.50          2.21         5.52 o                         
  -2  14   7         17.97         12.18         6.09 o                         
   0  14   7         34.51         53.40         7.65 o                         
   2  14   7         21.37         11.64         6.09 o                         
 -18   0   8        236.85        186.44        19.22 o                         
 -16   0   8         28.69         27.83         6.76 o                         
 -14   0   8         32.55         39.38         6.16 o                         
 -12   0   8        623.14        614.18        17.52 o                         
 -10   0   8        347.22        352.24        11.08 o                         
  -8   0   8       5093.69       4788.35        70.46 o                         
  -6   0   8       4945.51       5394.36        71.70 o                         
  -4   0   8      21873.07      23149.01       284.77 o                         
  -2   0   8       3176.98       2645.30        31.61 o                         
   0   0   8      15207.05      16342.83       187.86 o                         
   2   0   8      48916.83      49322.79       540.30 o                         
   4   0   8       1234.13       1190.29        19.21 o                         
   6   0   8       3636.86       3539.87        49.40 o                         
   8   0   8         42.76         28.54         4.09 o                         
  10   0   8        223.41        221.69        12.87 o                         
  12   0   8        168.07        160.07         8.91 o                         
 -19   1   8         48.53         58.69         6.79 o                         
 -17   1   8          1.60         -3.35         3.75 o                         
 -15   1   8        279.10        244.41         9.41 o                         
 -13   1   8         36.96         40.11         3.83 o                         
 -11   1   8        431.75        410.84         9.57 o                         
  -9   1   8        791.37        782.80        12.94 o                         
  -7   1   8         34.84         10.71         1.82 o                         
  -5   1   8        115.53        115.24         3.99 o                         
  -3   1   8       2978.43       3202.66        29.85 o                         
  -1   1   8       1797.59       1833.73        16.65 o                         
   1   1   8       1139.12       1160.65        13.65 o                         
   3   1   8        912.13        842.38        10.41 o                         
   5   1   8         89.51        117.12         4.58 o                         
   7   1   8         62.82         47.55         3.20 o                         
   9   1   8        273.50        253.98         6.36 o                         
  11   1   8          0.40          1.71         2.43 o                         
  13   1   8          1.58         -3.48         3.48 o                         
 -18   2   8        117.21        134.25         8.30 o                         
 -16   2   8         87.63        112.50         6.70 o                         
 -14   2   8          7.81          8.99         2.67 o                         
 -12   2   8       3920.69       3770.50        39.12 o                         
 -10   2   8       1328.98       1331.40        18.17 o                         
  -8   2   8       4748.50       4629.25        48.60 o                         
  -6   2   8         11.23         14.33         1.88 o                         
  -4   2   8       2937.69       2697.98        24.33 o                         
  -2   2   8       1246.73       1578.20        13.67 o                         
   0   2   8       1485.87       1766.08        15.74 o                         
   2   2   8          0.98         10.78         1.42 o                         
   4   2   8        214.84        206.75         6.62 o                         
   6   2   8        550.47        515.47         8.81 o                         
   8   2   8       1483.36       1508.88        18.66 o                         
  10   2   8        167.15        158.17         6.09 o                         
  12   2   8         30.69         34.76         4.22 o                         
 -17   3   8         85.96         84.10         6.18 o                         
 -15   3   8         43.33         31.30         4.71 o                         
 -13   3   8        492.89        461.46        11.50 o                         
 -11   3   8       1320.66       1134.24        16.64 o                         
  -9   3   8        213.86        174.83         5.21 o                         
  -7   3   8        185.20        298.22         6.57 o                         
  -5   3   8       1184.48       1172.59        11.87 o                         
  -3   3   8       4251.50       4073.29        35.52 o                         
  -1   3   8       3073.69       3242.22        26.72 o                         
   1   3   8       2213.22       2574.01        22.64 o                         
   3   3   8         14.87         24.32         1.98 o                         
   5   3   8        171.13        182.48         5.02 o                         
   7   3   8          1.88          7.67         2.54 o                         
   9   3   8         69.21         63.68         4.29 o                         
  11   3   8        249.24        239.86         7.51 o                         
  13   3   8        173.85        160.77         7.25 o                         
 -18   4   8         64.69         47.07         6.54 o                         
 -16   4   8         46.43         40.30         5.27 o                         
 -14   4   8        997.27        875.19        18.16 o                         
 -12   4   8        276.71        304.40         8.98 o                         
 -10   4   8         58.87         78.53         4.09 o                         
  -8   4   8       3192.69       3140.36        32.94 o                         
  -6   4   8        992.66       1025.22        11.41 o                         
  -4   4   8        144.89        197.25         3.81 o                         
  -2   4   8       1678.28       1787.99        16.56 o                         
   0   4   8        321.02        279.17         4.14 o                         
   2   4   8       2685.50       2891.88        29.66 o                         
   4   4   8       1015.68       1020.70        15.43 o                         
   6   4   8       1743.81       1754.29        22.26 o                         
   8   4   8          4.78          8.07         2.80 o                         
  10   4   8        334.24        333.70         8.60 o                         
  12   4   8         92.47         89.38         6.28 o                         
 -17   5   8         17.37         17.15         4.25 o                         
 -15   5   8        491.72        468.66        11.32 o                         
 -13   5   8        503.77        473.51        10.09 o                         
 -11   5   8         49.74         46.61         3.89 o                         
  -9   5   8        102.41         74.95         3.58 o                         
  -7   5   8        242.03        228.74         4.28 o                         
  -5   5   8        166.14        181.56         4.02 o                         
  -3   5   8       1212.60       1078.17        11.55 o                         
  -1   5   8       1531.82       1649.00        17.80 o                         
   1   5   8        830.19        759.33        10.52 o                         
   3   5   8        123.02        111.85         4.47 o                         
   5   5   8        105.53        121.07         4.42 o                         
   7   5   8       1039.01       1036.12        16.65 o                         
   9   5   8         44.88         49.13         4.30 o                         
  11   5   8         15.62         20.79         4.68 o                         
 -16   6   8        145.36        160.30         7.78 o                         
 -14   6   8          8.42          8.20         3.26 o                         
 -12   6   8       1179.12       1137.43        16.85 o                         
 -10   6   8         95.03        104.58         4.21 o                         
  -8   6   8       2350.73       2103.24        23.10 o                         
  -6   6   8       1378.23       1373.10        13.79 o                         
  -4   6   8        607.66        662.01         8.75 o                         
  -2   6   8        312.43        349.81         6.05 o                         
   0   6   8         46.93         68.90         2.93 o                         
   2   6   8        232.34        209.45         4.93 o                         
   4   6   8       2632.26       2582.13        35.40 o                         
   6   6   8       1469.65       1543.34        24.10 o                         
   8   6   8        855.97        875.25        18.85 o                         
  10   6   8          0.25         -3.34         3.34 o                         
  12   6   8        118.62        110.14         8.71 o                         
 -17   7   8          2.59          2.74         5.30 o                         
 -15   7   8         12.15         14.01         3.85 o                         
 -13   7   8         26.27         20.15         3.29 o                         
 -11   7   8         89.70         90.80         4.86 o                         
  -9   7   8       1184.61       1110.45        14.70 o                         
  -7   7   8         72.49         67.36         2.73 o                         
  -5   7   8         21.74         33.84         2.51 o                         
  -3   7   8       1209.73       1244.63        14.08 o                         
  -1   7   8         45.79         52.83         2.21 o                         
   1   7   8          9.07         11.19         1.80 o                         
   3   7   8          0.40          1.16         2.78 o                         
   5   7   8         10.09          8.84         3.22 o                         
   7   7   8          1.50          0.01         3.52 o                         
   9   7   8          1.44         -3.71         3.71 o                         
  11   7   8        113.88        106.40         7.69 o                         
 -16   8   8        176.03        201.73        11.53 o                         
 -14   8   8         11.56         16.31         4.11 o                         
 -12   8   8        572.63        554.04        10.86 o                         
 -10   8   8        111.39        135.95         5.36 o                         
  -8   8   8       2018.56       2005.35        21.57 o                         
  -6   8   8        162.20        122.93         4.69 o                         
  -4   8   8       1107.20       1050.80        13.98 o                         
  -2   8   8        311.44        300.90         5.19 o                         
   0   8   8       1098.21        958.67        12.74 o                         
   2   8   8       1021.25        951.08        12.65 o                         
   4   8   8       1768.46       1691.80        26.33 o                         
   6   8   8         56.51         65.03         5.91 o                         
   8   8   8          6.14         38.64         5.27 o                         
  10   8   8         29.55         38.37         6.66 o                         
 -15   9   8          0.13          1.72         5.71 o                         
 -13   9   8         20.58         12.57         4.72 o                         
 -11   9   8        137.05        147.86        11.19 o                         
  -9   9   8         10.89          3.89         2.42 o                         
  -7   9   8         73.77         92.29         4.71 o                         
  -5   9   8       1171.42       1080.17        13.73 o                         
  -3   9   8       2728.90       2568.90        26.62 o                         
  -1   9   8         41.20         32.21         2.39 o                         
   1   9   8        228.14        254.36         6.74 o                         
   3   9   8        127.85        112.15         6.42 o                         
   5   9   8        110.12        130.17         7.77 o                         
   7   9   8        277.14        296.36        11.57 o                         
   9   9   8         86.69         86.28         8.42 o                         
 -14  10   8         56.25         58.29         7.41 o                         
 -12  10   8          2.39         -4.40         4.40 o                         
 -10  10   8         62.54         47.99         6.20 o                         
  -8  10   8        104.61        130.04         6.85 o                         
  -6  10   8         14.51          8.28         3.22 o                         
  -4  10   8        157.09        143.32         6.10 o                         
  -2  10   8       1094.86       1087.28        18.17 o                         
   0  10   8        948.04        934.54        17.75 o                         
   2  10   8       2743.41       2673.85        40.82 o                         
   4  10   8         82.76         85.92         6.89 o                         
   6  10   8          0.65         -2.58         3.69 o                         
   8  10   8         65.13         48.82         6.13 o                         
 -13  11   8         10.44          1.76         4.74 o                         
 -11  11   8          0.78          4.59         4.58 o                         
  -9  11   8          5.31         -0.66         4.02 o                         
  -7  11   8          4.08         -1.42         3.22 o                         
  -5  11   8         25.56         25.23         4.28 o                         
  -3  11   8         11.31         10.66         4.24 o                         
  -1  11   8       1917.05       1863.65        30.59 o                         
   1  11   8        542.92        587.90        15.48 o                         
   3  11   8          9.12         12.56         4.27 o                         
   5  11   8         77.09         80.60         6.89 o                         
   7  11   8         22.90         16.67         5.13 o                         
 -12  12   8         17.51         56.95         8.66 o                         
 -10  12   8         28.19         37.73         7.52 o                         
  -8  12   8        232.36        254.42        13.59 o                         
  -6  12   8         12.58         26.71         4.35 o                         
  -4  12   8       1065.90       1064.67        22.90 o                         
  -2  12   8         39.25         48.29         5.32 o                         
   0  12   8        242.27        265.18        14.75 o                         
   2  12   8         18.68         28.55         5.38 o                         
   4  12   8        124.55        145.96         9.33 o                         
   6  12   8         37.30         27.89         5.74 o                         
  -9  13   8         22.08         20.87         6.88 o                         
  -7  13   8          7.67          2.69         5.18 o                         
  -5  13   8        154.26        172.59        10.02 o                         
  -3  13   8         35.80         31.25         5.08 o                         
  -1  13   8          0.91          4.36         4.58 o                         
   1  13   8          0.08         -4.18         4.18 o                         
   3  13   8          6.83         10.22         5.14 o                         
  -6  14   8         82.69         93.48         9.72 o                         
  -4  14   8         75.97        103.64         9.72 o                         
  -2  14   8        136.72        168.35        11.88 o                         
   0  14   8        358.62        395.09        17.88 o                         
 -19   1   9        107.64        103.52         8.80 o                         
 -17   1   9          0.05         -3.82         3.82 o                         
 -15   1   9        163.78        157.48         7.81 o                         
 -13   1   9         14.21          7.93         3.36 o                         
 -11   1   9        899.51        786.33        15.19 o                         
  -9   1   9        471.71        488.81         9.12 o                         
  -7   1   9       5990.14       6064.02        56.74 o                         
  -5   1   9       2008.67       2173.19        20.26 o                         
  -3   1   9         47.44         28.59         1.76 o                         
  -1   1   9       2956.97       3302.95        26.82 o                         
   1   1   9       1615.32       1499.23        19.12 o                         
   3   1   9       1337.32       1415.15        15.08 o                         
   5   1   9        505.94        559.49         9.47 o                         
   7   1   9        211.29        228.47         6.11 o                         
   9   1   9         26.96         14.57         2.74 o                         
  11   1   9         37.35         61.18         4.32 o                         
  13   1   9         36.48         65.79         5.45 o                         
 -18   2   9         21.66         18.17         4.91 o                         
 -16   2   9        397.32        395.78        11.77 o                         
 -14   2   9        130.21        150.98         6.53 o                         
 -12   2   9         63.67         69.67         5.02 o                         
 -10   2   9         51.59         53.81         4.79 o                         
  -8   2   9         52.11         38.67         2.98 o                         
  -6   2   9       3085.21       3639.39        37.53 o                         
  -4   2   9        361.63        416.56         6.12 o                         
  -2   2   9          3.14          9.98         1.14 o                         
   0   2   9       2668.46       2773.92        27.29 o                         
   2   2   9       1953.08       2088.92        34.46 o                         
   4   2   9       1021.63        942.33        13.15 o                         
   6   2   9       1182.19       1232.89        17.40 o                         
   8   2   9        287.19        239.53         6.58 o                         
  10   2   9         74.90         73.31         4.65 o                         
  12   2   9          1.21          2.87         3.59 o                         
 -17   3   9          5.46          3.82         3.95 o                         
 -15   3   9        637.42        647.60        14.45 o                         
 -13   3   9          5.32         -2.27         2.27 o                         
 -11   3   9       3247.74       3100.39        37.18 o                         
  -9   3   9        474.32        403.73         9.44 o                         
  -7   3   9       4384.18       4482.77        50.44 o                         
  -5   3   9        212.26        170.91         3.51 o                         
  -3   3   9        122.13        227.88         5.47 o                         
  -1   3   9       3726.75       3911.89        35.63 o                         
   1   3   9       4281.48       4343.50        42.94 o                         
   3   3   9       1046.26       1100.72        15.30 o                         
   5   3   9        664.59        684.56        11.51 o                         
   7   3   9       1508.85       1508.71        20.69 o                         
   9   3   9         42.54         45.49         3.87 o                         
  11   3   9        651.31        690.74        13.25 o                         
 -18   4   9         25.27         18.55         4.90 o                         
 -16   4   9          0.34         -3.65         3.65 o                         
 -14   4   9         84.68         80.67         6.39 o                         
 -12   4   9        770.75        752.19        11.22 o                         
 -10   4   9       1870.61       1819.41        25.15 o                         
  -8   4   9          3.24          1.70         2.33 o                         
  -6   4   9          6.15         10.28         1.08 o                         
  -4   4   9        315.47        393.95         6.07 o                         
  -2   4   9       2350.42       2468.74        23.38 o                         
   0   4   9       1139.39       1079.82        11.82 o                         
   2   4   9        117.77        114.84         3.97 o                         
   4   4   9        429.28        471.00         8.22 o                         
   6   4   9          0.09          6.27         2.26 o                         
   8   4   9        118.51        133.24         7.86 o                         
  10   4   9        109.64        100.77         5.48 o                         
  12   4   9        155.18        152.09         7.76 o                         
 -17   5   9         17.19         14.73         4.04 o                         
 -15   5   9        616.96        624.52        17.83 o                         
 -13   5   9          6.59         10.82         2.94 o                         
 -11   5   9        542.12        534.69         9.13 o                         
  -9   5   9          6.71          2.84         2.37 o                         
  -7   5   9       4359.19       4138.67        41.21 o                         
  -5   5   9         16.13          9.56         1.49 o                         
  -3   5   9       1786.67       1550.26        16.62 o                         
  -1   5   9       2642.71       2723.33        29.54 o                         
   1   5   9        512.80        456.44         8.19 o                         
   3   5   9        458.51        393.12         7.40 o                         
   5   5   9       1439.19       1427.93        17.64 o                         
   7   5   9        361.64        367.54         9.02 o                         
   9   5   9         67.39         74.41         6.89 o                         
  11   5   9        189.61        238.34         9.97 o                         
 -16   6   9         92.84        108.83         6.69 o                         
 -14   6   9         29.55         27.32         3.79 o                         
 -12   6   9        154.74        233.98         8.82 o                         
 -10   6   9         84.06         83.25         4.00 o                         
  -8   6   9       1692.03       1623.57        19.72 o                         
  -6   6   9        449.48        533.73         7.22 o                         
  -4   6   9       1262.44       1298.41        15.61 o                         
  -2   6   9        197.13        187.71         4.72 o                         
   0   6   9        510.44        563.24         9.25 o                         
   2   6   9         37.63         55.23         4.91 o                         
   4   6   9          7.20          7.49         2.86 o                         
   6   6   9         32.46         30.89         4.78 o                         
   8   6   9          2.45         -3.99         3.99 o                         
  10   6   9         55.04         40.47         6.76 o                         
 -17   7   9         37.83         34.76         6.79 o                         
 -15   7   9         42.37         40.75         4.72 o                         
 -13   7   9         29.11         36.41         3.84 o                         
 -11   7   9        622.23        635.16        11.46 o                         
  -9   7   9         73.47         73.71         4.16 o                         
  -7   7   9        444.41        480.39         7.34 o                         
  -5   7   9        817.77        847.87        12.16 o                         
  -3   7   9         16.79         36.41         2.53 o                         
  -1   7   9        336.44        317.65         6.32 o                         
   1   7   9       1419.25       1331.37        17.97 o                         
   3   7   9       1017.02        938.94        16.19 o                         
   5   7   9       2022.61       1930.44        31.83 o                         
   7   7   9         74.41         62.58         6.87 o                         
   9   7   9        174.46        168.88        14.33 o                         
  11   7   9        441.30        469.44        23.49 o                         
 -16   8   9          5.04          2.11         5.39 o                         
 -14   8   9         69.72         59.91         5.86 o                         
 -12   8   9         29.82         24.35         3.57 o                         
 -10   8   9          4.33         14.79         2.53 o                         
  -8   8   9        177.58        150.95         5.91 o                         
  -6   8   9       1271.48       1116.94        15.07 o                         
  -4   8   9          0.10          2.35         1.87 o                         
  -2   8   9          8.68         18.58         2.04 o                         
   0   8   9        289.00        255.39         5.89 o                         
   2   8   9        943.78        887.55        13.81 o                         
   4   8   9        178.74        178.69         8.85 o                         
   6   8   9         26.98         30.04         4.73 o                         
   8   8   9         35.35         28.32         5.86 o                         
  10   8   9        355.85        375.95        14.59 o                         
 -15   9   9         93.73        185.78        11.01 o                         
 -13   9   9        248.50        232.57        12.06 o                         
 -11   9   9       1026.82        988.35        19.36 o                         
  -9   9   9          4.78         14.16         2.80 o                         
  -7   9   9         31.29         29.58         3.71 o                         
  -5   9   9       2000.32       1862.53        25.38 o                         
  -3   9   9       1870.49       1863.20        23.88 o                         
  -1   9   9       1537.03       1520.03        22.10 o                         
   1   9   9          0.50          3.60         2.56 o                         
   3   9   9        648.98        733.30        22.62 o                         
   5   9   9         79.58         73.66         6.76 o                         
   7   9   9         18.78         11.30         4.90 o                         
   9   9   9         74.01        135.50        14.76 o                         
 -14  10   9         11.31         -0.03         5.03 o                         
 -12  10   9        228.17        187.20        11.12 o                         
 -10  10   9          8.52          2.41         4.49 o                         
  -8  10   9          0.48          5.68         3.90 o                         
  -6  10   9        198.90        162.57         6.67 o                         
  -4  10   9        903.24        880.39        16.20 o                         
  -2  10   9        117.58        122.97         9.94 o                         
   0  10   9        207.88        202.26         8.29 o                         
   2  10   9          9.40         13.95         4.32 o                         
   4  10   9         38.38         23.68         5.39 o                         
   6  10   9         14.53         18.91         5.37 o                         
   8  10   9          1.15          1.18         4.71 o                         
 -13  11   9        142.74        140.13         9.94 o                         
 -11  11   9        501.52        567.35        16.43 o                         
  -9  11   9         33.97         42.72         6.23 o                         
  -7  11   9        187.61        217.69         9.47 o                         
  -5  11   9         67.88         77.79         6.40 o                         
  -3  11   9        773.05        743.73        16.69 o                         
  -1  11   9          6.81         14.99         3.53 o                         
   1  11   9        277.55        270.78        11.38 o                         
   3  11   9        598.68        576.09        15.07 o                         
   5  11   9        107.97        130.50         8.62 o                         
   7  11   9         64.12         75.95         8.04 o                         
 -10  12   9         12.13         12.08         5.53 o                         
  -8  12   9        138.03        147.45        12.19 o                         
  -6  12   9          6.60          9.23         4.27 o                         
  -4  12   9         52.45         45.61         5.56 o                         
  -2  12   9         21.70         30.18         4.70 o                         
   0  12   9        119.14        123.25         9.17 o                         
   2  12   9          1.96         -0.35         4.86 o                         
   4  12   9          4.64          2.66         4.68 o                         
  -9  13   9         36.52         54.99         8.93 o                         
  -7  13   9        249.13        255.46        14.44 o                         
  -5  13   9        159.18        159.58        10.01 o                         
  -3  13   9        168.12        196.89        11.31 o                         
  -1  13   9          3.12          2.38         4.97 o                         
   1  13   9          2.09          5.80         4.97 o                         
   3  13   9        122.47        170.57        13.93 o                         
  -6  14   9         12.11          8.47         6.04 o                         
  -4  14   9         36.94         27.63        11.28 o                         
  -2  14   9         39.52         37.07         9.63 o                         
   0  14   9        199.83        207.02        16.45 o                         
 -18   0  10         18.01         22.25         7.75 o                         
 -16   0  10        281.63        280.86        18.47 o                         
 -14   0  10        322.47        313.27        14.50 o                         
 -12   0  10        798.87        826.36        20.31 o                         
 -10   0  10       5921.69       5921.67        97.69 o                         
  -8   0  10         85.78         81.35         6.48 o                         
  -6   0  10       6594.83       6267.62        90.61 o                         
  -4   0  10       6490.65       7293.21        95.96 o                         
  -2   0  10        241.12        363.52         9.03 o                         
   0   0  10        211.20        417.69        15.49 o                         
   2   0  10        245.28        224.19         9.56 o                         
   4   0  10        493.02        481.48        12.12 o                         
   6   0  10       1357.30       1278.56        24.38 o                         
   8   0  10        313.58        253.29         9.85 o                         
  10   0  10         68.47         48.60         5.77 o                         
  12   0  10        317.35        329.36        13.72 o                         
 -19   1  10          9.62         16.74        10.33 o                         
 -17   1  10         83.64         73.98         6.60 o                         
 -15   1  10          3.18         -0.42         3.64 o                         
 -13   1  10         29.50         30.58         3.90 o                         
 -11   1  10          0.49         -2.06         2.06 o                         
  -9   1  10         54.57         55.82         4.20 o                         
  -7   1  10       2759.37       2947.09        34.76 o                         
  -5   1  10         79.43         80.97         3.19 o                         
  -3   1  10          0.53          1.31         1.24 o                         
  -1   1  10        428.62        392.19         6.93 o                         
   1   1  10        282.05        259.16         5.27 o                         
   3   1  10        362.23        375.14         7.68 o                         
   5   1  10        181.39        162.26         5.70 o                         
   7   1  10        171.94        144.86         6.52 o                         
   9   1  10         79.19         90.88         5.03 o                         
  11   1  10         98.08         84.14         5.18 o                         
 -18   2  10        123.86        105.03         7.87 o                         
 -16   2  10         45.93         50.89         5.80 o                         
 -14   2  10        294.33        283.81         9.29 o                         
 -12   2  10         37.61         29.35         4.72 o                         
 -10   2  10       2821.28       2637.48        33.91 o                         
  -8   2  10        182.07        211.57         6.08 o                         
  -6   2  10       6548.67       6303.65        58.73 o                         
  -4   2  10       3445.77       3390.06        34.75 o                         
  -2   2  10       2921.84       2898.51        33.47 o                         
   0   2  10       4459.05       4680.24        46.44 o                         
   2   2  10          0.19          2.05         2.16 o                         
   4   2  10       7436.17       7033.05        75.88 o                         
   6   2  10        175.65        144.50         8.89 o                         
   8   2  10        607.08        643.55        13.48 o                         
  10   2  10         27.99         31.19         4.16 o                         
  12   2  10        163.60        197.81         8.24 o                         
 -17   3  10        200.51        181.71        11.98 o                         
 -15   3  10        217.21        188.30         8.97 o                         
 -13   3  10        108.35        117.10         5.92 o                         
 -11   3  10        144.98        143.96         7.63 o                         
  -9   3  10         82.28         79.72         5.65 o                         
  -7   3  10        402.95        380.09         7.62 o                         
  -5   3  10        355.39        287.32         5.10 o                         
  -3   3  10        577.17        567.48         9.08 o                         
  -1   3  10       3604.50       3585.21        36.71 o                         
   1   3  10       1058.46        960.67        13.05 o                         
   3   3  10        127.50        164.10         5.49 o                         
   5   3  10        477.73        477.83         9.44 o                         
   7   3  10        482.25        410.24         9.20 o                         
   9   3  10         28.07         26.83         5.50 o                         
  11   3  10         12.97         10.66         3.97 o                         
 -18   4  10        125.07        138.82         9.93 o                         
 -16   4  10         76.99         71.11         6.57 o                         
 -14   4  10        714.45        739.02        14.62 o                         
 -12   4  10        472.23        464.17        10.98 o                         
 -10   4  10       3400.84       3281.69        44.95 o                         
  -8   4  10       1023.73       1001.61        13.98 o                         
  -6   4  10       1252.38       1249.17        16.29 o                         
  -4   4  10        619.55        618.64         9.63 o                         
  -2   4  10         82.27        113.48         3.75 o                         
   0   4  10        304.49        269.44         5.60 o                         
   2   4  10        408.74        360.80         7.10 o                         
   4   4  10        937.84        877.60        13.98 o                         
   6   4  10       1344.41       1351.18        20.42 o                         
   8   4  10        177.75        188.38         7.17 o                         
  10   4  10         14.19          8.82         3.72 o                         
 -17   5  10          4.60          9.71         3.98 o                         
 -15   5  10         28.11         39.43         4.31 o                         
 -13   5  10          1.42         -0.31         3.52 o                         
 -11   5  10        314.42        278.89         6.74 o                         
  -9   5  10        106.03        117.22         6.02 o                         
  -7   5  10          0.98          1.98         1.71 o                         
  -5   5  10        109.62        125.05         4.86 o                         
  -3   5  10        259.59        231.90         4.96 o                         
  -1   5  10        370.77        452.34         6.86 o                         
   1   5  10        298.60        323.92         5.90 o                         
   3   5  10        159.29        147.22         4.30 o                         
   5   5  10         71.13         84.47         4.64 o                         
   7   5  10        122.55        107.39         5.84 o                         
   9   5  10        582.29        550.07        14.12 o                         
  11   5  10         21.11         12.89         4.77 o                         
 -16   6  10         32.56         46.21         5.19 o                         
 -14   6  10        304.82        324.32         9.16 o                         
 -12   6  10        255.84        248.35         8.04 o                         
 -10   6  10       1782.57       1631.80        21.06 o                         
  -8   6  10        837.33        783.92        11.77 o                         
  -6   6  10        358.82        332.73         6.25 o                         
  -4   6  10        469.56        448.96         8.26 o                         
  -2   6  10       1296.95       1257.03        17.25 o                         
   0   6  10        546.69        570.70         9.49 o                         
   2   6  10       2165.77       1984.92        26.61 o                         
   4   6  10         70.26         65.81         5.89 o                         
   6   6  10        258.37        269.45        10.96 o                         
   8   6  10        333.59        356.79        12.69 o                         
  10   6  10         40.69         41.66         6.80 o                         
 -15   7  10         18.92         20.31         4.73 o                         
 -13   7  10          0.82          4.00         2.94 o                         
 -11   7  10         34.78         39.68         3.56 o                         
  -9   7  10         30.32         42.62         3.91 o                         
  -7   7  10          0.00          0.02         1.68 o                         
  -5   7  10       1360.52       1260.64        16.70 o                         
  -3   7  10        234.88        236.70         5.91 o                         
  -1   7  10          0.65          0.38         1.22 o                         
   1   7  10        147.87        127.26         6.42 o                         
   3   7  10         94.95         96.81         5.21 o                         
   5   7  10         30.55         31.19         4.84 o                         
   7   7  10        259.76        274.82        12.39 o                         
   9   7  10         13.38         14.58         5.42 o                         
 -16   8  10        157.05        170.65        11.10 o                         
 -14   8  10        343.69        378.66        13.99 o                         
 -12   8  10          7.70         18.46         4.01 o                         
 -10   8  10        377.55        382.47         9.56 o                         
  -8   8  10        229.45        216.57         6.74 o                         
  -6   8  10          0.91          6.85         2.71 o                         
  -4   8  10       1181.56       1208.28        17.23 o                         
  -2   8  10        512.65        470.30         8.44 o                         
   0   8  10       1912.20       1812.43        23.68 o                         
   2   8  10        961.47        889.49        15.47 o                         
   4   8  10        104.46        107.60         7.23 o                         
   6   8  10          5.26          8.21         4.41 o                         
   8   8  10        282.34        289.31        12.90 o                         
 -15   9  10          5.99          2.67         5.11 o                         
 -13   9  10        152.18        138.86         9.76 o                         
 -11   9  10         32.27         24.39         4.91 o                         
  -9   9  10         73.24         71.01         5.84 o                         
  -7   9  10        157.95        155.89         7.10 o                         
  -5   9  10        125.85        127.50         6.64 o                         
  -3   9  10        678.63        663.10        13.94 o                         
  -1   9  10         96.97         92.78         5.91 o                         
   1   9  10         71.14         73.48         6.12 o                         
   3   9  10        414.25        436.23        13.06 o                         
   5   9  10          3.31         -3.64         3.64 o                         
   7   9  10         52.18         47.80        10.91 o                         
 -14  10  10         98.93         98.50         8.77 o                         
 -12  10  10          0.59          7.18         4.74 o                         
 -10  10  10        413.79        476.44        15.14 o                         
  -8  10  10          9.24          9.19         3.28 o                         
  -6  10  10       1269.63       1256.15        20.05 o                         
  -4  10  10         41.68         39.44         5.56 o                         
  -2  10  10       1197.44       1202.86        22.09 o                         
   0  10  10       1401.07       1412.59        28.24 o                         
   2  10  10        920.43        916.89        19.82 o                         
   4  10  10         57.51         59.07         6.21 o                         
   6  10  10          7.57          6.01         4.55 o                         
 -13  11  10         10.40         15.77         8.51 o                         
 -11  11  10         17.67         11.41         5.20 o                         
  -9  11  10          9.03          4.41         6.13 o                         
  -7  11  10        339.71        327.80        11.77 o                         
  -5  11  10          0.01         -0.33         4.09 o                         
  -3  11  10         61.27         67.24         6.31 o                         
  -1  11  10          3.19          8.45         4.13 o                         
   1  11  10        102.91        106.33         8.44 o                         
   3  11  10          2.70          6.54         5.12 o                         
   5  11  10        392.93        412.85        14.11 o                         
 -10  12  10         21.25         16.97         6.21 o                         
  -8  12  10         73.38         75.33         8.57 o                         
  -6  12  10        208.91        202.17        10.40 o                         
  -4  12  10        498.34        472.15        15.79 o                         
  -2  12  10          9.12          3.54         4.71 o                         
   0  12  10        436.26        467.72        18.66 o                         
   2  12  10        152.27        145.22        10.96 o                         
   4  12  10          6.87         15.69         8.43 o                         
  -9  13  10         61.66         79.14         9.72 o                         
  -7  13  10        123.05        127.69        11.41 o                         
  -5  13  10         12.93          8.34         4.64 o                         
  -3  13  10        131.63        123.99        13.38 o                         
  -1  13  10        349.10        375.52        16.37 o                         
   1  13  10         15.20         16.52         6.78 o                         
 -17   1  11         88.92        107.23         8.32 o                         
 -15   1  11         97.33         94.40         6.52 o                         
 -13   1  11        794.01        736.95        15.83 o                         
 -11   1  11       1347.53       1282.67        19.70 o                         
  -9   1  11       3554.39       3445.37        40.08 o                         
  -7   1  11        571.06        732.08        13.23 o                         
  -5   1  11        804.72        681.96        11.79 o                         
  -3   1  11       5653.26       5728.42        68.83 o                         
  -1   1  11       2243.03       2275.58        22.68 o                         
   1   1  11        558.92        578.56         9.58 o                         
   3   1  11        152.19        196.44         7.25 o                         
   5   1  11         32.06         48.06         3.97 o                         
   7   1  11         63.57         75.19         4.72 o                         
   9   1  11        541.26        555.61        11.96 o                         
  11   1  11         72.52         94.41         7.46 o                         
 -18   2  11         94.60         87.29         8.75 o                         
 -16   2  11          1.26         -0.39         3.73 o                         
 -14   2  11        161.81        148.23         6.84 o                         
 -12   2  11        750.01        718.99        20.43 o                         
 -10   2  11        454.30        434.44        11.75 o                         
  -8   2  11        731.31        698.10        12.72 o                         
  -6   2  11        696.75        808.54        11.57 o                         
  -4   2  11         84.84         96.74         3.61 o                         
  -2   2  11        222.50        349.75         6.41 o                         
   0   2  11        231.78        202.33         4.96 o                         
   2   2  11        121.99        140.02         4.96 o                         
   4   2  11         64.59         68.81         4.87 o                         
   6   2  11          3.54          0.65         2.50 o                         
   8   2  11         17.92         22.19         3.70 o                         
  10   2  11         66.80         36.75         4.80 o                         
 -17   3  11        114.21        129.98         8.28 o                         
 -15   3  11          1.24          2.71         3.95 o                         
 -13   3  11        144.73        154.34         7.72 o                         
 -11   3  11        411.30        416.32        10.03 o                         
  -9   3  11       5190.23       5237.45        58.04 o                         
  -7   3  11        295.27        256.72         6.10 o                         
  -5   3  11       1232.97       1229.25        16.18 o                         
  -3   3  11       1252.44       1267.84        18.65 o                         
  -1   3  11        796.77        798.54        11.61 o                         
   1   3  11       1636.87       1595.00        20.94 o                         
   3   3  11        985.54        933.81        14.55 o                         
   5   3  11        205.13        212.08         6.72 o                         
   7   3  11         11.53          5.10         2.83 o                         
   9   3  11        516.09        587.29        13.25 o                         
  11   3  11          0.16          2.30         3.73 o                         
 -18   4  11         71.89         68.87         7.04 o                         
 -16   4  11         15.11         19.54         4.62 o                         
 -14   4  11         18.61         13.80         4.11 o                         
 -12   4  11         62.26         68.47         5.98 o                         
 -10   4  11          0.62          5.30         2.93 o                         
  -8   4  11         92.22        124.03         6.02 o                         
  -6   4  11        242.02        212.45         6.31 o                         
  -4   4  11        369.66        421.57         8.44 o                         
  -2   4  11       1329.82       1331.51        16.62 o                         
   0   4  11         24.09         25.99         3.69 o                         
   2   4  11        257.42        233.30         6.24 o                         
   4   4  11        178.75        167.54         6.09 o                         
   6   4  11        549.64        495.13        13.21 o                         
   8   4  11        350.06        292.74         9.07 o                         
  10   4  11         46.97         52.12         7.39 o                         
 -17   5  11        172.46        170.89        11.40 o                         
 -15   5  11         54.90         65.37         5.71 o                         
 -13   5  11        901.18        916.78        16.73 o                         
 -11   5  11         58.18         56.80         5.29 o                         
  -9   5  11        298.97        299.07         7.52 o                         
  -7   5  11         11.08          6.32         2.36 o                         
  -5   5  11        693.65        647.09        10.59 o                         
  -3   5  11        484.86        476.52         8.36 o                         
  -1   5  11       2728.89       2638.98        27.75 o                         
   1   5  11         99.17         74.28         3.33 o                         
   3   5  11       2130.90       2129.04        25.12 o                         
   5   5  11        650.77        616.00        11.47 o                         
   7   5  11        251.64        255.65        12.05 o                         
   9   5  11        708.63        794.45        17.63 o                         
 -16   6  11         77.52         73.44         6.53 o                         
 -14   6  11         65.47         54.45         5.10 o                         
 -12   6  11         26.38         46.05         3.98 o                         
 -10   6  11       1592.70       1501.34        20.98 o                         
  -8   6  11        565.70        476.79         9.93 o                         
  -6   6  11        459.46        437.83         7.86 o                         
  -4   6  11         55.47         84.67         4.94 o                         
  -2   6  11        327.66        334.03         8.21 o                         
   0   6  11        857.77        814.11        12.59 o                         
   2   6  11        700.72        699.47        13.44 o                         
   4   6  11         17.13          7.50         3.23 o                         
   6   6  11         38.43         30.61         4.55 o                         
   8   6  11         35.20         36.47         5.15 o                         
  10   6  11         64.32         57.68         6.18 o                         
 -15   7  11          5.72         -2.73         4.15 o                         
 -13   7  11        475.73        477.69        11.99 o                         
 -11   7  11         41.96         38.92         4.55 o                         
  -9   7  11        285.29        315.64        10.36 o                         
  -7   7  11       4803.82       4671.30        47.27 o                         
  -5   7  11        478.20        392.36         8.63 o                         
  -3   7  11        839.62        808.29        14.11 o                         
  -1   7  11         86.56         84.99         4.25 o                         
   1   7  11        965.95        932.57        15.19 o                         
   3   7  11          6.95          6.59         3.05 o                         
   5   7  11        397.88        412.00        17.54 o                         
   7   7  11          4.85          8.09         5.03 o                         
   9   7  11         29.24         30.36         5.34 o                         
 -16   8  11         68.77         89.17        11.04 o                         
 -14   8  11         16.33         11.83         4.41 o                         
 -12   8  11          0.74          0.47         3.42 o                         
 -10   8  11        222.61        207.88         8.43 o                         
  -8   8  11       1378.38       1322.20        20.58 o                         
  -6   8  11       1103.33       1097.03        18.87 o                         
  -4   8  11        172.41        161.66         7.06 o                         
  -2   8  11         74.91         61.40         4.63 o                         
   0   8  11         61.21         62.08         4.83 o                         
   2   8  11         37.49         36.20         5.56 o                         
   4   8  11         14.82         15.10         5.12 o                         
   6   8  11        423.27        389.41        20.31 o                         
   8   8  11          9.00          4.73         7.14 o                         
 -15   9  11         40.79         37.84         7.32 o                         
 -13   9  11        406.45        466.38        15.65 o                         
 -11   9  11          0.65         -0.95         3.78 o                         
  -9   9  11         78.35        124.82         6.80 o                         
  -7   9  11        148.74        135.20         7.44 o                         
  -5   9  11        423.92        450.78        11.36 o                         
  -3   9  11         29.14         28.10         4.12 o                         
  -1   9  11        919.93        858.53        17.00 o                         
   1   9  11        818.07        912.39        19.64 o                         
   3   9  11        849.32        797.15        18.65 o                         
   5   9  11        126.54        113.45         8.36 o                         
   7   9  11          1.07         -4.76         4.76 o                         
 -12  10  11         11.67         11.44         5.16 o                         
 -10  10  11        101.08        109.06         8.59 o                         
  -8  10  11        275.44        266.79         8.98 o                         
  -6  10  11         40.24         26.20         4.30 o                         
  -4  10  11         24.53         38.56         5.26 o                         
  -2  10  11         19.92         21.39         4.27 o                         
   0  10  11         47.31         56.06         6.88 o                         
   2  10  11         70.87         80.77         7.42 o                         
   4  10  11        117.83        105.84         8.28 o                         
   6  10  11         52.44         47.72         6.24 o                         
 -11  11  11          1.64         33.20         6.59 o                         
  -9  11  11        297.00        305.67        14.42 o                         
  -7  11  11        114.06        104.18         7.62 o                         
  -5  11  11        266.56        284.21        11.26 o                         
  -3  11  11        669.70        689.44        20.47 o                         
  -1  11  11          0.07         -0.08         4.49 o                         
   1  11  11        518.12        605.43        17.61 o                         
   3  11  11         67.20         52.92         6.68 o                         
   5  11  11         21.02         33.48         6.06 o                         
 -10  12  11         27.79         26.95         6.99 o                         
  -8  12  11          5.82          5.65         5.41 o                         
  -6  12  11          4.95          3.45         5.34 o                         
  -4  12  11         66.77         65.74         8.63 o                         
  -2  12  11          9.57         12.41         5.58 o                         
   0  12  11         35.73         21.10         5.88 o                         
   2  12  11          0.22         -5.05         5.05 o                         
  -7  13  11          5.31         -1.84         5.12 o                         
  -5  13  11          4.43          2.67         4.75 o                         
  -3  13  11        227.77        231.12        12.79 o                         
  -1  13  11          1.18         -4.78         4.78 o                         
 -18   0  12         83.28        110.79        19.25 o                         
 -16   0  12         18.12         14.91        10.36 o                         
 -14   0  12        135.95        123.70        12.35 o                         
 -12   0  12       1050.82       1288.35        28.92 o                         
 -10   0  12         52.42         48.92         7.64 o                         
  -8   0  12        905.23        892.64        18.71 o                         
  -6   0  12       2979.19       2777.14        50.30 o                         
  -4   0  12      11006.55      11387.37       179.76 o                         
  -2   0  12       4106.82       3950.46        59.83 o                         
   2   0  12      19012.64      18212.01       252.28 o                         
   4   0  12         63.21         54.39         5.64 o                         
   6   0  12        495.62       1063.25        58.08 o                         
   8   0  12         23.65         22.89         5.32 o                         
  10   0  12        185.27        229.66        12.13 o                         
 -17   1  12          1.98         -3.87         4.31 o                         
 -15   1  12         47.95         47.98         5.35 o                         
 -13   1  12         23.32         21.03         4.38 o                         
 -11   1  12        156.14        168.15         9.45 o                         
  -9   1  12          3.77          3.57         2.79 o                         
  -7   1  12        610.65        585.22        11.76 o                         
  -5   1  12        308.68        320.88         8.04 o                         
  -3   1  12        368.07        328.94         6.58 o                         
  -1   1  12       1220.87       1100.54        15.97 o                         
   1   1  12        133.88        118.81         5.44 o                         
   3   1  12          1.32          2.89         2.61 o                         
   5   1  12        804.61        685.79        12.51 o                         
   7   1  12         22.70         20.10         3.55 o                         
   9   1  12        185.72        171.94         7.61 o                         
 -18   2  12          4.91         -4.72         4.72 o                         
 -16   2  12         81.54         86.76         7.42 o                         
 -14   2  12        480.05        501.77        12.57 o                         
 -12   2  12       4482.33       4404.67        59.03 o                         
 -10   2  12        356.01        346.65         9.10 o                         
  -8   2  12       1490.57       1424.09        23.63 o                         
  -6   2  12         45.63         47.02         3.56 o                         
  -4   2  12        132.46        107.44         4.69 o                         
  -2   2  12        286.80        257.86         6.07 o                         
   0   2  12         65.59         48.79         3.50 o                         
   2   2  12        103.31        106.97         5.17 o                         
   4   2  12       1426.23       1235.99        19.55 o                         
   6   2  12        298.14        242.28         7.44 o                         
   8   2  12         11.45          1.51         3.72 o                         
  10   2  12        274.07        273.46        15.85 o                         
 -17   3  12         15.48         11.42         4.56 o                         
 -15   3  12         56.23         65.09         5.64 o                         
 -13   3  12        305.02        258.42        10.64 o                         
 -11   3  12        142.35        120.42         7.44 o                         
  -9   3  12       2789.02       2728.55        35.75 o                         
  -7   3  12        243.11        253.21         8.97 o                         
  -5   3  12         10.73         14.48         2.50 o                         
  -3   3  12        322.50        381.84         9.70 o                         
  -1   3  12       3509.88       3323.64        38.93 o                         
   1   3  12        447.68        391.84         8.40 o                         
   3   3  12       1075.20       1175.10        17.41 o                         
   5   3  12         89.98         78.76         4.92 o                         
   7   3  12         47.64         53.73         4.61 o                         
   9   3  12         11.37          4.72         3.70 o                         
 -18   4  12          7.56         10.17         5.29 o                         
 -16   4  12         84.61         87.70         6.98 o                         
 -14   4  12        406.45        381.38        12.05 o                         
 -12   4  12        571.11        553.79        13.84 o                         
 -10   4  12        281.68        278.79        14.71 o                         
  -8   4  12        607.18        573.94        11.02 o                         
  -6   4  12        487.95        493.31        11.82 o                         
  -4   4  12       1960.69       1870.59        29.64 o                         
  -2   4  12        643.01        623.55         9.85 o                         
   0   4  12       1918.99       1812.92        23.43 o                         
   2   4  12        102.73         84.24         4.47 o                         
   4   4  12         11.72         11.05         3.54 o                         
   6   4  12        674.98        710.23        13.34 o                         
   8   4  12         52.79         63.90         5.68 o                         
  10   4  12        112.73        123.77         8.36 o                         
 -17   5  12          1.71         -4.19         4.26 o                         
 -15   5  12          0.07          0.35         3.79 o                         
 -13   5  12        408.56        416.98        11.09 o                         
 -11   5  12          5.54          5.23         3.86 o                         
  -9   5  12       1336.87       1207.22        16.20 o                         
  -7   5  12        195.16        204.24         8.30 o                         
  -5   5  12        165.97        175.81         6.10 o                         
  -3   5  12          0.66          5.26         1.96 o                         
  -1   5  12        855.48        751.27        10.29 o                         
   1   5  12        334.59        279.16         6.51 o                         
   3   5  12        288.85        267.35         7.85 o                         
   5   5  12         41.30         39.90         4.22 o                         
   7   5  12         33.31         37.85         5.11 o                         
   9   5  12          3.05         -0.36         4.31 o                         
 -16   6  12        103.14        103.94         7.06 o                         
 -14   6  12         60.60         55.77         5.34 o                         
 -12   6  12         73.12         84.77         5.87 o                         
 -10   6  12        621.38        571.54        17.43 o                         
  -8   6  12        661.10        648.23        13.34 o                         
  -6   6  12       2510.52       2520.29        27.97 o                         
  -4   6  12         18.02         27.99         2.64 o                         
  -2   6  12       1844.07       1712.02        23.08 o                         
   0   6  12        184.23        189.44         6.28 o                         
   2   6  12        203.86        207.82         7.41 o                         
   4   6  12         82.13         91.98         6.03 o                         
   6   6  12       1228.63       1205.34        27.52 o                         
   8   6  12         15.79         11.88         4.85 o                         
 -15   7  12          0.39          1.78         4.45 o                         
 -13   7  12          3.07          4.61         3.66 o                         
 -11   7  12         18.06         16.93         3.71 o                         
  -9   7  12        907.01        895.19        16.34 o                         
  -7   7  12        226.60        219.16         7.42 o                         
  -5   7  12         38.30         20.20         3.89 o                         
  -3   7  12       1067.08       1016.08        18.57 o                         
  -1   7  12        278.14        230.33         7.82 o                         
   1   7  12        680.93        594.22        12.82 o                         
   3   7  12         54.97         42.83         4.65 o                         
   5   7  12         35.85         31.77         7.64 o                         
   7   7  12          6.15          3.68         5.05 o                         
 -14   8  12         25.75         36.83         5.43 o                         
 -12   8  12        464.33        475.95        14.55 o                         
 -10   8  12          1.89         -2.52         3.71 o                         
  -8   8  12        229.55        280.69        11.54 o                         
  -6   8  12        261.50        265.33         9.86 o                         
  -4   8  12        669.40        677.29        14.76 o                         
  -2   8  12       1014.02        943.21        18.00 o                         
   0   8  12       1656.25       1591.89        24.30 o                         
   2   8  12          0.51          2.09         3.84 o                         
   4   8  12         28.14         29.36         6.48 o                         
   6   8  12        387.63        437.05        15.81 o                         
 -13   9  12         63.24         83.79         8.07 o                         
 -11   9  12          1.47          0.31         3.91 o                         
  -9   9  12         18.16         21.72         4.01 o                         
  -7   9  12        194.68        186.88         8.54 o                         
  -5   9  12         18.38         24.73         4.19 o                         
  -3   9  12        107.23        122.87         7.08 o                         
  -1   9  12        122.75        122.15         7.52 o                         
   1   9  12         63.30         49.61         5.99 o                         
   3   9  12          0.14          5.03         4.41 o                         
   5   9  12        109.59        105.68         9.16 o                         
 -12  10  12        135.49        132.72         9.99 o                         
 -10  10  12          0.72         -1.19         4.38 o                         
  -8  10  12         53.76         72.52         5.44 o                         
  -6  10  12        185.83        167.59         8.84 o                         
  -4  10  12        267.18        259.00        10.57 o                         
  -2  10  12        658.12        667.19        22.22 o                         
   0  10  12        561.95        573.56        17.37 o                         
   2  10  12        193.71        221.78        11.10 o                         
   4  10  12         62.41         76.36         7.71 o                         
 -11  11  12         50.49         52.05         9.52 o                         
  -9  11  12         47.66         47.09         7.53 o                         
  -7  11  12         13.24          3.36         4.09 o                         
  -5  11  12         21.80         16.06         4.64 o                         
  -3  11  12        239.86        275.10        11.03 o                         
  -1  11  12         15.00         19.43         8.84 o                         
   1  11  12         13.33         11.38         5.48 o                         
   3  11  12          0.15         -1.51         4.78 o                         
 -10  12  12         30.19         33.31         8.29 o                         
  -8  12  12         49.56         44.43         7.60 o                         
  -6  12  12         64.15         69.51         6.76 o                         
  -4  12  12         77.76         76.38         8.60 o                         
  -2  12  12        351.69        338.09        15.33 o                         
   0  12  12         18.07         18.37         6.34 o                         
   2  12  12        128.89        133.21        14.37 o                         
  -5  13  12         29.95         24.46         7.37 o                         
  -3  13  12         29.80         39.28         7.38 o                         
 -17   1  13         59.47         53.95         7.49 o                         
 -15   1  13         66.98         79.39         6.95 o                         
 -13   1  13        161.05        188.30         8.88 o                         
 -11   1  13        884.92        891.54        16.09 o                         
  -9   1  13       1182.95       1078.08        16.46 o                         
  -7   1  13        514.92        506.03        11.66 o                         
  -5   1  13       3097.97       3033.68        42.26 o                         
  -3   1  13       1011.02        982.38        14.73 o                         
  -1   1  13       3488.01       3439.21        43.38 o                         
   1   1  13       2091.72       1948.12        25.75 o                         
   3   1  13         44.92         41.95         3.85 o                         
   5   1  13        586.26        584.72        11.89 o                         
   7   1  13        393.12        433.20        10.62 o                         
   9   1  13         10.32         12.51         3.96 o                         
 -18   2  13          2.77         10.19         5.10 o                         
 -16   2  13         36.03         43.28         6.43 o                         
 -14   2  13        411.65        374.90        12.06 o                         
 -12   2  13         17.09         31.38         5.10 o                         
 -10   2  13         23.22         15.58         3.81 o                         
  -8   2  13         63.09         51.44         5.45 o                         
  -6   2  13        732.47        752.89        14.48 o                         
  -4   2  13       1971.20       2044.71        33.85 o                         
  -2   2  13        177.46        167.02         5.85 o                         
   0   2  13       1648.74       1613.15        22.06 o                         
   2   2  13         26.52         29.23         3.44 o                         
   4   2  13        599.79        529.16        10.94 o                         
   6   2  13         31.47         19.00         3.68 o                         
   8   2  13         74.18         83.09         5.85 o                         
 -17   3  13         17.90         30.85         5.59 o                         
 -15   3  13        955.42        921.37        18.74 o                         
 -13   3  13         69.45         67.55         6.55 o                         
 -11   3  13        810.73        822.21        17.44 o                         
  -9   3  13        286.85        247.04         9.77 o                         
  -7   3  13        467.24        459.70        10.84 o                         
  -5   3  13       2018.97       2050.43        29.96 o                         
  -3   3  13       2650.23       2699.23        38.42 o                         
  -1   3  13         53.39         75.08         4.20 o                         
   1   3  13        595.98        582.53        10.38 o                         
   3   3  13         48.69         44.82         4.23 o                         
   5   3  13        268.72        260.36         8.07 o                         
   7   3  13        592.15        623.07        15.85 o                         
   9   3  13          0.02          0.03         3.65 o                         
 -16   4  13          6.80          0.03         4.07 o                         
 -14   4  13        105.70        134.62         8.25 o                         
 -12   4  13       1395.54       1356.68        24.34 o                         
 -10   4  13       5140.60       4927.10        59.87 o                         
  -8   4  13         50.29         63.29         4.40 o                         
  -6   4  13         11.42         14.47         3.67 o                         
  -4   4  13        186.90        183.57         7.58 o                         
  -2   4  13        192.14        197.29         7.67 o                         
   0   4  13         38.14         35.86         3.06 o                         
   2   4  13       1327.19       1302.31        18.85 o                         
   4   4  13         13.36          7.69         2.73 o                         
   6   4  13          0.40          0.44         2.93 o                         
   8   4  13          0.10         -4.08         4.08 o                         
 -17   5  13         22.25         21.51         5.25 o                         
 -15   5  13         92.80        101.11         6.97 o                         
 -13   5  13        357.62        343.80        15.98 o                         
 -11   5  13          9.69         15.60         3.49 o                         
  -9   5  13        699.91        641.60        14.80 o                         
  -7   5  13       1610.50       1570.53        23.71 o                         
  -5   5  13       1353.98       1324.96        19.32 o                         
  -3   5  13        890.46        870.58        13.91 o                         
  -1   5  13       2549.87       2321.26        26.05 o                         
   1   5  13         89.40         84.79         5.91 o                         
   3   5  13        994.81        950.55        15.38 o                         
   5   5  13        221.03        217.10         9.00 o                         
   7   5  13        572.04        613.80        15.29 o                         
 -16   6  13          4.68         11.58         4.77 o                         
 -14   6  13         27.47         25.05         4.44 o                         
 -12   6  13        228.59        218.98        11.49 o                         
 -10   6  13         33.97         34.28         4.73 o                         
  -8   6  13       1119.47       1109.21        20.28 o                         
  -6   6  13         57.37         51.56         4.63 o                         
  -4   6  13        357.74        349.81         8.40 o                         
  -2   6  13         47.87         70.99         5.63 o                         
   0   6  13         17.56         14.00         2.77 o                         
   2   6  13        134.24        128.92         6.32 o                         
   4   6  13         74.05         80.33         6.14 o                         
   6   6  13          0.02          0.35         3.68 o                         
   8   6  13          0.67          1.40         4.02 o                         
 -15   7  13        257.43        308.15        11.93 o                         
 -13   7  13         17.27         17.66         4.56 o                         
 -11   7  13        236.20        266.25         9.97 o                         
  -9   7  13         32.38         35.60         4.26 o                         
  -7   7  13        339.53        338.66        10.35 o                         
  -5   7  13         82.99         81.49         6.02 o                         
  -3   7  13        957.75        857.05        19.04 o                         
  -1   7  13        166.77        191.16         9.15 o                         
   1   7  13        415.25        395.52        15.10 o                         
   3   7  13        477.87        452.45        14.00 o                         
   5   7  13         40.59         31.90         5.62 o                         
   7   7  13        496.60        557.74        18.01 o                         
 -14   8  13         15.03         16.44         5.43 o                         
 -12   8  13        130.70        136.12         8.91 o                         
 -10   8  13         18.93         11.34         4.91 o                         
  -8   8  13          5.61         -2.40         3.46 o                         
  -6   8  13        136.84        133.61         7.57 o                         
  -4   8  13         82.70        108.09         7.56 o                         
  -2   8  13        111.75         80.89         6.10 o                         
   0   8  13        365.14        344.94        10.46 o                         
   2   8  13        124.91        108.93         8.46 o                         
   4   8  13         71.32         70.15         7.58 o                         
   6   8  13         25.79         23.42         6.48 o                         
 -13   9  13         34.34         38.60         6.43 o                         
 -11   9  13        143.88        172.90         9.91 o                         
  -9   9  13        275.21        282.14        12.94 o                         
  -7   9  13        159.53        179.70         8.70 o                         
  -5   9  13        427.33        441.61        12.16 o                         
  -3   9  13         17.51         16.04         4.02 o                         
  -1   9  13        758.84        832.23        21.39 o                         
   1   9  13        123.82         99.08         7.91 o                         
   3   9  13        302.05        304.93        12.95 o                         
   5   9  13          3.33         20.07         6.91 o                         
 -12  10  13         23.25         15.47         5.97 o                         
 -10  10  13          1.16          3.49         4.74 o                         
  -8  10  13          7.80          3.43         3.71 o                         
  -6  10  13          2.35          0.34         4.14 o                         
  -4  10  13         15.47          6.03         4.53 o                         
  -2  10  13         71.46        101.66         8.70 o                         
   0  10  13          1.49         -4.61         4.61 o                         
   2  10  13          4.32          5.47         4.52 o                         
   4  10  13         92.36         50.91         9.20 o                         
 -11  11  13        304.86        336.98        17.18 o                         
  -9  11  13          0.55          4.41         5.17 o                         
  -7  11  13          0.17          3.84         4.72 o                         
  -5  11  13        106.96        101.59         8.16 o                         
  -3  11  13         13.96         19.77         6.82 o                         
  -1  11  13        389.15        427.85        15.59 o                         
   1  11  13        222.87        213.85        14.90 o                         
  -8  12  13         16.94         25.90         6.68 o                         
  -6  12  13          0.63          1.23         4.68 o                         
  -4  12  13         14.67         18.49         6.48 o                         
  -2  12  13         14.27         11.47         6.09 o                         
   0  12  13         17.17         21.00         6.89 o                         
 -18   0  14         59.27         70.91        12.35 o                         
 -16   0  14        840.24        791.82        29.32 o                         
 -14   0  14       1160.99       1336.83        38.80 o                         
 -12   0  14          1.03          2.66         4.26 o                         
 -10   0  14        757.08        749.06        24.29 o                         
  -8   0  14        711.93        641.27        17.65 o                         
  -6   0  14          2.53          6.93         3.96 o                         
  -4   0  14       5254.22       4884.76        83.79 o                         
  -2   0  14       3450.03       3276.57        59.55 o                         
   0   0  14         14.01        121.61        29.42 o                         
   2   0  14       1223.43       1031.54        30.01 o                         
   4   0  14         40.01         24.37         5.66 o                         
   6   0  14         19.84         16.93         6.79 o                         
   8   0  14        229.38        239.65        14.68 o                         
 -17   1  14         13.98         14.44         6.10 o                         
 -15   1  14          9.29         19.67         5.46 o                         
 -13   1  14        183.99        195.96         9.39 o                         
 -11   1  14        197.84        212.17         8.22 o                         
  -9   1  14         60.70         56.46         4.38 o                         
  -7   1  14         75.63         91.87         5.80 o                         
  -5   1  14          5.37         13.64         2.91 o                         
  -3   1  14       1110.72       1089.40        16.20 o                         
  -1   1  14        929.98        978.62        16.97 o                         
   1   1  14        505.20        499.69        10.73 o                         
   3   1  14        437.15        383.63         9.41 o                         
   5   1  14         35.36         30.92         4.15 o                         
   7   1  14          0.23         -3.35         3.35 o                         
 -18   2  14         10.30         11.07         5.36 o                         
 -16   2  14          0.54         -3.13         4.19 o                         
 -14   2  14        397.18        364.57        13.94 o                         
 -12   2  14         33.57         26.70         4.97 o                         
 -10   2  14        219.08        242.29         8.57 o                         
  -8   2  14       1215.74       1188.42        21.80 o                         
  -6   2  14       2410.14       2378.65        39.22 o                         
  -4   2  14       3392.34       3132.90        48.49 o                         
  -2   2  14        917.35        897.33        15.62 o                         
   0   2  14       1484.27       1413.40        20.26 o                         
   2   2  14          1.14          2.60         2.79 o                         
   4   2  14       1228.64       1270.36        19.56 o                         
   6   2  14         22.26         13.77         3.93 o                         
   8   2  14         44.01         60.50         5.98 o                         
 -17   3  14         45.19         39.79         5.99 o                         
 -15   3  14        196.86        181.61        10.45 o                         
 -13   3  14        221.31        179.26        10.34 o                         
 -11   3  14        194.71        187.98         9.35 o                         
  -9   3  14         22.62         36.61         4.96 o                         
  -7   3  14        557.66        563.22        11.29 o                         
  -5   3  14          0.22          6.20         3.46 o                         
  -3   3  14       1044.88        935.57        18.11 o                         
  -1   3  14        694.55        658.41        11.23 o                         
   1   3  14         27.49         21.06         4.10 o                         
   3   3  14        142.69        146.41         8.29 o                         
   5   3  14         10.56          5.42         3.04 o                         
   7   3  14         44.31         35.98         5.35 o                         
 -16   4  14        108.46        115.56         8.25 o                         
 -14   4  14        134.08        148.98         9.06 o                         
 -12   4  14        478.75        454.68        13.16 o                         
 -10   4  14        209.75        200.92        10.79 o                         
  -8   4  14        982.92        969.68        19.02 o                         
  -6   4  14          2.32          2.67         3.09 o                         
  -4   4  14       1525.61       1418.69        22.09 o                         
  -2   4  14         60.58         65.89         3.87 o                         
   0   4  14        647.50        643.77        11.72 o                         
   2   4  14         88.14         89.62         5.33 o                         
   4   4  14         98.59        121.41         7.69 o                         
   6   4  14         17.05         11.36         4.12 o                         
   8   4  14        262.66        253.64        11.33 o                         
 -17   5  14         24.47         12.12         5.34 o                         
 -15   5  14         45.65         50.66         5.55 o                         
 -13   5  14         32.61         35.59         5.77 o                         
 -11   5  14         28.56         26.94         4.79 o                         
  -9   5  14        130.73        135.44         7.71 o                         
  -7   5  14         89.52        108.32         7.02 o                         
  -5   5  14       2194.89       2186.40        30.88 o                         
  -3   5  14        941.16        866.38        17.10 o                         
  -1   5  14        177.82        136.04         5.42 o                         
   1   5  14         72.10         71.81         4.34 o                         
   3   5  14        118.79        134.44         8.53 o                         
   5   5  14          0.02         -1.00         3.40 o                         
   7   5  14         56.74         55.64         6.05 o                         
 -16   6  14        125.55        110.99        10.93 o                         
 -14   6  14        359.91        376.84        11.82 o                         
 -12   6  14        190.07        194.91         9.87 o                         
 -10   6  14        269.88        271.05        10.48 o                         
  -8   6  14        144.91        132.28         7.63 o                         
  -6   6  14        593.12        611.94        12.70 o                         
  -4   6  14        316.18        313.00         8.83 o                         
  -2   6  14       1588.35       1458.42        24.66 o                         
   0   6  14        382.52        382.08        16.29 o                         
   2   6  14        145.66        114.47         8.11 o                         
   4   6  14        329.58        359.85        16.67 o                         
   6   6  14          0.09          8.97         5.83 o                         
 -15   7  14        157.91        167.72         9.37 o                         
 -13   7  14         50.68         75.90         6.51 o                         
 -11   7  14        203.99        185.90         9.38 o                         
  -9   7  14         14.77         14.08         4.54 o                         
  -7   7  14          4.49         14.52         4.54 o                         
  -5   7  14        477.85        518.76        17.84 o                         
  -3   7  14          6.16          4.98         4.00 o                         
  -1   7  14         95.57         74.61         7.45 o                         
   1   7  14        184.27        163.51        10.78 o                         
   3   7  14          0.90         -0.59         4.43 o                         
   5   7  14         97.85        122.78        13.95 o                         
 -14   8  14        248.43        297.47        13.66 o                         
 -12   8  14        105.23        100.93         8.32 o                         
 -10   8  14        248.26        250.03        12.47 o                         
  -8   8  14        598.16        620.89        14.96 o                         
  -6   8  14        182.01        226.66         9.87 o                         
  -4   8  14        241.05        291.00        12.20 o                         
  -2   8  14         87.49        116.81         9.36 o                         
   0   8  14        573.16        597.41        15.19 o                         
   2   8  14          1.07         -3.82         4.23 o                         
   4   8  14        401.42        449.73        16.28 o                         
 -13   9  14          0.59          3.21         5.02 o                         
 -11   9  14         49.77         58.69         6.81 o                         
  -9   9  14          6.21          2.12         4.15 o                         
  -7   9  14         12.63          7.99         3.69 o                         
  -5   9  14         30.23         29.77         4.73 o                         
  -3   9  14         13.77         19.71         4.60 o                         
  -1   9  14          4.36          2.00         4.90 o                         
   1   9  14         29.38         27.96         5.58 o                         
   3   9  14         31.81         22.60         5.94 o                         
 -12  10  14         18.52          9.90         5.66 o                         
 -10  10  14          4.63          8.46         5.82 o                         
  -8  10  14        228.60        251.33        11.36 o                         
  -6  10  14        202.37        203.74        10.26 o                         
  -4  10  14        240.53        247.47        16.37 o                         
  -2  10  14        138.66        160.19        10.96 o                         
   0  10  14        217.74        208.10        12.96 o                         
   2  10  14         28.65         37.87         6.32 o                         
  -9  11  14         52.16         70.30         8.79 o                         
  -7  11  14          3.67          8.04         4.64 o                         
  -5  11  14          5.12          0.98         4.38 o                         
  -3  11  14          1.24          0.24         4.92 o                         
  -1  11  14        199.71        208.78        12.70 o                         
   1  11  14          0.93          7.85        13.73 o                         
  -6  12  14        108.70        125.96        17.55 o                         
  -4  12  14        405.91        427.58        18.42 o                         
 -17   1  15        786.97        849.56        22.52 o                         
 -15   1  15        208.27        185.03        11.34 o                         
 -13   1  15         10.19          9.19         4.44 o                         
 -11   1  15        800.92        768.82        15.33 o                         
  -9   1  15         79.14         81.22         5.89 o                         
  -7   1  15       2978.64       2904.57        41.86 o                         
  -5   1  15       2671.46       2652.08        38.70 o                         
  -3   1  15       1296.97       1284.52        20.41 o                         
  -1   1  15        659.69        639.53        13.21 o                         
   1   1  15          1.97         -2.22         2.84 o                         
   3   1  15        146.33        142.95         6.71 o                         
   5   1  15         87.52         92.52         5.92 o                         
   7   1  15          3.48         -3.37         3.37 o                         
 -16   2  15         18.28         12.18         5.47 o                         
 -14   2  15        360.18        360.89        16.96 o                         
 -12   2  15        856.14        820.26        18.20 o                         
 -10   2  15        290.62        276.95         9.65 o                         
  -8   2  15         54.35         60.89         5.94 o                         
  -6   2  15         29.31         16.45         4.99 o                         
  -4   2  15        237.12        223.42        11.38 o                         
  -2   2  15        875.04        777.53        14.64 o                         
   0   2  15       1853.74       1896.99        25.93 o                         
   2   2  15         39.46         45.02         4.37 o                         
   4   2  15          6.58          8.17         3.23 o                         
   6   2  15         47.24         48.78         5.16 o                         
 -17   3  15         17.63         15.64         5.54 o                         
 -15   3  15          6.53         11.77         5.72 o                         
 -13   3  15         24.65         15.57         4.79 o                         
 -11   3  15        708.24        685.42        16.20 o                         
  -9   3  15        195.30        207.36         9.86 o                         
  -7   3  15       2389.42       2287.56        35.27 o                         
  -5   3  15         77.42         80.31         7.01 o                         
  -3   3  15       3728.01       3650.28        51.00 o                         
  -1   3  15        475.17        502.22        10.76 o                         
   1   3  15        971.93        953.70        15.87 o                         
   3   3  15          0.04          5.81         3.06 o                         
   5   3  15        500.72        520.40        12.84 o                         
   7   3  15         70.33         62.79         9.15 o                         
 -16   4  15         20.81         22.96         5.38 o                         
 -14   4  15          3.78          6.37         4.83 o                         
 -12   4  15          1.53         -0.65         3.86 o                         
 -10   4  15        187.03        194.91        11.71 o                         
  -8   4  15         15.09         20.39         4.63 o                         
  -6   4  15       1017.95        943.08        19.18 o                         
  -4   4  15        176.72        171.81         8.55 o                         
  -2   4  15        237.39        232.80         9.15 o                         
   0   4  15        184.65        178.58         6.70 o                         
   2   4  15        116.71        105.71         5.72 o                         
   4   4  15          5.33         -1.38         3.43 o                         
   6   4  15          0.47          4.54         3.91 o                         
 -15   5  15         21.30         32.39         5.22 o                         
 -13   5  15        235.06        272.11        11.89 o                         
 -11   5  15          5.37          6.01         4.01 o                         
  -9   5  15        100.17        102.29         7.20 o                         
  -7   5  15        232.10        199.53         9.81 o                         
  -5   5  15       1110.36       1042.84        21.35 o                         
  -3   5  15         37.11         49.47         5.15 o                         
  -1   5  15        562.24        607.02        13.20 o                         
   1   5  15         77.65         83.04         6.56 o                         
   3   5  15          3.69          0.58         4.11 o                         
   5   5  15        928.30       1019.47        23.43 o                         
 -16   6  15          4.98          0.00         9.41 o                         
 -14   6  15        371.52        371.84        12.88 o                         
 -12   6  15        108.67         82.31        10.75 o                         
 -10   6  15         38.36         50.70         5.78 o                         
  -8   6  15          5.97         14.31         4.10 o                         
  -6   6  15         29.35         52.97         4.80 o                         
  -4   6  15         24.78         35.76         4.95 o                         
  -2   6  15        986.89        967.85        24.24 o                         
   0   6  15        266.93        291.14        11.70 o                         
   2   6  15        143.08        153.01         9.53 o                         
   4   6  15          0.50          0.62         4.53 o                         
   6   6  15         42.34         19.61        25.50 o                         
 -15   7  15        134.10        133.94         9.37 o                         
 -13   7  15        515.87        569.46        15.41 o                         
 -11   7  15        131.38        125.27         8.09 o                         
  -9   7  15        662.71        693.39        20.55 o                         
  -7   7  15        943.72        985.29        21.97 o                         
  -5   7  15          0.06          0.48         4.39 o                         
  -3   7  15        950.85        996.86        22.87 o                         
  -1   7  15        101.12        126.46         8.42 o                         
   1   7  15        689.01        657.71        19.79 o                         
   3   7  15         19.95         23.29         5.85 o                         
   5   7  15        220.31        292.00        14.45 o                         
 -14   8  15         88.23         88.79         8.43 o                         
 -12   8  15         11.13         17.22         5.77 o                         
 -10   8  15          9.11          5.69         4.64 o                         
  -8   8  15         82.55         74.38         6.58 o                         
  -6   8  15        201.11        202.27        10.61 o                         
  -4   8  15         20.25         26.15         6.29 o                         
  -2   8  15        102.31         80.83         7.71 o                         
   0   8  15         33.21         30.72         5.81 o                         
   2   8  15         44.76         58.82         7.42 o                         
   4   8  15         35.84         41.07         6.96 o                         
 -13   9  15        119.85        136.50        13.94 o                         
 -11   9  15         30.94         33.53         6.28 o                         
  -9   9  15         18.96         24.82         5.67 o                         
  -7   9  15          0.39         -1.13         3.91 o                         
  -5   9  15          6.25          3.99         4.06 o                         
  -3   9  15        284.37        282.29        14.94 o                         
  -1   9  15         93.32         91.48         8.91 o                         
   1   9  15        505.27        489.17        15.79 o                         
   3   9  15          2.45         -9.81        15.69 o                         
 -10  10  15         12.18         19.67         6.60 o                         
  -8  10  15         35.67         36.75         6.31 o                         
  -6  10  15         23.54         25.12         5.25 o                         
  -4  10  15         10.93         12.55         5.48 o                         
  -2  10  15         50.36         70.58         8.32 o                         
   0  10  15          9.33         28.94         6.75 o                         
  -7  11  15        130.34        138.55        10.62 o                         
  -5  11  15         11.82         11.76         6.32 o                         
  -3  11  15        401.44        431.57        16.80 o                         
 -16   0  16         44.57         56.88        10.91 o                         
 -14   0  16         87.93         73.35        15.90 o                         
 -12   0  16        317.34        374.71        16.20 o                         
 -10   0  16        104.18         91.14         9.36 o                         
  -8   0  16        264.24        309.18        18.85 o                         
  -6   0  16       1671.69       1613.60        43.18 o                         
  -4   0  16       2146.09       2001.85        50.78 o                         
  -2   0  16        769.17        749.43        20.87 o                         
   0   0  16         53.10        116.35        12.35 o                         
   2   0  16       1772.57       1687.48        37.18 o                         
   4   0  16        231.58        205.91        12.68 o                         
   6   0  16          0.07          9.86         6.13 o                         
 -17   1  16        151.12        146.86        11.40 o                         
 -15   1  16        206.66        174.41        11.25 o                         
 -13   1  16         32.26         33.02         6.25 o                         
 -11   1  16         13.79         15.60         4.26 o                         
  -9   1  16        649.07        660.31        16.04 o                         
  -7   1  16         64.81         59.66         6.59 o                         
  -5   1  16        174.81        178.11        10.54 o                         
  -3   1  16        578.34        577.57        16.64 o                         
  -1   1  16        201.12        199.44         7.67 o                         
   1   1  16         84.49         78.43         5.57 o                         
   3   1  16        288.11        242.99         9.01 o                         
   5   1  16          1.86         -3.61         3.74 o                         
 -16   2  16        100.72        130.78        12.77 o                         
 -14   2  16        145.64        148.79        13.12 o                         
 -12   2  16        401.91        417.70        13.48 o                         
 -10   2  16        726.62        701.76        15.07 o                         
  -8   2  16        500.18        481.22        17.12 o                         
  -6   2  16       5311.35       5101.42        74.58 o                         
  -4   2  16       1069.24       1029.43        22.58 o                         
  -2   2  16        373.75        349.97         9.70 o                         
   0   2  16        155.54        156.97         8.15 o                         
   2   2  16         83.06        116.31         6.33 o                         
   4   2  16          0.12         -3.23         3.23 o                         
   6   2  16        464.39        467.58        13.23 o                         
 -15   3  16          2.92          0.67         4.95 o                         
 -13   3  16        103.87         85.38         7.41 o                         
 -11   3  16        126.76        117.66         8.17 o                         
  -9   3  16        380.07        391.18        12.86 o                         
  -7   3  16         56.20         67.13         6.61 o                         
  -5   3  16         78.83         57.91         6.87 o                         
  -3   3  16         36.64         39.05         6.43 o                         
  -1   3  16          0.81          5.55         2.84 o                         
   1   3  16        272.09        244.41         7.97 o                         
   3   3  16         95.29         91.16         6.40 o                         
   5   3  16          0.22         -3.62         4.42 o                         
 -16   4  16        137.18        148.42        11.10 o                         
 -14   4  16         92.20        104.39         8.16 o                         
 -12   4  16          1.55          2.40         4.22 o                         
 -10   4  16         53.91         38.40         5.54 o                         
  -8   4  16        176.26        164.22         9.12 o                         
  -6   4  16       1066.54        971.89        19.95 o                         
  -4   4  16        634.02        576.40        16.39 o                         
  -2   4  16        957.68        871.48        16.76 o                         
   0   4  16         71.16         43.48         4.85 o                         
   2   4  16        863.58        884.41        18.86 o                         
   4   4  16          7.93         12.91         7.89 o                         
 -15   5  16          1.35          2.20         5.07 o                         
 -13   5  16         46.96         38.84         6.14 o                         
 -11   5  16         45.04         53.38         5.91 o                         
  -9   5  16         99.89         87.05         6.74 o                         
  -7   5  16         20.21         12.87         4.31 o                         
  -5   5  16        186.94        213.54         9.09 o                         
  -3   5  16         24.91         17.48         4.12 o                         
  -1   5  16         12.17          9.50         5.85 o                         
   1   5  16         34.87         31.21         6.08 o                         
   3   5  16         47.19         65.47         7.19 o                         
   5   5  16          3.28          3.82         9.20 o                         
 -14   6  16          2.88         -3.77         4.48 o                         
 -12   6  16         33.44         40.87         6.33 o                         
 -10   6  16        207.42        213.01        11.00 o                         
  -8   6  16        342.96        376.31        15.50 o                         
  -6   6  16        473.10        564.19        21.84 o                         
  -4   6  16         19.48          5.84         5.10 o                         
  -2   6  16        512.16        483.52        17.41 o                         
   0   6  16          3.17          1.61         4.47 o                         
   2   6  16        210.92        280.06        13.45 o                         
   4   6  16         49.67         84.39         8.10 o                         
 -13   7  16         43.04         38.04         7.49 o                         
 -11   7  16         18.45         26.41         7.33 o                         
  -9   7  16          0.02         -1.61         4.97 o                         
  -7   7  16        695.62        685.06        18.05 o                         
  -5   7  16          3.59          0.07         4.58 o                         
  -3   7  16         47.93         34.13         7.92 o                         
  -1   7  16        145.59        153.74         9.98 o                         
   1   7  16          0.27          0.28         4.49 o                         
   3   7  16         78.10         76.23         8.06 o                         
 -12   8  16          9.80         10.57         5.84 o                         
 -10   8  16        329.47        347.55        14.60 o                         
  -8   8  16        244.02        285.52        15.45 o                         
  -6   8  16        202.06        207.53        10.95 o                         
  -4   8  16        103.28        131.12         9.79 o                         
  -2   8  16        435.25        436.49        18.27 o                         
   0   8  16         45.55         40.75         6.61 o                         
   2   8  16        381.38        420.66        16.16 o                         
 -11   9  16          5.31          9.16         5.66 o                         
  -9   9  16          0.81         11.51         5.39 o                         
  -7   9  16        158.41        173.15        10.48 o                         
  -5   9  16         29.66         25.94         5.69 o                         
  -3   9  16          3.05         -3.55         5.17 o                         
  -1   9  16         92.70         93.18         9.71 o                         
   1   9  16          0.98         -5.56         5.56 o                         
  -8  10  16        167.90        199.19        14.43 o                         
  -6  10  16        141.82        167.12        11.70 o                         
  -4  10  16         39.33         53.81         7.60 o                         
  -2  10  16        198.50        204.54        15.64 o                         
 -15   1  17         36.97         29.85         6.77 o                         
 -13   1  17         60.63         57.65         7.68 o                         
 -11   1  17          9.26          4.80         4.26 o                         
  -9   1  17       2343.37       2333.17        37.28 o                         
  -7   1  17        345.46        324.57        16.95 o                         
  -5   1  17        562.18        560.10        17.20 o                         
  -3   1  17          9.03         11.20         4.58 o                         
  -1   1  17        753.77        753.95        15.22 o                         
   1   1  17          1.79          0.85         3.37 o                         
   3   1  17        318.88        300.10        10.67 o                         
   5   1  17        171.78        156.74         9.31 o                         
 -16   2  17         57.48         69.91         8.62 o                         
 -14   2  17         20.08         15.73         5.99 o                         
 -12   2  17         71.85         67.18         6.76 o                         
 -10   2  17          7.74         14.63         4.13 o                         
  -8   2  17          2.10          1.98         4.35 o                         
  -6   2  17         69.21         61.31         7.29 o                         
  -4   2  17        274.28        271.93        12.81 o                         
  -2   2  17        248.86        233.77         8.60 o                         
   0   2  17         67.69         58.27         5.84 o                         
   2   2  17        560.69        594.48        14.03 o                         
   4   2  17         28.79         20.81         4.52 o                         
 -15   3  17        160.17        176.14        11.76 o                         
 -13   3  17        109.81        118.15         8.59 o                         
 -11   3  17         43.08         42.03         6.07 o                         
  -9   3  17       1738.22       1654.39        29.19 o                         
  -7   3  17        845.06        784.61        18.33 o                         
  -5   3  17        484.36        480.11        15.56 o                         
  -3   3  17        218.53        235.19        12.13 o                         
  -1   3  17        215.65        240.11        10.29 o                         
   1   3  17          0.00         -3.62         3.62 o                         
   3   3  17        611.67        693.39        17.63 o                         
   5   3  17         20.21         27.46        13.73 o                         
 -14   4  17         15.77         10.16         5.39 o                         
 -12   4  17          6.43         11.69         4.56 o                         
 -10   4  17          5.57          5.91         4.15 o                         
  -8   4  17        684.49        696.19        16.93 o                         
  -6   4  17        435.12        409.82        13.62 o                         
  -4   4  17        949.52        869.81        20.78 o                         
  -2   4  17        525.43        529.94        13.22 o                         
   0   4  17        172.02        146.99         8.70 o                         
   2   4  17        124.01        129.13         9.80 o                         
   4   4  17          5.99         -0.90         4.94 o                         
 -15   5  17         50.03         66.24         8.59 o                         
 -13   5  17        181.12        186.90        11.49 o                         
 -11   5  17          3.68          9.15         4.63 o                         
  -9   5  17         53.27         51.89         6.19 o                         
  -7   5  17         27.00         43.38         5.47 o                         
  -5   5  17       2217.34       2297.43        40.33 o                         
  -3   5  17        372.05        391.24        13.81 o                         
  -1   5  17       1098.51       1080.53        24.06 o                         
   1   5  17          1.52         -4.06         4.06 o                         
   3   5  17        189.94        236.61        12.86 o                         
 -14   6  17         20.74         22.14         6.16 o                         
 -12   6  17          1.66         -0.16         4.54 o                         
 -10   6  17        159.89        164.80        10.14 o                         
  -8   6  17         92.15         99.93         8.33 o                         
  -6   6  17          4.94         11.33         6.31 o                         
  -4   6  17        131.50        140.23        13.30 o                         
  -2   6  17         85.61         46.48         7.84 o                         
   0   6  17          5.21         -1.01         4.75 o                         
   2   6  17         27.38         27.07         6.42 o                         
 -13   7  17         14.76          7.93         5.97 o                         
 -11   7  17         40.61         54.96         8.40 o                         
  -9   7  17          5.36          9.45         6.06 o                         
  -7   7  17          0.39          9.40         6.31 o                         
  -5   7  17        228.82        256.48        13.03 o                         
  -3   7  17        169.90        146.40        10.50 o                         
  -1   7  17        137.19        126.39         9.20 o                         
   1   7  17          4.38          7.36         5.32 o                         
 -12   8  17          0.08          2.39         5.34 o                         
 -10   8  17          2.76         15.40         8.48 o                         
  -8   8  17          6.10         13.49         6.25 o                         
  -6   8  17         90.03         91.85         8.56 o                         
  -4   8  17        309.10        366.12        15.14 o                         
  -2   8  17        102.14        115.49        11.40 o                         
   0   8  17          7.84          0.81         5.03 o                         
  -9   9  17        217.84        253.19        14.78 o                         
  -7   9  17          3.20          5.39         5.85 o                         
  -5   9  17        699.60        740.06        19.29 o                         
  -3   9  17         60.38         46.62        10.55 o                         
  -1   9  17        156.32        181.66        18.95 o                         
 -16   0  18        312.85        281.96        23.00 o                         
 -14   0  18         71.97         75.60        24.29 o                         
 -12   0  18         23.23         30.55         9.39 o                         
 -10   0  18        144.82        154.00        12.18 o                         
  -8   0  18       2946.96       2841.75        68.17 o                         
  -6   0  18          2.13          7.85         8.32 o                         
  -4   0  18        999.98        989.37        48.74 o                         
  -2   0  18         13.10          8.08         5.66 o                         
   0   0  18         96.06        153.13        11.26 o                         
   2   0  18          5.63          0.53         5.27 o                         
   4   0  18       1072.72       1177.26        31.43 o                         
 -15   1  18          6.56          9.76         6.25 o                         
 -13   1  18          0.03         -5.03         5.03 o                         
 -11   1  18        122.30        137.00         9.25 o                         
  -9   1  18          7.91         13.22         5.23 o                         
  -7   1  18         82.77         86.05         8.41 o                         
  -5   1  18        229.12        203.30        11.91 o                         
  -3   1  18         23.80         18.01         5.62 o                         
  -1   1  18         59.16         50.25         4.91 o                         
   1   1  18        114.11        117.29         7.34 o                         
   3   1  18          0.87          2.93         4.04 o                         
 -14   2  18        271.33        310.91        15.56 o                         
 -12   2  18          0.07         -1.64         4.08 o                         
 -10   2  18        157.39        161.78         9.85 o                         
  -8   2  18        465.65        444.16        14.40 o                         
  -6   2  18        229.30        185.63        13.89 o                         
  -4   2  18        762.50        736.83        20.27 o                         
  -2   2  18         27.41         43.61         5.71 o                         
   0   2  18        847.62        943.62        20.50 o                         
   2   2  18          3.61          5.64         5.09 o                         
 -15   3  18          7.42         31.62         6.90 o                         
 -13   3  18          0.35         -2.15         4.28 o                         
 -11   3  18         93.09         93.97        10.08 o                         
  -9   3  18         71.59         73.40         7.13 o                         
  -7   3  18        280.45        254.43        14.56 o                         
  -5   3  18         44.27         34.78         6.50 o                         
  -3   3  18        121.25        166.55        10.90 o                         
  -1   3  18         81.19         88.39         7.10 o                         
   1   3  18         50.87         68.83         7.58 o                         
   3   3  18         19.91         17.14         5.96 o                         
 -14   4  18         69.63         66.39         8.25 o                         
 -12   4  18        181.74        193.17        10.77 o                         
 -10   4  18         12.38         15.32         4.85 o                         
  -8   4  18       1306.00       1315.93        25.37 o                         
  -6   4  18        251.50        295.47        12.94 o                         
  -4   4  18        355.87        367.15        14.86 o                         
  -2   4  18          0.18         -0.15         4.55 o                         
   0   4  18        495.58        552.19        16.53 o                         
   2   4  18          3.50         27.22         6.43 o                         
 -13   5  18         15.05         16.23         5.87 o                         
 -11   5  18          2.26          2.01         4.84 o                         
  -9   5  18         48.77         44.60         6.52 o                         
  -7   5  18        237.67        248.00        12.85 o                         
  -5   5  18         43.82         55.63         7.07 o                         
  -3   5  18        182.07        187.38        12.83 o                         
  -1   5  18         13.47         19.32         5.92 o                         
   1   5  18          2.87          2.72         5.70 o                         
 -12   6  18        120.09        105.18        10.68 o                         
 -10   6  18         54.29         69.59         9.22 o                         
  -8   6  18        361.25        400.94        19.30 o                         
  -6   6  18        153.87        167.41        13.20 o                         
  -4   6  18        358.25        347.29        15.39 o                         
  -2   6  18         36.91         18.25         6.85 o                         
   0   6  18        685.29        722.63        24.44 o                         
 -11   7  18          9.67         23.58         7.09 o                         
  -9   7  18          4.09         -0.89         6.06 o                         
  -7   7  18         40.54         36.01        12.48 o                         
  -5   7  18          8.64         11.08         5.60 o                         
  -3   7  18         32.79         24.04         6.20 o                         
  -1   7  18          8.12          2.37         7.02 o                         
 -10   8  18         95.58        109.40        11.22 o                         
  -8   8  18        251.09        276.25        16.72 o                         
  -6   8  18         27.71         67.13         8.19 o                         
  -4   8  18         70.86         92.25         9.94 o                         
  -2   8  18          0.46         -4.86         4.86 o                         
 -15   1  19         50.24         54.51         8.04 o                         
 -13   1  19         16.36         17.30         5.97 o                         
 -11   1  19        938.19        935.45        21.31 o                         
  -9   1  19        214.93        228.15        12.28 o                         
  -7   1  19        262.59        276.87        14.35 o                         
  -5   1  19         58.35         64.59         7.63 o                         
  -3   1  19        736.06        732.32        20.89 o                         
  -1   1  19        172.98        177.87         9.94 o                         
   1   1  19        696.95        695.25        19.50 o                         
 -14   2  19         53.50         61.77         7.98 o                         
 -12   2  19         27.21         31.34         6.32 o                         
 -10   2  19        156.88        151.23        10.02 o                         
  -8   2  19         84.53         69.32         7.15 o                         
  -6   2  19          0.43         -3.02         4.62 o                         
  -4   2  19         21.76         29.89         6.40 o                         
  -2   2  19         77.48        110.85         8.63 o                         
   0   2  19         44.21         50.61         6.97 o                         
   2   2  19         10.65         -2.33         5.29 o                         
 -13   3  19         40.58         53.87         8.01 o                         
 -11   3  19        121.15        143.89         9.57 o                         
  -9   3  19        207.50        214.92        11.60 o                         
  -7   3  19        193.12        210.01        12.92 o                         
  -5   3  19          0.37         -3.34         6.14 o                         
  -3   3  19        679.84        701.67        24.12 o                         
  -1   3  19          1.86          9.13         5.22 o                         
   1   3  19        146.74        164.10        10.88 o                         
 -14   4  19         45.37         32.65         8.27 o                         
 -12   4  19        180.46        212.41        12.81 o                         
 -10   4  19         75.81         65.38         7.56 o                         
  -8   4  19          2.32          5.33         5.77 o                         
  -6   4  19         13.27         11.88         5.83 o                         
  -4   4  19         66.24         72.51         8.86 o                         
  -2   4  19          2.61          4.66         6.15 o                         
   0   4  19        125.88        127.84        11.00 o                         
 -13   5  19          0.53         -3.01         6.73 o                         
 -11   5  19        240.66        262.25        13.40 o                         
  -9   5  19         81.38         88.35        12.15 o                         
  -7   5  19        149.80        148.58        10.85 o                         
  -5   5  19        113.44        130.92        11.93 o                         
  -3   5  19        315.76        342.42        21.52 o                         
  -1   5  19         18.26         18.27         5.69 o                         
 -12   6  19        121.08        114.63        11.39 o                         
 -10   6  19         64.15         57.62         8.87 o                         
  -8   6  19         50.30         42.46        11.31 o                         
  -6   6  19        189.34        227.52        15.33 o                         
  -4   6  19         71.79         48.08         7.35 o                         
  -2   6  19         43.63         67.39         8.85 o                         
  -9   7  19          3.65         11.66         7.46 o                         
  -7   7  19       1106.41       1119.63        34.75 o                         
  -5   7  19         38.35         20.65         8.77 o                         
  -3   7  19        151.74        159.21        12.07 o                         
 -14   0  20          3.02         -1.33         7.97 o                         
 -12   0  20        343.31        372.37        32.43 o                         
 -10   0  20        138.04        184.59        14.38 o                         
  -8   0  20          2.49         -5.18         7.03 o                         
  -6   0  20        349.11        356.57        28.76 o                         
  -4   0  20         73.49         99.50        13.42 o                         
  -2   0  20       1436.89       1581.22        47.22 o                         
   0   0  20          0.02         25.91         9.67 o                         
 -13   1  20         42.23         60.40         8.31 o                         
 -11   1  20          6.85          8.41         6.29 o                         
  -9   1  20         93.88         79.22         8.06 o                         
  -7   1  20          6.30          0.54         5.70 o                         
  -5   1  20         36.21         43.08         9.78 o                         
  -3   1  20          4.65          4.01         5.31 o                         
  -1   1  20          1.09          6.27         4.77 o                         
 -12   2  20         15.84         26.29         6.71 o                         
 -10   2  20        678.21        705.85        18.78 o                         
  -8   2  20          5.41          5.94         5.21 o                         
  -6   2  20        365.11        348.89        16.47 o                         
  -4   2  20         32.59         55.21         7.74 o                         
  -2   2  20        303.46        367.87        18.60 o                         
   0   2  20          4.59         11.67         5.56 o                         
 -13   3  20         31.15         28.39         6.88 o                         
 -11   3  20          8.37          9.78         5.24 o                         
  -9   3  20         26.55         35.05         6.40 o                         
  -7   3  20        208.11        216.14        12.13 o                         
  -5   3  20          0.09         -6.22         6.90 o                         
  -3   3  20         18.49         11.59         6.75 o                         
  -1   3  20         21.15         22.79         5.92 o                         
 -12   4  20         10.90          8.55         5.60 o                         
 -10   4  20         27.75         22.33         6.38 o                         
  -8   4  20         64.29         53.42         8.40 o                         
  -6   4  20        212.22        210.92        13.08 o                         
  -4   4  20         16.64         16.27         7.46 o                         
  -2   4  20        259.29        235.64        18.39 o                         
 -11   5  20          0.05          9.84         5.90 o                         
  -9   5  20          0.10         -3.80         5.81 o                         
  -7   5  20          2.96         -2.34         7.02 o                         
  -5   5  20         25.92         15.58         7.49 o                         
  -3   5  20          8.26          8.90         8.12 o                         
  -8   6  20        333.73        327.15        18.71 o                         
  -6   6  20        217.07        233.01        16.06 o                         
  -4   6  20          4.34          3.03         7.33 o                         
 -11   1  21        267.12        263.16        14.84 o                         
  -9   1  21        179.22        193.21        13.21 o                         
  -7   1  21         79.59         72.14         8.84 o                         
  -5   1  21        311.66        371.12        16.62 o                         
  -3   1  21         25.39         22.41         7.46 o                         
 -10   2  21          6.31          5.21         5.20 o                         
  -8   2  21          0.10         -2.18         5.30 o                         
  -6   2  21         25.88         30.16         6.93 o                         
  -4   2  21         68.87         52.06         9.24 o                         
 -11   3  21         48.01         53.12         7.96 o                         
  -9   3  21        172.44        170.46        12.14 o                         
  -7   3  21          3.35         -5.14         5.14 o                         
  -5   3  21        214.35        193.53        14.22 o                         
  -3   3  21         86.78         83.40        10.42 o                         
  -8   4  21         17.16         12.41         6.30 o                         
  -6   4  21         82.37         88.84        13.08 o                         
  -8   0  22        293.55        268.72        47.07 o                         
                                                                                
